# Supplementary material for: Blood-based epigenetic instability linked to human aging and disease
Source: Nat Commun. 2026 Feb 14;17:2754. doi: 10.1038/s41467-026-69430-z (PMC13018287; doi:10.1038/s41467-026-69430-z)
Supplement: Supplementary file 4 — Supplementary Data 2 [file 41467_2026_69430_MOESM4_ESM.xlsx]

## Sheet: Supplementary Data 2
IlmnID	chr	start	end	beta_mean	beta_SD	recurrence	lineage_enriched	Relation_to_UCSC_CpG_Island	UCSC_RefGene_Group	UCSC_RefGene_Name	protein_type	gene_disease_association	disease_class	DISGENET_association_id (Piñero J, et al. Nucleic Acids Res. 2017)
cg00493400	chr2	191014401	191014402	0.0285298	0.0042455	0.00695595		Island	TSS200	STAT1	Nucleic acid binding	Liver carcinoma; Malignant neoplasm of breast; Breast Carcinoma; Adenocarcinoma of colon; Leukemia, T-Cell; Adenocarcinoma of prostate	Neoplasms	100235658; 10173706; 80316314; 65228936; 30183903; 10283065
cg22996534	chr8	17801338	17801339	0.0184362	0.00245942	0.177211		Island	TSS1500	MTUS1		Liver carcinoma	Neoplasms	100230166
cg12887701	chr11	96390032	96390033	0.0203565	0.00295154	0.0268301		Island	TSS200	CCDC82		Intellectual Disability	Pathological Conditions, Signs and Symptoms (C23), Mental Disorders (F03), Nervous System Diseases (C10), Behavior and Behavior Mechanisms (F01)	105294047
cg22083643	chr4	127965291	127965292	0.0132277	0.00170048	0.000331236		Island	TSS200	C4orf29
cg01403305	chr19	4457767	4457768	0.0225569	0.00367349	0.00364359		Island	5'UTR	UBXN6
cg00175980	chr12	119988814	119988815	0.0201501	0.00231606	0.0258364		Island	TSS1500	CCDC64
cg19364879	chr12	111369196	111369197	0.0239633	0.00325838	0.0533289		Island	TSS200	FAM109A
cg17976635	chr11	69675423	69675424	0.017823	0.00290682	0.00165618		Island	TSS200	ORAOV1
cg06761793	chr1	1615390	1615391	0.011521	0.00130476	0		Island	TSS200	MIB2	Enzyme	Left ventricular noncompaction	Cardiovascular Diseases	100137438
cg09183072	chr2	177263922	177263923	0.0235522	0.00462097	0.0205366		Island	TSS200	NFE2L2	Enzyme	Non-Small Cell Lung Carcinoma; Liver carcinoma; Malignant neoplasm of lung; Carcinogenesis; Lung Neoplasms; Squamous cell carcinoma; Hypertensive disease; Malignant neoplasm of large intestine; Congestive heart failure; Heart failure; Prostatic Neoplasms; Liver neoplasms; Squamous cell carcinoma of esophagus; Mammary Neoplasms; Malignant Squamous Cell Neoplasm; Endometrial Neoplasms; Skin Neoplas…	Neoplasms; Cardiovascular Diseases	10344824; 100220966; 60153102; 80067500; 30264399; 10398459; 25242037; 70092570; 25040888; 25024801; 40177663; 30231260; 65090968; 90297209; 85054730; 20079854; 45023039; 55087988; 85210076; 50208504
cg15260466	chr12	2794823	2794824	0.0143662	0.00167243	0.0132494		Island	TSS200	FKBP4	Enzyme	Major Depressive Disorder	Mental Disorders (F03)	90076621
cg23878101	chr20	62238370	62238371	0.025672	0.00406139	0.016893		Island	TSS200	OSBPL2		DEAFNESS, AUTOSOMAL DOMINANT		110102620
cg20278936	chr11	59616355	59616356	0.0217603	0.0045666	0.00165618		Shore	TSS1500	OSBP		Colorectal Carcinoma	Neoplasms	15119639
cg21490755	chr8	65842044	65842045	0.0208189	0.00346873	0.00132494		Island	TSS1500	PDE7A
cg14675984	chr12	113462554	113462555	0.0192983	0.00321008	0.155681		Shore
cg22813220	chr1	54053613	54053614	0.034188	0.0047313	0.0327923		Island	TSS200	TMEM59		ESTROGEN RESISTANCE		105309548
cg13752005	chr12	119988980	119988981	0.0300095	0.00394531	0.0175555		Island	TSS1500	CCDC64
cg14474756	chr9	74952579	74952580	0.0272376	0.00360576	0.00662471		Island	1stExon	C9orf40
cg05506986	chr2	173355472	173355473	0.0183007	0.00229947	0.00529977		Island	Body	CDCA7		Prostate cancer, familial	Neoplasms	100372780
cg00729475	chr16	19522227	19522228	0.0211631	0.00347965	0.00894336		Shore	TSS200	GDE1		Unipolar Depression	Mental Disorders (F03)	45175317
cg09028487	chr16	89918754	89918755	0.0235348	0.00292946	0.0145744		Shore	5'UTR	MC1R	G-protein coupled receptor	melanoma; Cutaneous Melanoma; Hereditary Melanoma; Basal Cell Neoplasm; Malignant basal cell tumor; bilateral breast cancer; Neoplastic Syndromes, Hereditary	Neoplasms	30421422; 50131115; 95014857; 55168200; 90237763; 65150123; 35192482
cg18925548	chr11	46380985	46380986	0.0230524	0.00380563	0.022524		Shore	TSS200	MDK	Signaling	Glioma; Malignant mesothelioma; Malignant Glioma; Brain Ischemia; Asbestos-Related Malignant Mesothelioma; Diffuse malignant mesothelioma	Neoplasms; Cardiovascular Diseases	20277924; 70026890; 75259950; 10475900; 90182910; 70281204
cg11980004	chr7	1531469	1531470	0.0174799	0.00310862	0.00596224		Island	5'UTR	MAFK
cg04039667	chr16	66934250	66934251	0.0250164	0.00366058	0.000662471		Island	TSS200	CES2	Enzyme	Cocaine-Related Disorders	Mental Disorders (F03), Chemically-Induced Disorders (C25)	60023981
cg22429776	chr1	112619749	112619750	0.0201984	0.00392876	0.0122557		Island	TSS1500	ST7L
cg03939464	chr16	69754804	69754805	0.0292448	0.00349944	0.023849		Island	Body	NOB1
cg27080601	chr4	146522063	146522064	0.0293472	0.00328615	0.00894336		Island	TSS200	SLC10A7	Transporter	SHORT STATURE, AMELOGENESIS IMPERFECTA, AND SKELETAL DYSPLASIA WITH SCOLIOSIS		115165019
cg08451035	chr17	14069359	14069360	0.0219135	0.00279456	0.00794965		Island	TSS200	COX10	Enzyme	Mitochondrial Diseases	Nutritional and Metabolic Diseases (C18)	85048276
cg22562590	chr6	33271771	33271772	0.0226382	0.00430325	0.0119245		Island	TSS1500	RPS18
cg15034135	chr5	129460475	129460476	0.0186366	0.00400036	0.529977		Island	1stExon	ADAMTS19	Enzyme	Heart valve disease; Congenital heart disease; Heart Valve Prolapse; Congenital Heart Defects; Malignant neoplasm of breast	Neoplasms; Cardiovascular Diseases	25052776; 50178864; 45241545; 25006681; 10099954
cg18189607	chr15	41827666	41827667	0.0290372	0.00357059	0.0486916		Island	TSS1500	JMJD7
cg00752778	chr15	40507251	40507252	0.0338507	0.00460795	0.0192117		Island
cg07981364	chr11	47426562	47426563	0.0125244	0.00137943	0.00529977		Island	TSS200	PSMC3	Enzyme	Ostium secundum atrial septal defect; Patent ductus arteriosus; Foramen Ovale, Patent	Cardiovascular Diseases	70008354; 20030575; 20195074
cg07618626	chr3	32685042	32685043	0.0189775	0.00239568	0.00596224		Island	TSS200	CNOT10
cg21357621	chr3	184525298	184525299	0.0260711	0.00396859	0.0877774		Island
cg01246421	chr22	18150138	18150139	0.0160455	0.00369064	0.000331236		Island	5'UTR	USP18		leiomyosarcoma; Lung Neoplasms	Neoplasms	30068388; 30259671
cg11599569	chr12	57591294	57591295	0.0191943	0.00207663	0.210997	Lymphoid	Island	1stExon	PIP4K2C	Kinase	Schizophrenia	Mental Disorders (F03)	40329226
cg14126210	chr2	46915728	46915729	0.0249936	0.00353895	0.0331236		Island	5'UTR	MCFD2	Transporter	FACTOR V AND FACTOR VIII, COMBINED DEFICIENCY OF, 2		105119905
cg16853034	chr19	7681527	7681528	0.0217792	0.0035128	0.0516727		Island	5'UTR	TRAPPC5
cg09180480	chr7	99472789	99472790	0.0163824	0.00285439	0.000662471		Island	TSS200	ZNF789
cg12390953	chr12	124989087	124989088	0.0178956	0.0026369	0.00993707		Island	5'UTR	DHX37	Enzyme	Testicular regression syndrome	Urogenital Diseases (C12), Endocrine System Diseases (C19), Congenital, Hereditary, and Neonatal Diseases and Abnormalities (C16)	60266571
cg06883551	chr11	18634372	18634373	0.0285535	0.0040263	0.0327923		Island	5'UTR	SPTY2D1
cg05529097	chr17	7615193	7615194	0.0377412	0.0046616	0.0102683		Island	TSS1500	FXR2
cg24295551	chr3	51385075	51385076	0.0158451	0.00270459	0		Island	TSS200	MANF		Squamous cell carcinoma; Renal Cell Carcinoma; Malignant neoplasm of body of pancreas; Malignant neoplasm of other specified sites of pancreas; malignant neoplasm of head of pancreas; Malignant neoplasm of tail of pancreas; Malignant Squamous Cell Neoplasm; Malignant neoplasm of breast; Non-Small Cell Lung Carcinoma; Pancreatic Neoplasm	Neoplasms	10406719; 10383475; 50207548; 50209246; 50206798; 50208297; 85055121; 10186059; 10361877; 40027023
cg16252685	chr22	42079745	42079746	0.0225291	0.00267749	0.0235177		Island	5'UTR	C22orf32
cg05675008	chr5	134371025	134371026	0.0148212	0.00182532	0		Shore	TSS200	UBE2B
cg08131881	chr14	50003390	50003391	0.0170033	0.00193818	0.00298112		Island	Body	C14orf182
cg10597545	chr19	38850173	38850174	0.0237154	0.00422711	0.0221928		Island	TSS200	HNRNPL		Liver carcinoma; Mammary Neoplasms; Stomach Neoplasms; Malignant neoplasm of middle lobe, bronchus or lung; Malignant neoplasm of upper lobe, bronchus or lung; Malignant neoplasm of lower lobe, bronchus or lung; Malignant neoplasm of other parts of bronchus or lung	Neoplasms	100209084; 90292927; 45056736; 50209676; 30387404; 50210019; 50210362
cg04085771	chr6	42890961	42890962	0.0289618	0.00411662	0.0665783		Island	TSS200	C6orf226
cg10080155	chr22	45010023	45010024	0.0171608	0.00268594	0.338523	Lymphoid	Island	TSS200	PHF21B
cg06797938	chr17	1562842	1562843	0.0177657	0.00224441	0.000331236		Island	TSS200	PITPNA
cg16922058	chr20	1226056	1226057	0.0194275	0.00498491	0.537595	Lymphoid	Island	TSS200	RAD21L1		Testicular azoospermia	Urogenital Diseases (C12)	110009620
cg23707493	chr10	91798214	91798215	0.0257721	0.004641	0.00662471		Island	TSS200	TNKS2
cg04059965	chr5	179858867	179858868	0.0267685	0.00370309	0.0447168		Island	TSS200	C5orf45
cg16787025	chr15	50908526	50908527	0.0278982	0.00455209	0.040742		Island	TSS1500	AP4E1	Receptor	Spastic Paraplegia, Hereditary	Congenital, Hereditary, and Neonatal Diseases and Abnormalities (C16), Nervous System Diseases (C10)	45033692
cg19890277	chr15	58066186	58066187	0.0235985	0.00411044	0.484929	Lymphoid	Island	TSS1500	ALDH1A2	Enzyme	Prostatic Neoplasms	Neoplasms	40180864
cg19139210	chr20	13639052	13639053	0.0208587	0.00301055	0.0423981		Island	TSS200	TASP1	Enzyme	SULEIMAN-EL-HATTAB SYNDROME		115226199
cg07578070	chr6	150005596	150005597	0.0223568	0.00384112	0.156343		Island	TSS1500	RAET1K
cg06578288	chr3	161221404	161221405	0.0249166	0.00358833	0.0430606		Island	5'UTR	NMD3		Malignant neoplasm of prostate	Neoplasms	70242529
cg19427757	chr22	44752492	44752493	0.0232214	0.00321575	0.360384		Open Sea	TSS200	ARHGAP8
cg02397428	chr17	81703357	81703358	0.0210122	0.00262894	0.0235177		Island	TSS200	MRPL12	Nucleic acid binding	Adenocarcinoma of lung (disorder); Non-Small Cell Adenocarcinoma	Neoplasms	50163440; 90207174
cg23143796	chr6	33391993	33391994	0.0191283	0.00199195	0.000993707		Island	1stExon	KIFC1	Cellular structure	Liver carcinoma; Triple Negative Breast Neoplasms	Neoplasms	100213927; 105223116
cg08546419	chr12	109714356	109714357	0.0185112	0.00389243	0.00529977		Island	TSS200	C12orf34
cg25857018	chr15	90717154	90717155	0.0294781	0.00390908	0.0470354		Island	TSS200	BLM		Malignant neoplasm of large intestine; Malignant neoplasm of breast; Malignant neoplasm of ovary; Endometrial Carcinoma; Neoplastic Syndromes, Hereditary; Hereditary Breast and Ovarian Cancer Syndrome; Osteosarcoma; Familial Malignant Neoplasm; Breast Cancer, Familial; Hereditary Nonpolyposis Colorectal Cancer	Neoplasms	70106831; 10162719; 85332677; 75062953; 35201294; 80192812; 35403780; 90191884; 70034782; 90199264
cg23060390	chr11	76152385	76152386	0.0251076	0.00429281	0.0887711		Open Sea
cg15622885	chr6	30717629	30717630	0.0250066	0.00325933	0.00629347		Island	5'UTR	MDC1
cg01858229	chr12	108731628	108731629	0.0216497	0.00245075	0.00761842		Island	TSS200	CORO1C	Cellular structure	Non-Small Cell Lung Carcinoma	Neoplasms	10326345
cg25697800	chr15	75456080	75456081	0.0129663	0.00150797	0.000662471		Island	TSS1500	SIN3A	Enzyme	Witteveen Kolk syndrome	Nervous System Diseases (C10), Behavior and Behavior Mechanisms (F01), Pathological Conditions, Signs and Symptoms (C23), Mental Disorders (F03)	110169630
cg09935088	chr2	96305697	96305698	0.0289692	0.00413143	0.018218		Island	TSS200	SNRNP200		Colorectal Carcinoma	Neoplasms	15095444
cg12273231	chr2	128027399	128027400	0.0370759	0.00462323	0.0457105		Island	TSS200	SAP130		Hypoplastic Left Heart Syndrome	Cardiovascular Diseases	50184556
cg21229253	chr9	131531138	131531139	0.0258639	0.00459492	0.0129182		Island	1stExon	UCK1
cg05265306	chr17	59707098	59707099	0.0265794	0.00413077	0.137132		Shore	TSS1500	TMEM49
cg25076767	chr14	24366942	24366943	0.0248502	0.00312078	0.0788341	Myeloid	Island	TSS1500	NFATC4	Transcription factor	Cardiomyopathy, Dilated	Cardiovascular Diseases	10419639
cg17002774	chr1	201829056	201829057	0.0220661	0.00238103	0.0211991		Shore	TSS200	IPO9
cg06381587	chr19	3762658	3762659	0.0251189	0.00278567	0.0341173		Island	TSS200	MRPL54
cg11144056	chr17	2054116	2054117	0.0167217	0.00227556	0.0155681		Island	TSS1500	HIC1	Transcription factor	Medulloblastoma; Localized Primitive Neuroectodermal Tumor; Neuroectodermal Tumor, Primitive; Mammary Neoplasms; Gastrointestinal Neoplasms	Neoplasms	30398202; 90202393; 55140755; 90292783; 20216606
cg25135259	chr10	113855197	113855198	0.0229652	0.00331995	0.0135807		Island	TSS1500	DCLRE1A		Basal Cell Neoplasm; Malignant basal cell tumor	Neoplasms	55168463; 90237963
cg00478049	chr22	31160083	31160084	0.0294082	0.00504285	0.0344485		Shore	TSS200	RNF185
cg12432552	chr1	109075979	109075980	0.0361416	0.00496325	0.023849		Island	5'UTR	TAF13	Nucleic acid binding	INTELLECTUAL DEVELOPMENTAL DISORDER, AUTOSOMAL RECESSIVE 60		110196004
cg04675861	chr13	77329264	77329265	0.0227603	0.00438033	0.0109308		Island
cg02108068	chr19	56315073	56315074	0.0220387	0.00364484	0.0357734		Island
cg02701084	chr17	75979145	75979146	0.0207068	0.00331506	0.00198741		Island	TSS200	C17orf106
cg25805964	chr4	173168934	173168935	0.021984	0.00416883	0.00364359		Island	1stExon	GALNT7
cg19704726	chr10	92690299	92690300	0.0115953	0.00226353	0.0165618		Island	1stExon	HHEX		Polycystic liver disease; Mammary Neoplasms	Neoplasms	55019370; 90292779
cg04039784	chr16	68843811	68843812	0.0244384	0.00364367	0.0284863		Island	Body	TMCO7
cg10388316	chr1	1778769	1778770	0.0240345	0.00471707	0.0139119		Island	TSS1500	NADK
cg22838378	chr15	81324435	81324436	0.0395773	0.00503458	0.0510103		Island	TSS1500	STARD5
cg25375290	chr22	40370679	40370680	0.0227436	0.00488612	0.011262		Island	5'UTR	SGSM3	Enzyme	Intellectual Disability	Pathological Conditions, Signs and Symptoms (C23), Mental Disorders (F03), Nervous System Diseases (C10), Behavior and Behavior Mechanisms (F01)	105286452
cg21819468	chr1	13584074	13584075	0.0247104	0.00356279	0.665121		Island	TSS1500	PDPN		Malignant mesothelioma; Peritoneal Neoplasms; Diffuse malignant mesothelioma; Asbestos-Related Malignant Mesothelioma	Neoplasms	70025107; 40098137; 70281093; 90182799
cg08535260	chr2	126886395	126886396	0.0264371	0.00370109	0.368665	Lymphoid	Island
cg03530793	chr20	41340055	41340056	0.0196656	0.00277019	0.0202054		Island	TSS1500	LPIN3
cg17352386	chr10	102120919	102120920	0.0306882	0.00498815	0.0255051		Shore	TSS1500	LDB1	Transcription factor	Colorectal Carcinoma	Neoplasms	15145825
cg20295000	chr16	48244374	48244375	0.022214	0.00501129	0.0102683		Island	5'UTR	LONP2		Malignant neoplasm of prostate	Neoplasms	70262473
cg21475255	chr3	49469753	49469754	0.0242958	0.00405207	0.0367671		Shore	TSS1500	DAG1	Receptor	Alpha-Sarcoglycanopathies; Prostatic Neoplasms	Neoplasms; Cardiovascular Diseases	105013566; 40172984
cg01101510	chr17	42761037	42761038	0.0187795	0.00459805	0.188473		Island	TSS200	RAMP2	Receptor	Lung Neoplasms; Hypertensive disease; Adenocarcinoma	Neoplasms; Cardiovascular Diseases	30259326; 25227941; 5023259
cg20753523	chr18	35972430	35972431	0.0182828	0.00281474	0.00496853		Island	TSS200	C18orf21
cg25277534	chr1	85464793	85464794	0.0266507	0.00332972	0.28685	Lymphoid	Island	5'UTR	DDAH1	Enzyme	Cardiovascular Diseases; Hypertensive disease; Myocardial Ischemia; Coronary Arteriosclerosis; Coronary heart disease; Chronic ischemic heart disease	Cardiovascular Diseases	10437988; 25235609; 50121508; 15178902; 15193135; 60234580
cg11356705	chr4	76148415	76148416	0.0162898	0.00207703	0.00132494		Island	5'UTR	NUP54	Transporter	DYSTONIA 37, EARLY-ONSET, WITH STRIATAL LESIONS		115321899
cg05677467	chr15	84654423	84654424	0.0152364	0.00267688	0.000662471		Island	TSS200	WDR73		Galloway Mowat syndrome	Nervous System Diseases (C10), Musculoskeletal Diseases (C05), Urogenital Diseases (C12), Congenital, Hereditary, and Neonatal Diseases and Abnormalities (C16), Pathological Conditions, Signs and Symptoms (C23)	85079506
cg21166797	chr12	13044893	13044894	0.0308158	0.00428965	0.0669096		Shore	Body	KIAA1467
cg08043571	chr20	49484425	49484426	0.0210839	0.00327187	0.143425		Island
cg12579676	chr1	53889648	53889649	0.0224843	0.00292596	0.0195429		Shore	5'UTR	YIPF1
cg07499241	chr22	26657970	26657971	0.026485	0.00375907	0.235508		Shore	Body	MIAT		Myocardial Infarction	Cardiovascular Diseases	35156050
cg05994148	chr6	34465977	34465978	0.0237143	0.00260496	0.140113		Island	TSS200	PACSIN1
cg02533235	chr10	125823462	125823463	0.0388736	0.00486259	0.0367671		Island	TSS200	BCCIP
cg13365781	chr4	105146715	105146716	0.0226499	0.00253313	0.0437231		Island	TSS200	TET2		Leukemia, Myelocytic, Acute; Leukemia, Myelomonocytic, Chronic; Peripheral T-Cell Lymphoma; Liver carcinoma; Chronic myeloproliferative disorder; Squamous cell carcinoma; Squamous cell carcinoma of esophagus; Non-Small Cell Lung Carcinoma; Multiple Myeloma; Systemic mastocytosis with associated clonal hematological non-mast cell lineage disease (disorder); Renal Cell Carcinoma; Acute Promyelocyti…	Neoplasms; Cardiovascular Diseases	30157247; 30176050; 45266716; 100226103; 90131434; 10400116; 65092041; 10348592; 35084611; 90137756; 10378681; 30180496; 90129106; 30371127; 90129543; 40178313; 45057838; 65145956; 15154550; 85305369; 35184168; 45009315; 50201457; 70034306; 50200975; 50201299; 50201378; 50201536; 50202788; 50202445; 50203131; 50094601
cg06508879	chr11	133957361	133957362	0.0229504	0.00440387	0.666115		Island	TSS1500	IGSF9B
cg23631229	chr1	7902790	7902791	0.0275075	0.00457274	0.149718		Open Sea
cg01968530	chr18	23438010	23438011	0.0332868	0.00442815	0.0102683		Island	TSS200	C18orf45
cg19160799	chr12	55707661	55707662	0.020538	0.00253607	0.136138		Island	1stExon	ITGA7		Colonic Neoplasms	Neoplasms	15076186
cg02077653	chr14	88385494	88385495	0.0183823	0.00309187	0.0198741		Shore	TSS200	SPATA7		Leber Congenital Amaurosis	Eye Diseases (C11)	65264594
cg24015081	chr14	104677696	104677697	0.017309	0.00240892	0.0155681		Shore
cg06967469	chr5	55233798	55233799	0.0199797	0.00351862	0.0370984		Island	TSS200	CCNO	Enzyme modulator	Ciliary Motility Disorders	Respiratory Tract Diseases (C08), Congenital, Hereditary, and Neonatal Diseases and Abnormalities (C16), Otorhinolaryngologic Diseases (C09)	15043692
cg18588027	chr15	67840403	67840404	0.0166302	0.00210589	0.00529977		Island
cg10367364	chr6	152983736	152983737	0.0289572	0.00424068	0		Island	TSS200	FBXO5
cg20845748	chr21	44299949	44299950	0.0238241	0.00292573	0.00198741		Island	TSS200	PFKL	Kinase	Bipolar Disorder	Mental Disorders (F03)	5457201
cg16657164	chr3	184525623	184525624	0.018726	0.00262448	0.216959		Shore
cg11297107	chr19	38433679	38433680	0.0172613	0.00285614	0.4263		Island	TSS200	RYR1	Ion channel	Heart failure; Congestive heart failure; Arrhythmogenic Right Ventricular Dysplasia; Long QT Syndrome; Vasospasm, Intracranial; COLORECTAL CANCER, HEREDITARY NONPOLYPOSIS, TYPE 5; Renal Cell Carcinoma	Neoplasms; Cardiovascular Diseases	25029300; 25044816; 70194045; 30239224; 85063845; 95170715; 10380065
cg13874838	chr2	26785985	26785986	0.0211717	0.00363237	0.0321298		Island	TSS200	CENPA		Liver carcinoma	Neoplasms	100187503
cg26973266	chr17	28743943	28743944	0.0144443	0.0015401	0.000331236		Island	TSS200	TRAF4	Signaling	Brain Injuries	Nervous System Diseases (C10)	60326350
cg07104773	chr11	63974653	63974654	0.0214729	0.00283959	0.00231865		Island	5'UTR	COX8A	Enzyme	Alcoholic Intoxication	Mental Disorders (F03), Chemically-Induced Disorders (C25)	5064390
cg06269281	chr1	53889897	53889898	0.0237055	0.00347214	0.00364359		Island	TSS200	YIPF1
cg13392534	chr20	3846911	3846912	0.015028	0.00169902	0.00132494		Island	5'UTR	MAVS
cg17605847	chr2	27134054	27134055	0.0223616	0.00379045	0.0139119		Shore	Body	PREB
cg06458554	chr19	9793101	9793102	0.0203738	0.00281208	0.0231865		Island
cg23671665	chr7	139359628	139359629	0.0182432	0.00278896	0.0109308		Island	TSS1500	LUC7L2		Usher Syndrome	Pathological Conditions, Signs and Symptoms (C23), Congenital, Hereditary, and Neonatal Diseases and Abnormalities (C16), Otorhinolaryngologic Diseases (C09), Eye Diseases (C11), Nervous System Diseases (C10)	60343728
cg04567170	chr5	150624833	150624834	0.0294116	0.00435141	0.0626035		Shore	Body	SYNPO	Cellular structure	Nephrotic Syndrome	Urogenital Diseases (C12)	35219694
cg05368762	chr12	49742002	49742003	0.0174138	0.00290425	0.0125869		Island	5'UTR	TMBIM6
cg21986225	chr4	140373875	140373876	0.0352393	0.00451846	0.0490229		Island	Body	SCOC
cg11232610	chr5	140647796	140647797	0.016085	0.00375307	0.0751905		Island	TSS200	NDUFA2	Enzyme	Leukoencephalopathy, Cystic, Without Megalencephaly; Stomach Neoplasms; Malignant neoplasm of breast	Neoplasms	100351491; 45057510; 10138245
cg03939612	chr17	21253395	21253396	0.026745	0.00338668	0.0311361		Open Sea	TSS200	C17orf103
cg07851008	chr2	108719291	108719292	0.0255091	0.00458227	0.0155681		Shore	TSS200	RANBP2	Enzyme modulator	Inflammatory Myofibroblastic Tumor	Pathological Conditions, Signs and Symptoms (C23)	65208874
cg09331127	chr22	41091730	41091731	0.0264717	0.00425474	0.00529977		Island	TSS1500	EP300		Malignant neoplasm of large intestine; Colorectal Carcinoma; Squamous cell carcinoma of esophagus; melanoma; Squamous cell carcinoma; Malignant neoplasm of breast; Heart failure; Congestive heart failure; Mammary Neoplasms; Bladder Neoplasm; Small cell carcinoma of lung; Colon Carcinoma; Carcinoma, Transitional Cell; Adenocarcinoma of lung (disorder); Malignant neoplasm of urinary bladder; Malign…	Neoplasms; Cardiovascular Diseases	70064336; 15092934; 65086363; 30409338; 10390816; 10104671; 25019719; 25036335; 90287675; 10022701; 50073344; 80406114; 10410094; 50151769; 10004973; 70132872; 15221396; 55128467; 15150661; 45261601; 90206888; 20079144; 65210085; 85054385; 80192094
cg03522824	chr3	119468839	119468840	0.0226978	0.00265221	0.011262		Shore	TSS200	KTELC1
cg27445400	chr20	46032222	46032223	0.0138151	0.00182537	0.406426		Island	Body	SLC12A5	Transporter	Colorectal Carcinoma	Neoplasms	15127534
cg00709050	chr17	35578578	35578579	0.0229309	0.00441291	0.0115932		Island	5'UTR	PEX12	Transporter	Peroxisome biogenesis disorders	Congenital, Hereditary, and Neonatal Diseases and Abnormalities (C16), Nutritional and Metabolic Diseases (C18)	95161429
cg10840389	chr10	70382168	70382169	0.0176007	0.00228986	0.0228553		Island	TSS1500	LRRC20
cg13920801	chr17	75046697	75046698	0.0233408	0.00363973	0.000662471		Island	TSS1500	KCTD2
cg00441741	chr2	171434063	171434064	0.0238901	0.00337131	0.00629347		Island	TSS200	DCAF17		Woodhouse Sakati syndrome	Cardiovascular Diseases	65305044
cg02882448	chr15	33194857	33194858	0.0317486	0.00391482	0.466048		Island
cg17697457	chr19	45079054	45079055	0.0239788	0.00437979	0.0152368		Shore	TSS1500	GEMIN7
cg25263559	chr19	12670016	12670017	0.0272371	0.00394525	0.0188804		Island	TSS1500	C19orf56
cg01682615	chr4	2843508	2843509	0.0211032	0.00280964	0.0175555		Island	TSS1500	ADD1	Cellular structure	Hypertensive disease; Essential Hypertension; Myocardial Infarction; Atherosclerosis; Liver carcinoma	Neoplasms; Cardiovascular Diseases	25229030; 45316359; 35149372; 5354524; 100189880
cg18503615	chr14	75294245	75294246	0.0174744	0.00263375	0.00364359		Island
cg10266188	chr1	32180266	32180267	0.0238608	0.00415543	0.0920835		Shore	5'UTR	TXLNA
cg13110711	chr17	29567374	29567375	0.0146357	0.0017232	0.00231865		Island	TSS1500	ABHD15
cg12179044	chr12	120194561	120194562	0.0237841	0.00420817	0.0218615		Island	Body	GCN1L1
cg18023640	chr15	74889951	74889952	0.0228171	0.00308854	0.0460417		Island	TSS200	MPI	Enzyme	Congenital disorder of glycosylation type 1B	Congenital, Hereditary, and Neonatal Diseases and Abnormalities (C16), Nutritional and Metabolic Diseases (C18)	100089018
cg04396637	chr12	51083289	51083290	0.0279295	0.00406755	0.0258364		Island	5'UTR	CSRNP2
cg13085338	chr1	214603132	214603133	0.0157038	0.00429122	0.00264988		Island	TSS200	CENPF		Liver carcinoma; Mammary Neoplasms; Prostatic Neoplasms	Neoplasms	100187693; 90285108; 40172266
cg23893802	chr7	149126123	149126124	0.0253323	0.00318713	0.0357734		Island	TSS1500	ZNF398
cg24999308	chr15	73633204	73633205	0.0278249	0.0042686	0.0251739		Island	1stExon	NPTN	Receptor	Hypertensive disease; Myocardial Ischemia	Cardiovascular Diseases	25236201; 50121762
cg17325674	chr10	46284726	46284727	0.020504	0.00303151	0.0192117		Island
cg26105280	chr1	11099851	11099852	0.0181316	0.00255479	0.0105995		Island	5'UTR	EXOSC10
cg04076037	chr2	24123367	24123368	0.0239244	0.00433682	0.0119245		Island	TSS200	PFN4
cg12239750	chr10	95656809	95656810	0.0170723	0.002206	0.016893		Island	5'UTR	ALDH18A1	Enzyme	Adenocarcinoma of lung (disorder); Congenital accessory skin tag; Non-Small Cell Adenocarcinoma	Neoplasms	50162738; 60261154; 90207153
cg15377113	chr14	93333072	93333073	0.0150932	0.00194351	0.000331236		Island	TSS200	BTBD7
cg18229731	chr19	45692350	45692351	0.0276442	0.00452407	0.0397483		Island	TSS200	SNRPD2	Nucleic acid binding	Lupus Erythematosus, Systemic	Immune System Diseases (C20), Skin and Connective Tissue Diseases (C17)	30287315
cg14943877	chr10	110497854	110497855	0.0154245	0.00217669	0.0722093		Island	TSS200	DUSP5		Hypertensive disease	Cardiovascular Diseases	25233282
cg21166317	chr11	76861069	76861070	0.0296743	0.00388662	0.0208678		Island	1stExon	ACER3		melanoma	Neoplasms	30428703
cg19734811	chr2	176269541	176269542	0.0366489	0.0044061	0.17953		Island	5'UTR	MTX2		Hypertensive disease	Cardiovascular Diseases	25228251
cg09752264	chr1	145961946	145961947	0.0259975	0.00351759	0.0440543		Island	5'UTR	ANKRD34A		Mammary Neoplasms	Neoplasms	90292023
cg11650218	chr12	22625086	22625087	0.0191086	0.00250507	0.00496853		Island	TSS200	ETNK1	Kinase	Teratoma	Neoplasms	45099062
cg18803171	chr22	23751242	23751243	0.0192644	0.00314044	0.000993707		Island	TSS200	ZNF70
cg22863209	chr8	141415481	141415482	0.0259275	0.00386778	0.107652		Island
cg23594990	chr11	93661458	93661459	0.0236082	0.0048748	0.177542		Shore	TSS200	KIAA1731
cg19703826	chr16	3135451	3135452	0.0283404	0.00455409	0.0470354		Shore	5'UTR	ZNF213
cg22417420	chr7	76359002	76359003	0.0134373	0.00146253	0.000331236		Island	5'UTR	YWHAG	Chaperone	DEVELOPMENTAL AND EPILEPTIC ENCEPHALOPATHY 56		110215094
cg02734782	chr11	118401316	118401317	0.0333144	0.00487325	0.0308049		Shore	TSS200	ATP5L
cg06335343	chr10	93894185	93894186	0.0226997	0.004678	0.491885		Island	1stExon	TMEM20
cg13366587	chr1	117121916	117121917	0.0231479	0.00346652	0.0486916		Island	TSS200	TRIM45
cg17446654	chr11	111977440	111977441	0.0221073	0.00493423	0.302418		Island	5'UTR	DIXDC1	Signaling	Autistic Disorder	Mental Disorders (F03)	5391091
cg03403113	chr17	7485131	7485132	0.0178527	0.00234522	0.0470354		Shore	TSS1500	ZBTB4
cg18909698	chr14	69153717	69153718	0.0179739	0.0023697	0.0162305		Island	TSS1500	DCAF5
cg09264906	chr11	57657509	57657510	0.036791	0.00492723	0.0414044		Island	TSS1500	CLP1	Nucleic acid binding	Congenital pontocerebellar hypoplasia type 10 (disorder)	Nervous System Diseases (C10)	115160399
cg18991611	chr8	48556268	48556269	0.0221179	0.00329003	0.426963		Island
cg23098599	chr19	15125142	15125143	0.027773	0.0037849	0.0536602		Island	5'UTR	ILVBL
cg17012575	chr11	125887736	125887737	0.0206107	0.0026295	0.0115932		Island	5'UTR	HYLS1		Hydrolethalus syndrome; Congenital Heart Defects	Cardiovascular Diseases	100366402; 25006990
cg22927696	chr12	44876209	44876210	0.0253735	0.00428791	0.399801		Island	TSS1500	NELL2
cg05978187	chr14	69398213	69398214	0.0175081	0.00243169	0.000331236		Island	TSS1500	SLC39A9
cg12207651	chr19	34428167	34428168	0.0224973	0.00381537	0.00828089		Shore	TSS200	UBA2	Enzyme	ACCES SYNDROME		115281309
cg18755191	chr17	3723946	3723947	0.0138736	0.00149485	0.00629347		Island	1stExon	GSG2
cg06554749	chr2	237475763	237475764	0.0258111	0.00495126	0.0725406		Shore
cg15352224	chr3	10115642	10115643	0.0213449	0.00212015	0.0211991		Island	TSS200	C3orf10
cg19241689	chr6	33277739	33277740	0.0202255	0.0029342	0.162968		Island	1stExon	B3GALT4
cg16863212	chr13	38349467	38349468	0.0296798	0.00405958	0.0211991		Shore	TSS1500	UFM1		Familial long QT syndrome (disorder)	Cardiovascular Diseases	90006927
cg05173698	chr5	103119805	103119806	0.0233088	0.00490076	0.00894336		Shore	5'UTR	GIN1		Rheumatoid Arthritis	Immune System Diseases (C20), Skin and Connective Tissue Diseases (C17), Musculoskeletal Diseases (C05)	5300023
cg23428725	chr14	35809326	35809327	0.0260166	0.0034978	0.0400795		Island	TSS200	RALGAPA1	Enzyme modulator	NEURODEVELOPMENTAL DISORDER WITH HYPOTONIA, NEONATAL RESPIRATORY INSUFFICIENCY, AND THERMODYSREGULATION		115213708
cg15942720	chr14	51240262	51240263	0.0178848	0.00215357	0		Island	5'UTR	TMX1
cg23682543	chr17	63843061	63843062	0.0339926	0.00500378	0.0516727		Island	TSS200	SMARCD2	Nucleic acid binding	Myeloid Leukemia	Neoplasms	30173179
cg01516282	chr1	39026802	39026803	0.0304643	0.00467427	0.0420669		Open Sea	5'UTR	NDUFS5
cg26638003	chr17	782265	782266	0.0119644	0.00160881	0		Island	TSS200	RNMTL1
cg14377596	chr1	201740007	201740008	0.0172544	0.00188335	0.0503478		Island	5'UTR	NAV1		Schizophrenia	Mental Disorders (F03)	40330978
cg00490450	chr3	139389839	139389840	0.0256243	0.00495713	0.0404107		Island	TSS200	COPB2	Transporter	MICROCEPHALY 19, PRIMARY, AUTOSOMAL RECESSIVE		110216419
cg03663746	chr7	156640623	156640624	0.0192533	0.00191196	0.325605		Island	TSS200	RNF32
cg20528048	chr11	61361963	61361964	0.0267785	0.00416251	0.0145744		Island	TSS200	TMEM138		Ciliopathies	Congenital, Hereditary, and Neonatal Diseases and Abnormalities (C16)	110127224
cg17635724	chr6	99515573	99515574	0.0199648	0.00253363	0.0264988		Island	TSS200	USP45	Enzyme	Laterality Defects, Autosomal Dominant	Cardiovascular Diseases	95166683
cg01483882	chr20	34704646	34704647	0.0191209	0.00232683	0.0122557		Island	5'UTR	TP53INP2
cg07377876	chr7	74453784	74453785	0.0186003	0.00245399	0.073203		Shore	TSS200	GTF2IRD1		Williams Syndrome	Cardiovascular Diseases	55082279
cg24004330	chr1	150269253	150269254	0.0261857	0.00472168	0.0437231		Island	TSS200	APH1A
cg14210634	chr1	25543800	25543801	0.0308664	0.00377554	0.0794965		Island	Body	LDLRAP1	Signaling	HYPERCHOLESTEROLEMIA, AUTOSOMAL RECESSIVE	Congenital, Hereditary, and Neonatal Diseases and Abnormalities (C16), Nutritional and Metabolic Diseases (C18)	100075445
cg07585587	chr3	45689196	45689197	0.0161006	0.00182985	0.000662471		Island	TSS200	SACM1L
cg16654143	chr19	45076584	45076585	0.016237	0.00232908	0.0370984		Island	TSS200	ZNF296
cg11076890	chr6	24666757	24666758	0.0173675	0.00246992	0.00794965		Island	TSS1500	ACOT13
cg13838014	chr9	127922050	127922051	0.0252173	0.00322546	0.0301424		Island	Body	PIP5KL1
cg06492206	chr1	169485938	169485939	0.0228136	0.00390173	0.111958		Island	5'UTR	SLC19A2	Transporter	Thiamine responsive megaloblastic anemia syndrome	Nervous System Diseases (C10), Otorhinolaryngologic Diseases (C09), Endocrine System Diseases (C19), Pathological Conditions, Signs and Symptoms (C23), Nutritional and Metabolic Diseases (C18), Hemic and Lymphatic Diseases (C15)	65305111
cg27489481	chr12	53006215	53006216	0.0128788	0.0015857	0		Island	TSS200	EIF4B	Nucleic acid binding	Major Depressive Disorder	Mental Disorders (F03)	90076320
cg26566415	chr6	33213616	33213617	0.0228908	0.00476153	0.0268301		Shore
cg05040441	chr1	47508481	47508482	0.0242056	0.004859	0.403114	Lymphoid	Shore
cg23621158	chr4	82285263	82285264	0.0169161	0.00215161	0.0165618		Island
cg01263292	chr12	66189249	66189250	0.0195436	0.00251599	0.142431		Island	5'UTR	IRAK3	Kinase	Reperfusion Injury	Cardiovascular Diseases	40239052
cg04986870	chr19	17950447	17950448	0.0128218	0.00220257	0.0669096		Island	TSS1500	KCNN1
cg12352359	chr11	14520590	14520591	0.0282823	0.00386134	0.0228553		Island	TSS200	PSMA1
cg12095127	chr17	1516069	1516070	0.0198438	0.00341454	0.045048		Shore	TSS1500	LOC100306951
cg24850932	chr3	119677180	119677181	0.0177995	0.00386211	0.00960583		Island	Body	COX17	Transporter	Lung Neoplasms	Neoplasms	30259257
cg05300158	chr4	139556573	139556574	0.0139684	0.00223918	0.0155681		Island	TSS200	SETD7	Epigenetic regulator	Delirium, Dementia, Amnestic, Cognitive Disorders	Mental Disorders (F03)	35354823
cg06035161	chr3	53881774	53881775	0.0137138	0.00145266	0.00397483		Island	Body	ACTR8
cg25818813	chr2	111899052	111899053	0.0350005	0.00418843	0.0662471		Island	Body	MERTK	Kinase	Carcinoma; Squamous cell carcinoma of the head and neck; Epithelioma; Malignant epithelioma; Conventional (Clear Cell) Renal Cell Carcinoma	Neoplasms	10216906; 90018986; 90238371; 75253020; 65108999
cg08122190	chr12	12350290	12350291	0.0344033	0.00433393	0.0579662		Island	TSS200	MANSC1
cg24491766	chr7	21946088	21946089	0.0160701	0.0017954	0.0109308		Island	TSS200	CDCA7L		Ciliary Dyskinesia, Primary, 7; Situs inversus totalis	Cardiovascular Diseases	100313400; 110225374
cg26881760	chr20	62926628	62926629	0.0253305	0.00348397	0.0255051		Island	TSS200	DIDO1	Nucleic acid binding	Squamous cell carcinoma of esophagus	Neoplasms	65084806
cg12860500	chr6	31498181	31498182	0.0270434	0.00454293	0.0665783		Island	5'UTR	MICB		Schizophrenia	Mental Disorders (F03)	40320039
cg12365107	chr3	52686019	52686020	0.0144357	0.0018415	0.00132494		Island	TSS200	PBRM1	Epigenetic regulator	Renal Cell Carcinoma; Conventional (Clear Cell) Renal Cell Carcinoma; Non-Small Cell Lung Carcinoma; Cholangiocarcinoma; Clear cell papillary renal cell carcinoma (disorder); Adult Cholangiocarcinoma; Thymoma; Familial Malignant Neoplasm; Small cell carcinoma of lung	Neoplasms	10378794; 65120553; 10348796; 55160416; 110200062; 65147051; 45121830; 90191830; 50077152
cg23940467	chr6	30556023	30556024	0.0239396	0.00287137	0.00165618		Island	TSS1500	PRR3
cg08303978	chr15	65530327	65530328	0.0193609	0.00285832	0.00231865		Shore	TSS200	PTPLAD1
cg25976004	chr4	55948907	55948908	0.0267964	0.00371577	0.0443856		Island	5'UTR	CEP135	Enzyme modulator	MICROCEPHALY 8, PRIMARY, AUTOSOMAL RECESSIVE		105243118
cg25469212	chr1	31296773	31296774	0.0219565	0.00375266	0.00927459		Island	TSS1500	ZCCHC17
cg02512505	chr16	56625640	56625641	0.0205445	0.00271511	0.213316		Island	TSS200	MT1E		Liver carcinoma	Neoplasms	100219768
cg16560861	chr14	23302549	23302550	0.0162606	0.00204912	0.00529977		Island	Body	PPP1R3E
cg24201716	chr10	114174158	114174159	0.0181829	0.00288133	0.00861212		Island	5'UTR	C10orf118
cg19197750	chr7	43926652	43926653	0.0145261	0.0014871	0.00728718		Island	TSS1500	URGCP
cg00747619	chr16	12803829	12803830	0.0181954	0.00218369	0.120901		Island	5'UTR	CPPED1
cg26792589	chr1	34985186	34985187	0.0323122	0.00401495	0.0546539		Island
cg22148652	chr2	151828026	151828027	0.033124	0.00493527	0.00894336		Island	5'UTR	ARL5A
cg00287370	chr1	234600346	234600347	0.01516	0.00174896	0.00629347		Island
cg06802056	chr1	113391318	113391319	0.01462	0.0038623	0.392845		Island	1stExon	MAGI3		Pena-Shokeir syndrome type I	Musculoskeletal Diseases (C05), Congenital, Hereditary, and Neonatal Diseases and Abnormalities (C16)	90096732
cg16279775	chr7	65982431	65982432	0.0175129	0.00251013	0.0298112		Shore	TSS200	GUSB		Malignant neoplasm of prostate	Neoplasms	70220999
cg04749667	chr10	73168078	73168079	0.0238018	0.0036129	0.0132494		Island	TSS200	FAM149B1		Familial aplasia of the vermis	Eye Diseases (C11), Congenital, Hereditary, and Neonatal Diseases and Abnormalities (C16), Urogenital Diseases (C12)	75015275
cg08727443	chr1	34866048	34866049	0.0203718	0.00231555	0.0500166		Shore	3'UTR	DLGAP3
cg07917843	chr6	30673172	30673173	0.0271878	0.0045141	0.00960583		Shore	TSS200	DHX16	Enzyme	NEUROMUSCULAR OCULOAUDITORY SYNDROME		115198716
cg18095213	chr21	43789737	43789738	0.025159	0.0032164	0.0235177		Island	1stExon	RRP1		Ductal Breast Carcinoma	Neoplasms	95029237
cg14538441	chr4	88523770	88523771	0.0245339	0.00342711	0.0175555		Island	5'UTR	PIGY		HYPERPHOSPHATASIA WITH IMPAIRED INTELLECTUAL DEVELOPMENT SYNDROME 6		110107490
cg02858162	chr2	121755334	121755335	0.0187089	0.00492828	0.00927459		Shore	TSS1500	TSN
cg22688104	chr4	47914742	47914743	0.0125153	0.00131658	0		Island	TSS200	NFXL1
cg10036918	chr7	104328718	104328719	0.0282093	0.00498704	0.641603		Island	5'UTR	LHFPL3		Breast Cancer, Familial	Neoplasms	70033590
cg12260653	chr10	93893932	93893933	0.0189999	0.00278849	0.362703		Island	TSS200	TMEM20
cg25340881	chr7	100081755	100081756	0.0301167	0.00499487	0.0516727		Island	TSS200	ZNF3
cg02946754	chr10	113854549	113854550	0.0272551	0.0043272	0.0102683		Shore	TSS200	NHLRC2		FIBROSIS, NEURODEGENERATION, AND CEREBRAL ANGIOMATOSIS		115109071
cg17615682	chr13	102845809	102845810	0.0129376	0.00147197	0		Island	TSS200	ERCC5		Xeroderma Pigmentosum; Xeroderma pigmentosum, group G; Malignant neoplasm of stomach; Xeroderma pigmentosum and Cockayne syndrome complex; Non-Small Cell Lung Carcinoma; Glioma; Malignant neoplasm of larynx; melanoma; Malignant neoplasm of ovary; Malignant Glioma; Neoplastic Syndromes, Hereditary; Xeroderma Pigmentosum, Type G-Cockayne Syndrome; Colorectal Neoplasms; Hepatoblastoma; Malignant neo…	Neoplasms	45233747; 60291145; 30353916; 110162320; 10324213; 20267618; 10279396; 30409825; 85316561; 75258858; 35190532; 100158602; 15150780; 55128483; 50202268; 50202611; 50202954; 45056115
cg19956940	chr2	207529790	207529791	0.0156957	0.00214048	0.00993707		Island	TSS200	CREB1		Histiocytoma, Angiomatoid Fibrous; Clear Cell Sarcoma of Soft Tissue; Cutaneous Melanoma; Myocardial Infarction	Neoplasms; Cardiovascular Diseases	90071541; 55135468; 50129426; 35149612
cg18795809	chr4	10456907	10456908	0.0205251	0.00321843	0.185161		Island	5'UTR	ZNF518B		Schizophrenia	Mental Disorders (F03)	40330533
cg04028315	chr7	21428092	21428093	0.0100428	0.00122277	0.00231865		Island	5'UTR	SP4	Nucleic acid binding	Cardiomyopathy, Dilated; Congenital Heart Defects; Monoclonal B-Cell Lymphocytosis	Neoplasms; Cardiovascular Diseases	10421016; 25009963; 100318078
cg22319470	chr3	13479870	13479871	0.021745	0.00446287	0.0327923		Shore	TSS1500	HDAC11
cg18313583	chr1	235327430	235327431	0.0243306	0.00460713	0.0205366		Island	TSS1500	GGPS1		MUSCULAR DYSTROPHY, CONGENITAL HEARING LOSS, AND OVARIAN INSUFFICIENCY SYNDROME		115257154
cg07544511	chr15	75455742	75455743	0.026492	0.00409937	0.0165618		Island	5'UTR	SIN3A	Enzyme	Witteveen Kolk syndrome	Nervous System Diseases (C10), Behavior and Behavior Mechanisms (F01), Pathological Conditions, Signs and Symptoms (C23), Mental Disorders (F03)	110169630
cg04490108	chr1	150364556	150364557	0.0170914	0.00357637	0		Island	5'UTR	RPRD2	Enzyme modulator	Prostatic Neoplasms	Neoplasms	40173813
cg07691133	chr11	74171082	74171083	0.0232541	0.00386839	0.000662471		Island	TSS200	C2CD3		Gastrointestinal Stromal Tumors	Neoplasms	60031996
cg14304690	chr12	55927816	55927817	0.0184991	0.00326021	0.005631		Island	TSS1500	WIBG
cg10984505	chr6	36443174	36443175	0.0367061	0.00491454	0.0218615		Island	TSS1500	PXT1
cg07385743	chr8	22669142	22669143	0.0277612	0.00486158	0.0046373		Island	5'UTR	BIN3
cg14097171	chr14	21300946	21300947	0.0277949	0.00414005	0.0443856		Shore	Body	RPGRIP1	Enzyme modulator	Leber Congenital Amaurosis	Eye Diseases (C11)	65264701
cg14929266	chr13	113209772	113209773	0.0281695	0.00467246	0.0162305		Island	TSS1500	PCID2		PROTEIN Z DEFICIENCY		105126865
cg14001558	chr10	93496591	93496592	0.0229689	0.00356548	0.00430606		Island	TSS200	CEP55		Hydranencephaly with Renal Aplasia-Dysplasia	Congenital, Hereditary, and Neonatal Diseases and Abnormalities (C16), Nervous System Diseases (C10), Urogenital Diseases (C12)	100019019
cg09410607	chr2	216372317	216372318	0.0217272	0.00387246	0.423319		Island	TSS1500	2025-03-04
cg19065314	chr4	145098216	145098217	0.0183656	0.00233018	0.000331236		Island	TSS200	ANAPC10	Enzyme	Mayer Rokitansky K√ºster Hauser syndrome type 1	Endocrine System Diseases (C19), Urogenital Diseases (C12), Congenital, Hereditary, and Neonatal Diseases and Abnormalities (C16)	115258492
cg07815068	chr11	34359148	34359149	0.019902	0.00251739	0.00629347		Island
cg25513173	chr15	83207802	83207803	0.0266643	0.00295101	0.232196		Island	TSS1500	HDGFRP3
cg23839113	chr7	30595165	30595166	0.0121909	0.00291867	0.00165618		Island	Body	GARS
cg04802040	chr4	2764195	2764196	0.0199394	0.00315787	0.0705532		Island
cg19385624	chr6	30673006	30673007	0.0175916	0.00239548	0.00364359		Island	5'UTR	DHX16	Enzyme	NEUROMUSCULAR OCULOAUDITORY SYNDROME		115198716
cg12713893	chr18	21612310	21612311	0.0155636	0.00188753	0		Island	5'UTR	SNRPD1	Nucleic acid binding	Lupus Erythematosus, Systemic	Immune System Diseases (C20), Skin and Connective Tissue Diseases (C17)	30287312
cg00259785	chr19	34773062	34773063	0.0261149	0.0043093	0.0794965		Island	5'UTR	ZNF599
cg02585102	chr12	49131457	49131458	0.0219007	0.00277091	0.0437231		Island	5'UTR	TUBA1B	Cellular structure	Congenital Fibrosis of the Extraocular Muscles	Nervous System Diseases (C10), Pathological Conditions, Signs and Symptoms (C23), Eye Diseases (C11), Congenital, Hereditary, and Neonatal Diseases and Abnormalities (C16)	90142555
cg05963712	chr12	48979963	48979964	0.0173843	0.00285337	0.143094		Island	Body	WNT1	Signaling	Mammary Neoplasms	Neoplasms	90304569
cg01278387	chr20	59577226	59577227	0.018062	0.00416204	0.465055		Island
cg05533119	chr20	23362466	23362467	0.0220322	0.00458644	0.0304737		Island
cg18221467	chr1	92486632	92486633	0.0250898	0.00307631	0.0390858		Island	TSS1500	GFI1	Transcription factor	Leukemia, Myelocytic, Acute; Autosomal dominant severe congenital neutropenia (disorder); Gastro-enteropancreatic neuroendocrine tumor	Neoplasms	30145039; 115110070; 100362864
cg04439516	chr16	57284785	57284786	0.0243294	0.00395369	0.130507		Island	TSS200	PLLP	Ion channel	Diffuse malignant mesothelioma; Asbestos-Related Malignant Mesothelioma; Malignant mesothelioma	Neoplasms	70281224; 90182930; 70027307
cg04296257	chr2	218671956	218671957	0.024647	0.00303571	0.0374296		Island	TSS200	STK36	Kinase	Gastrointestinal Stromal Tumors; Ovarian Serous Adenocarcinoma	Neoplasms	60032031; 90209699
cg25081985	chr8	53843481	53843482	0.0167968	0.00175016	0.00165618		Island	TSS200	ATP6V1H
cg10191772	chr10	102065811	102065812	0.0251111	0.00328891	0.0367671		Island	1stExon	HPS6		HERMANSKY-PUDLAK SYNDROME 6	Skin and Connective Tissue Diseases (C17), Hemic and Lymphatic Diseases (C15), Congenital, Hereditary, and Neonatal Diseases and Abnormalities (C16), Nutritional and Metabolic Diseases (C18), Eye Diseases (C11)	105337878
cg11588857	chr8	85177246	85177247	0.0218263	0.00338849	0.00298112		Island	TSS200	E2F5	Nucleic acid binding	Prostate carcinoma; Non-Small Cell Lung Carcinoma	Neoplasms	80113345; 10310842
cg07613182	chr2	58428970	58428971	0.0175523	0.00386926	0.267307		Open Sea
cg10146249	chr16	1612298	1612299	0.0135104	0.00183178	0.00132494		Island	TSS200	IFT140	Cellular structure	Renal cyst; Myoepithelioma	Neoplasms	105330859; 35165367
cg03546879	chr2	219229677	219229678	0.0271434	0.00317357	0.0195429		Island	TSS200	ATG9A
cg09972205	chr19	36379284	36379285	0.0162575	0.00173488	0.0195429		Island
cg16703576	chr7	87628470	87628471	0.0341076	0.0043115	0.411726	Lymphoid	Island	5'UTR	RUNDC3B		Schizophrenia	Mental Disorders (F03)	40308105
cg03074357	chr19	32224762	32224763	0.0157233	0.00229117	0.401126		Island
cg24588096	chr1	45550985	45550986	0.0215043	0.00254593	0.005631		Island	5'UTR	AKR1A1	Enzyme	Liver carcinoma; Carcinogenesis	Neoplasms	100186295; 80047532
cg04923496	chr10	18651799	18651800	0.0198069	0.00262646	0.00529977		Island	TSS200	NSUN6		Mammary Neoplasms	Neoplasms	90290519
cg27116819	chr17	44014947	44014948	0.0229343	0.00458085	0.0251739		Island	1stExon	TMEM101
cg03891598	chr16	83953177	83953178	0.0228488	0.00294786	0.0152368		Open Sea	TSS200	OSGIN1
cg21480646	chr15	80059612	80059613	0.0271575	0.00350028	0.0105995		Open Sea	TSS200	ZFAND6	Nucleic acid binding	Arsenic Poisoning	Chemically-Induced Disorders (C25), Nervous System Diseases (C10)	65188013
cg23983436	chr11	842963	842964	0.024981	0.00328109	0.028155		Island	TSS1500	TSPAN4		Malignant neoplasm of breast	Neoplasms	10178224
cg10190698	chr14	49688052	49688053	0.0247833	0.00341325	0.103345		Island	Body	POLE2
cg09247346	chr2	218216987	218216988	0.0346287	0.00448656	0.0417357		Island	TSS200	ARPC2		Ulcerative Colitis	Digestive System Diseases (C06)	15062482
cg03289576	chr1	248858806	248858807	0.0216564	0.00470637	0.0046373		Island	5'UTR	ZNF692		Severe myopia	Eye Diseases (C11)	60344983
cg20384683	chr10	88880310	88880311	0.0244335	0.00286492	0.0172242		Island	5'UTR	STAMBPL1
cg22950210	chr1	94237620	94237621	0.0269566	0.00344566	0.365353		Island	5'UTR	ARHGAP29		Malignant neoplasm of breast; Mantle cell lymphoma; Lymphoma, Lymphocytic, Intermediate	Neoplasms	10195646; 115055076; 85065417
cg03770912	chr17	48817312	48817313	0.024704	0.00298408	0.153031		Island	TSS1500	TTLL6
cg03586862	chr3	98593179	98593180	0.0338484	0.0043503	0.0410732		Island	1stExon	CPOX	Enzyme	Hereditary Coproporphyria	Nutritional and Metabolic Diseases (C18), Digestive System Diseases (C06), Congenital, Hereditary, and Neonatal Diseases and Abnormalities (C16), Skin and Connective Tissue Diseases (C17)	55054767
cg25789216	chr11	66278015	66278016	0.0223435	0.00281279	0.0361047		Island	TSS1500	CNIH2
cg02449821	chr16	89574888	89574889	0.0296405	0.00357002	0.0788341		Island	TSS1500	CPNE7
cg10987792	chr5	81971903	81971904	0.0171263	0.00200096	0.00529977		Island	TSS200	ATG10		Mammary Neoplasms	Neoplasms	90305270
cg18296405	chr3	101513388	101513389	0.0262193	0.00388364	0.00927459		Shore	TSS200	SENP7	Enzyme	Arthrogryposis multiplex congenita	Congenital, Hereditary, and Neonatal Diseases and Abnormalities (C16), Musculoskeletal Diseases (C05)	115306962
cg21638518	chr12	104064119	104064120	0.0210211	0.00302936	0.022524		Island	TSS1500	HCFC2
cg10645943	chr17	82022949	82022950	0.0295146	0.00402152	0.0231865		Island	TSS200	STRA13
cg25707005	chr5	139439511	139439512	0.0328068	0.00409368	0.02948		Open Sea	TSS200	DNAJC18
cg18242131	chr11	16604562	16604563	0.0240083	0.00429313	0.66744		Island
cg01824964	chr6	113854809	113854810	0.0184881	0.00237334	0.159324		Shelf
cg06282270	chr11	61295438	61295439	0.0300941	0.00368931	0.0642597		Island	TSS200	VWCE
cg22669260	chr4	150078797	150078798	0.0186083	0.00406465	0.298774	Lymphoid	Island	TSS200	DCLK2
cg04479354	chr3	160400396	160400397	0.0279019	0.0046264	0.0119245		Island	TSS200	SMC4
cg17136799	chr8	106657555	106657556	0.029324	0.00458625	0.0861212		Island	TSS1500	OXR1		hearing impairment	Otorhinolaryngologic Diseases (C09), Pathological Conditions, Signs and Symptoms (C23), Nervous System Diseases (C10)	90258999
cg23708044	chr21	43864463	43864464	0.0191154	0.0025383	0.0427294		Open Sea	TSS1500	AGPAT3		Intellectual Disability	Pathological Conditions, Signs and Symptoms (C23), Mental Disorders (F03), Nervous System Diseases (C10), Behavior and Behavior Mechanisms (F01)	105291030
cg11227944	chr2	200963557	200963558	0.0202433	0.00321509	0.00993707		Island	5'UTR	ORC2L
cg22231908	chr8	143733737	143733738	0.021659	0.00326668	0.486916	Lymphoid	Island	5'UTR	FAM83H		AMELOGENESIS IMPERFECTA, TYPE IIIA		115338180
cg13849548	chr4	139301369	139301370	0.0261721	0.00486571	0.0185492		Island	TSS200	NAA15	Enzyme	Intellectual Disability	Pathological Conditions, Signs and Symptoms (C23), Mental Disorders (F03), Nervous System Diseases (C10), Behavior and Behavior Mechanisms (F01)	105294262
cg25497877	chr13	32316215	32316216	0.0297407	0.00455007	0.0559788		Shore	5'UTR	BRCA2	Nucleic acid binding	Hereditary Breast and Ovarian Cancer Syndrome; Malignant neoplasm of breast; Medulloblastoma; Mammary Neoplasms; Malignant neoplasm of prostate; ovarian neoplasm; Malignant neoplasm of ovary; melanoma; Breast Carcinoma; Nephroblastoma; Breast Cancer, Familial; Pancreatic Neoplasm; Malignant neoplasm of pancreas; Malignant neoplasm of lung; Neoplastic Syndromes, Hereditary; Prostatic Neoplasms; Sa…	Neoplasms; Cardiovascular Diseases	80197926; 10173479; 30400768; 90302470; 70254824; 85247912; 85336077; 35007657; 80316086; 35215721; 70036451; 40026554; 70147754; 60161316; 35206186; 40179594; 90049769; 60008947; 100372717; 100365557; 30377418; 35261748; 85142303; 65094185; 10276479; 90191989; 70110808; 50133019; 20286919; 75063467; 55161366; 55141219; 10301065; 55129654; 90187298; 105349615; 35087415; 55184754; 75233108; 150348…
cg04555735	chr20	36773772	36773773	0.0330121	0.00460196	0.0414044		Island	TSS200	DSN1
cg19477600	chr11	124762185	124762186	0.0339857	0.00430156	0.0370984		Island	5'UTR	ESAM		Schizophrenia	Mental Disorders (F03)	40331216
cg26830834	chr2	73780146	73780147	0.0275166	0.00466078	0.0258364		Island	5'UTR	DUSP11
cg03534196	chr1	101026046	101026047	0.0209218	0.00341891	0.0122557		Island	TSS1500	DPH5	Enzyme	NEURODEVELOPMENTAL DISORDER WITH SHORT STATURE, PROMINENT FOREHEAD, AND FEEDING DIFFICULTIES		115303856
cg11890080	chr12	122974300	122974301	0.0325881	0.00485306	0.0192117		Shore	TSS1500	OGFOD2
cg21827641	chr15	64825763	64825764	0.0280842	0.00403121	0.0105995		Shore	TSS200	PIF1
cg04556542	chr14	92324236	92324237	0.037648	0.00495405	0.416032		Island	5'UTR	SLC24A4	Transporter	Amelogenesis Imperfecta	Stomatognathic Diseases (C07), Congenital, Hereditary, and Neonatal Diseases and Abnormalities (C16)	5151402
cg04845053	chr3	152835088	152835089	0.0385076	0.00492445	0.292481	Lymphoid	Island	5'UTR	P2RY1
cg03795608	chr3	128153445	128153446	0.0157732	0.00194781	0.000662471		Island	TSS200	EEFSEC	Enzyme	Chronic Obstructive Airway Disease	Pathological Conditions, Signs and Symptoms (C23), Respiratory Tract Diseases (C08)	30256044
cg21815479	chr8	38030382	38030383	0.0342973	0.00502003	0.0354422		Island	TSS200	EIF4EBP1	Nucleic acid binding	Leukemia, Myelocytic, Acute; Kidney Neoplasm; Mantle cell lymphoma; Lymphoma, Lymphocytic, Intermediate	Neoplasms	30139664; 30048660; 115051896; 85065373
cg11065634	chr14	99270641	99270642	0.0259289	0.00358146	0.429944		Island	Body	BCL11B	Transcription factor	Leukemia, T-Cell; Lymphoid neoplasm (morphologic abnormality); Lymphoma; Colorectal Carcinoma	Neoplasms	30183887; 80100998; 30311158; 15131358
cg02988814	chr15	48331352	48331353	0.0218338	0.00258383	0.00165618		Island	TSS200	DUT	Enzyme	BONE MARROW FAILURE AND DIABETES MELLITUS SYNDROME		115303738
cg01138020	chr17	4433799	4433800	0.021422	0.00336098	0.101689		Open Sea	TSS200	SPNS3	Transporter	Colorectal Carcinoma	Neoplasms	15092790
cg07628086	chr17	35587239	35587240	0.0233296	0.00313323	0.0162305		Open Sea	TSS200	AP2B1	Transporter	Symptoms of depression (finding)	Behavior and Behavior Mechanisms (F01)	50027740
cg13153394	chr3	45167704	45167705	0.0153745	0.00178683	0.0775091		Open Sea
cg09256517	chr2	42169302	42169303	0.0376469	0.00455896	0.0553163		Island	TSS200	EML4		Non-Small Cell Lung Carcinoma; Adenocarcinoma of lung (disorder); Non-Small Cell Adenocarcinoma; Brain Neoplasms	Neoplasms	10330916; 50154583; 90206961; 10080358
cg12837046	chr4	123398251	123398252	0.025419	0.00366742	0.0722093		Island	TSS1500	SPRY1
cg15807035	chr4	139453289	139453290	0.0206326	0.00389915	0.00927459		Island	TSS1500	RAB33B		SMITH-MCCORT DYSPLASIA 2		105300428
cg07718690	chr19	48933539	48933540	0.028481	0.00348757	0.12057		Island	TSS200	DHDH	Enzyme	Malignant neoplasm of prostate; Prostatic Neoplasms	Neoplasms	70218691; 40174383
cg21886851	chr18	49814035	49814036	0.0227501	0.00258673	0.0437231		Island	TSS200	ACAA2	Enzyme	Malignant basal cell tumor; Basal Cell Neoplasm	Neoplasms	90237654; 55168046
cg06443863	chr8	145052094	145052095	0.0207644	0.00445059	0.0298112		Island	TSS1500	C8orf33
cg04992837	chr19	7488937	7488938	0.0291099	0.00392708	0.101027		Island	Body	PEX11G		Peroxisome biogenesis disorders	Congenital, Hereditary, and Neonatal Diseases and Abnormalities (C16), Nutritional and Metabolic Diseases (C18)	95161739
cg23056823	chr1	180912447	180912448	0.0262687	0.00406081	0.0920835		Island	TSS1500	KIAA1614
cg04943729	chr7	12211134	12211135	0.0315371	0.00431333	0.0635972		Island	TSS200	TMEM106B		Dementia, Vascular	Cardiovascular Diseases	15265051
cg15122365	chr12	51270608	51270609	0.023507	0.00293386	0.0566413		Island	TSS200	SMAGP
cg00762326	chr19	18571701	18571702	0.0196029	0.00218478	0.00132494		Island	TSS200	UBA52
cg26934609	chr6	30626925	30626926	0.01993	0.00257811	0.00397483		Open Sea	1stExon	C6orf134
cg03888578	chr1	93180820	93180821	0.0209379	0.00309413	0.0357734		Island	TSS200	TMED5
cg03751356	chr7	99472690	99472691	0.0288505	0.00346697	0.00198741		Island	TSS1500	ZNF789
cg15660669	chr21	15730445	15730446	0.0227112	0.0034472	0.0255051		Island	Body	USP25	Enzyme	Epilepsy	Nervous System Diseases (C10)	20104356
cg23107691	chr1	9997245	9997246	0.023199	0.00461814	0.285856	Lymphoid	Island	5'UTR	RBP7
cg15524063	chr1	43367245	43367246	0.0314512	0.00394825	0.074528		Island	5'UTR	ELOVL1	Enzyme	ICHTHYOTIC KERATODERMA, SPASTICITY, HYPOMYELINATION, AND DYSMORPHIC FACIAL FEATURES		115167273
cg20521527	chr10	99532878	99532879	0.0277636	0.00349519	0.272607	Lymphoid	Island	TSS200	NKX2-3
cg11700429	chr2	111884315	111884316	0.0182805	0.00300071	0.0122557		Island	TSS200	ANAPC1	Enzyme	Rothmund Thomson syndrome type 1 (disorder)	Nutritional and Metabolic Diseases (C18), Congenital, Hereditary, and Neonatal Diseases and Abnormalities (C16), Skin and Connective Tissue Diseases (C17)	115197868
cg09020341	chr4	70839091	70839092	0.0218058	0.00263612	0.0139119		Island	5'UTR	GRSF1
cg22154182	chr11	560926	560927	0.0340553	0.00435155	0.0278238		Island	TSS200	C11orf35
cg23564928	chr14	31561391	31561392	0.0166268	0.003412	0.000331236		Open Sea	5'UTR	NUBPL		MITOCHONDRIAL COMPLEX I DEFICIENCY	Nutritional and Metabolic Diseases (C18)	95215065
cg02628050	chr2	70190992	70190993	0.0261131	0.00336759	0.0188804		Island	5'UTR	C2orf42
cg07697635	chr5	78360359	78360360	0.019234	0.00358504	0.0046373		Island	TSS200	SCAMP1
cg02235741	chr13	99200878	99200879	0.021368	0.00286735	0.00264988		Island	TSS200	UBAC2		Behcet Syndrome; Malignant basal cell tumor; Basal Cell Neoplasm	Neoplasms; Cardiovascular Diseases	5438263; 90237739; 55168165
cg03540165	chr12	113135417	113135418	0.0155004	0.00205902	0.26797		Island	Body	RASAL1	Enzyme modulator	Malignant neoplasm of breast	Neoplasms	10189899
cg21269400	chr6	30721485	30721486	0.0138309	0.00177077	0.000331236		Island	Body	TUBB	Cellular structure	Michelin tire baby syndrome; Congestive heart failure; Heart failure; Cardiomyopathy, Dilated	Neoplasms; Cardiovascular Diseases	75050521; 25036324; 25019705; 10416820
cg14014471	chr1	178725324	178725325	0.0288717	0.00387272	0.0327923		Island	5'UTR	RALGPS2
cg06598204	chr12	71663601	71663602	0.0275982	0.00324544	0.0152368		Island	TSS1500	THAP2
cg15804767	chr6	31580819	31580820	0.0291454	0.00369976	0.022524		Island	Body	LTB
cg21857363	chr20	10218825	10218826	0.0238316	0.00433965	0.481616	Lymphoid	Shore	TSS200	SNAP25	Transporter	MYASTHENIC SYNDROME, CONGENITAL, 18		110111589
cg17397135	chr2	28566949	28566950	0.0332253	0.00463572	0.040742		Island	Body	PLB1		Malignant neoplasm of prostate	Neoplasms	70207586
cg03262205	chr2	177552787	177552788	0.0165537	0.00257629	0.00298112		Island	5'UTR	TTC30B
cg18142615	chr11	128693723	128693724	0.0203771	0.00297914	0.00761842		Island	TSS200	FLI1	Transcription factor	Ewings sarcoma; Peripheral Primitive Neuroectodermal Tumor; Neuroectodermal Tumor, Primitive; Askin's tumor; Extra-osseous Ewing's sarcoma; Localized Ewing Sarcoma; Localized Peripheral Primitive Neuroectodermal Tumor; Localized Primitive Neuroectodermal Tumor; Medulloblastoma; Ewing's sarcoma of bone	Neoplasms	75249352; 80389044; 55140656; 85191716; 65130371; 85167453; 90202341; 90202377; 30397699; 80038872
cg13641470	chr4	20700754	20700755	0.030835	0.00465823	0.0440543		Shore	5'UTR	PACRGL
cg18802486	chr6	43021539	43021540	0.0124108	0.00137173	0.00165618		Island	TSS200	C6orf153
cg26075202	chr10	67885419	67885420	0.0174674	0.00194055	0.000993707		Island	5'UTR	SIRT1	Epigenetic regulator	Atherosclerosis; Diabetic Retinopathy; Congestive heart failure; Mammary Neoplasms; Heart failure; Osteosarcoma; Brain Neoplasms; Atrial Fibrillation; Heart Diseases; Prostatic Neoplasms; Neoplasms, Bone Tissue; Brain Infarction	Neoplasms; Cardiovascular Diseases	5357830; 15507127; 25036932; 90291019; 25020362; 35395917; 10080069; 5376967; 25012093; 40173833; 55133219; 85064677
cg05506908	chr15	78507242	78507243	0.019409	0.00299441	0.131169		Island	TSS1500	AGPHD1
cg24033558	chr15	45187557	45187558	0.0216368	0.00407772	0.0649222		Island	Body	SHF
cg09282497	chr2	17877933	17877934	0.024963	0.00326129	0.137132		Island	TSS1500	KCNS3	Ion channel	Schizophrenia	Mental Disorders (F03)	40318823
cg24080313	chr3	55488603	55488604	0.0274687	0.00483454	0.358728		Island	TSS1500	WNT5A	Signaling	Lung Neoplasms; Uterine Cervical Neoplasm	Neoplasms	30266827; 15010348
cg23300543	chr19	48203938	48203939	0.0203702	0.00413452	0.00364359		Island
cg09420816	chr15	77633618	77633619	0.0269797	0.00476585	0.0811527		Island	TSS1500	LINGO1	Receptor	MENTAL RETARDATION, AUTOSOMAL RECESSIVE 64		115107012
cg13963446	chr8	11808508	11808509	0.0198831	0.00382776	0.162637		Island	Body	FDFT1		Liver carcinoma	Neoplasms	100199783
cg02146374	chr17	7931951	7931952	0.0215519	0.00356347	0.0228553		Island	TSS200	TRAPPC1	Transporter	melanoma	Neoplasms	35000704
cg01931797	chr11	78188864	78188865	0.0149646	0.00163673	0.000331236		Island	TSS200	USP35
cg05180560	chr6	4018722	4018723	0.018647	0.00245971	0.00993707		Island
cg07725729	chr8	11284386	11284387	0.0320395	0.00490192	0.0417357		Island	TSS200	MTMR9
cg01295842	chr19	16572443	16572444	0.0205928	0.00307573	0.000662471		Island	TSS200	SLC35E1
cg01374047	chr16	3024169	3024170	0.0274857	0.00462518	0.0390858		Island	5'UTR	HCFC1R1
cg26320410	chr3	9810142	9810143	0.0186477	0.00287337	0.0198741		Island	TSS200	TTLL3		Colorectal Carcinoma	Neoplasms	15097660
cg07948245	chr14	32077733	32077734	0.029672	0.00406541	0.00761842		Island	TSS1500	C14orf128
cg02424378	chr2	85133478	85133479	0.0203527	0.00303141	0.0851275		Island	TSS200	TCF7L1		Malignant neoplasm of breast; Thyroid Neoplasm	Neoplasms	10188861; 45132583
cg00039793	chr10	119165796	119165797	0.0149595	0.00178873	0.000993707		Island	TSS200	SFXN4		Mitochondrial Diseases	Nutritional and Metabolic Diseases (C18)	85048105
cg03921179	chr12	51425235	51425236	0.0238124	0.00422289	0.182511		Island	Body	SLC4A8	Transporter	Schizophrenia	Mental Disorders (F03)	40332011
cg24272902	chr3	179149363	179149364	0.0266312	0.00472747	0.0221928		Shore	5'UTR	PIK3CA	Kinase	Congenital Lipomatous Overgrowth, Vascular Malformations, and Epidermal Nevi; Non-Small Cell Lung Carcinoma; Malignant neoplasm of stomach; Liver carcinoma; ovarian neoplasm; Malignant neoplasm of ovary; Malignant neoplasm of breast; Squamous cell carcinoma of the head and neck; Malignant neoplasm of large intestine; Megalencephaly cutis marmorata telangiectatica congenita; Mammary Neoplasms; Bre…	Neoplasms; Cardiovascular Diseases	100352163; 10347890; 30370433; 100224865; 85240707; 85328536; 10147674; 90027415; 70096661; 100089608; 90298693; 80290425; 15121900; 50160826; 15154333; 30264909; 55017785; 65207421; 45057755; 5033100; 10378420; 10399750; 40178121; 75060947; 35024109; 100360977; 40232065; 70243873; 30056079; 80371794; 60155087; 115329463; 45255827; 10012066; 50066373; 20331016; 5266963; 65099109; 65289026; 652282…
cg25698777	chr8	123768450	123768451	0.0142992	0.00217867	0.005631		Island	TSS200	FAM91A1
cg01939477	chr11	43581329	43581330	0.0261945	0.00362529	0.693607	Lymphoid	Island	TSS200	MIR129-2
cg13808240	chr9	122347179	122347180	0.0217867	0.00344162	0.17423		Island
cg07602954	chr11	507014	507015	0.0185021	0.00248257	0.00529977		Island	TSS200	RNH1
cg19758758	chr1	153990932	153990933	0.0280325	0.00495424	0.00861212		Island	Body	RPS27	Nucleic acid binding	DIAMOND-BLACKFAN ANEMIA 17		110195969
cg25005633	chr6	30914317	30914318	0.0216246	0.00320377	0.0838026		Island	TSS200	VARS2		COMBINED OXIDATIVE PHOSPHORYLATION DEFICIENCY 20		105355082
cg11996632	chr16	70250990	70250991	0.0220492	0.00471746	0.117257		Island	1stExon	EXOSC6
cg24984523	chr13	49496300	49496301	0.0119328	0.00320434	0.0125869		Island	TSS200	PHF11
cg21181087	chr6	36442970	36442971	0.0147304	0.00195128	0		Island	TSS200	PXT1
cg12760261	chr5	123422965	123422966	0.0240141	0.00504032	0.0248427		Island	5'UTR	CEP120		SHORT-RIB THORACIC DYSPLASIA 13 WITH OR WITHOUT POLYDACTYLY		110112053
cg01908660	chr15	65185231	65185232	0.017329	0.00209635	0.00231865		Island	TSS200	CLPX	Chaperone	Erythropoietic Protoporphyria	Nutritional and Metabolic Diseases (C18), Digestive System Diseases (C06), Congenital, Hereditary, and Neonatal Diseases and Abnormalities (C16), Skin and Connective Tissue Diseases (C17)	55061535
cg10171267	chr19	11528905	11528906	0.0194274	0.00243731	0.00397483		Island	TSS200	ECSIT
cg20116670	chr19	33373521	33373522	0.0264603	0.00336772	0.0185492		Island	TSS200	CEBPG
cg00888489	chr6	143450484	143450485	0.0397636	0.00493297	0.050679		Island	TSS1500	PEX3		Peroxisome biogenesis disorders	Congenital, Hereditary, and Neonatal Diseases and Abnormalities (C16), Nutritional and Metabolic Diseases (C18)	95161714
cg07928641	chr1	183022712	183022713	0.026771	0.00504491	0.163299		Island	TSS1500	LAMC1	Enzyme modulator	Colorectal Carcinoma; Prostatic Neoplasms; Marfan Syndrome; Aortic Diseases; Wolff-Parkinson-White Syndrome	Neoplasms; Cardiovascular Diseases	15110379; 40176994; 30393126; 5234084; 45231709
cg05119385	chr1	244835379	244835380	0.019231	0.00333301	0.000662471		Island	5'UTR	FAM36A
cg17731079	chr2	37671880	37671881	0.0153499	0.00219926	0.0132494		Island	5'UTR	CDC42EP3		Schizophrenia	Mental Disorders (F03)	40304626
cg15644191	chr8	43093544	43093545	0.0148557	0.00183894	0.00264988		Island	5'UTR	SGK196
cg12473285	chr17	43755607	43755608	0.0165345	0.00321472	0.291487		Island	Body	SOST		Sclerosteosis	Musculoskeletal Diseases (C05), Congenital, Hereditary, and Neonatal Diseases and Abnormalities (C16)	60250218
cg08116199	chr20	64255653	64255654	0.0117174	0.00129891	0.00165618		Island	TSS200	PCMTD2
cg18634342	chr10	12195802	12195803	0.0241059	0.00327161	0.00264988		Shore	TSS200	CDC123
cg02286547	chr11	76209234	76209235	0.02196	0.00424247	0.150712		Island
cg17330200	chr1	42816890	42816891	0.0288241	0.00412426	0.0357734		Shore	TSS1500	ERMAP
cg20099054	chr8	70669080	70669081	0.0134476	0.00184511	0.0980457		Island	TSS1500	XKR9
cg02199589	chr7	77798925	77798926	0.021337	0.00372209	0.000662471		Island	TSS1500	TMEM60
cg19960692	chr14	75259321	75259322	0.0279543	0.00368135	0.0125869		Island
cg01733673	chr4	112231694	112231695	0.0245869	0.00287324	0.0215303		Island	TSS200	AP1AR
cg12804441	chr2	232633454	232633455	0.0219595	0.00264403	0.207685		Island	TSS200	EFHD1	Calcium-binding protein	Adenoid Cystic Carcinoma; Salivary Gland Neoplasms	Neoplasms	15222911; 40294575
cg17971531	chr1	24556189	24556190	0.0272	0.00357616	0.040742		Open Sea	5'UTR	C1orf130
cg01236325	chr14	104801249	104801250	0.0194083	0.0032391	0.00496853		Island	Body	ZBTB42	Transcription factor	LETHAL CONGENITAL CONTRACTURE SYNDROME 6		105359666
cg24078363	chr14	76761779	76761780	0.0174321	0.00260639	0.0844651		Island	TSS200	VASH1		Liver Cirrhosis	Pathological Conditions, Signs and Symptoms (C23), Digestive System Diseases (C06)	30206121
cg08641866	chr1	1206410	1206411	0.011992	0.00394637	0.0443856		Island	1stExon	TNFRSF18		Leishmaniasis	Infections (C01), Skin and Connective Tissue Diseases (C17)	30070610
cg06686826	chr3	36944505	36944506	0.0184569	0.00269974	0.0228553		Island	Body	TRANK1		Bipolar Disorder	Mental Disorders (F03)	5461153
cg00269643	chr7	129144362	129144363	0.0252175	0.00353254	0.0344485		Shore	TSS1500	TSPAN33
cg10433104	chr11	18396220	18396221	0.017557	0.00244164	0		Island	TSS200	LDHA	Enzyme	Adenocarcinoma of lung (disorder); Myocardial Infarction; Pancreatic Neoplasm; Malignant neoplasm of tail of pancreas; Malignant neoplasm of other specified sites of pancreas; Myocardial Diseases, Secondary; Primary cardiomyopathy; malignant neoplasm of head of pancreas; Non-Small Cell Adenocarcinoma; Cardiomyopathies; Malignant neoplasm of body of pancreas	Neoplasms; Cardiovascular Diseases	50157999; 35154833; 40025046; 50207948; 50208897; 40347672; 40167509; 50206429; 90207050; 85196604; 50207199
cg26832062	chr1	53838179	53838180	0.0168793	0.00182314	0.000331236		Island	Body	TMEM48
cg01417569	chr2	37925149	37925150	0.024427	0.00460418	0.192779		Island	TSS200	FAM82A1
cg23624671	chr1	63367614	63367615	0.0166671	0.00235885	0.000993707		Island	5'UTR	ALG6	Enzyme	Renal cyst	Neoplasms	105330354
cg05078238	chr2	240998762	240998763	0.0221661	0.00382089	0.412388	Lymphoid	Island	TSS200	SNED1
cg26356462	chr8	6800886	6800887	0.0266022	0.00419919	0.0669096		Open Sea
cg07079407	chr3	122515005	122515006	0.0209381	0.00308206	0.00430606		Island	TSS200	KPNA1	Transporter	Schizophrenia	Mental Disorders (F03)	40318867
cg15190792	chr13	26930445	26930446	0.016036	0.00197723	0.005631		Open Sea
cg09225537	chr15	41660293	41660294	0.0231452	0.00408835	0.0397483		Shore	TSS200	MGA	Transcription factor	Multiple Myeloma; T-Cell Lymphoma; Prostatic Neoplasms; B lymphoblastic leukemia lymphoma; Adenoid Cystic Carcinoma	Neoplasms; Cardiovascular Diseases	35077734; 45261678; 40173815; 85166651; 15221532
cg22816651	chr3	47513459	47513460	0.0344691	0.00414362	0.028155		Island	Body	C3orf75
cg12404798	chr17	76736515	76736516	0.0187182	0.00246416	0.00264988		Island	TSS1500	MFSD11		Leukemia, Myelocytic, Acute; Acute megakaryoblastic leukemia in children with Down syndrome; Leukemia, Myeloid, Chronic, Atypical, BCR-ABL Negative	Neoplasms	30163857; 115345942; 90129162
cg17935210	chr19	58476289	58476290	0.020203	0.00293483	0.000331236		Island	TSS200	ZNF446		Severe myopia	Eye Diseases (C11)	60344985
cg14214685	chr1	26473350	26473351	0.0284613	0.00464473	0.0228553		Island	Body	HMGN2
cg14397459	chr12	62260376	62260377	0.0219101	0.00335728	0.00298112		Island	TSS200	USP15	Enzyme	Diabetic Neuropathies	Endocrine System Diseases (C19), Nervous System Diseases (C10)	15505590
cg19437142	chr22	50563222	50563223	0.0292097	0.00394538	0.11527		Shore	TSS1500	C22orf41
cg10519766	chr4	4290082	4290083	0.0272183	0.00422086	0.0582974		Island	TSS200	ZNF509
cg19449219	chr2	61017500	61017501	0.0233437	0.00459602	0.022524		Open Sea	TSS200	PEX13		Zellweger Syndrome	Nervous System Diseases (C10), Urogenital Diseases (C12), Congenital, Hereditary, and Neonatal Diseases and Abnormalities (C16), Digestive System Diseases (C06), Nutritional and Metabolic Diseases (C18)	45235668
cg04246999	chr16	71896145	71896146	0.0200767	0.00271463	0.00165618		Shore	5'UTR	KIAA0174
cg23209255	chr3	155080128	155080129	0.0251048	0.00363745	0.149387		Island	TSS200	MME	Enzyme	Cerebral Amyloid Angiopathy, Hereditary; Prostatic Neoplasms; Mammary Neoplasms; Hereditary Cerebral Amyloid Angiopathy, Icelandic Type; Cerebral Amyloid Angiopathy, Genetic; Familial Cerebral Amyloid Angiopathy; Hereditary Breast and Ovarian Cancer Syndrome	Neoplasms; Cardiovascular Diseases	90312124; 40177352; 90296466; 95026088; 100131451; 60303856; 80192297
cg03303162	chr19	12835486	12835487	0.0237093	0.00388352	0.462736		Shore	TSS200	RTBDN		Ependymoma	Neoplasms	20096775
cg17584241	chr4	145938865	145938866	0.0259803	0.00389216	0.0109308		Shore	TSS1500	ZNF827	Transcription factor	Autism Spectrum Disorders	Mental Disorders (F03)	90315460
cg24045935	chr22	40636688	40636689	0.0191765	0.00302338	0.00761842		Island	TSS200	MKL1
cg20618750	chr5	150000447	150000448	0.0302138	0.00471197	0.0251739		Island	TSS200	HMGXB3		Gilles de la Tourette syndrome	Congenital, Hereditary, and Neonatal Diseases and Abnormalities (C16), Mental Disorders (F03), Nervous System Diseases (C10)	45142036
cg09694403	chr14	60165387	60165388	0.017442	0.00186443	0.00198741		Island	5'UTR	DHRS7		Fatty Liver, Alcoholic	Chemically-Induced Disorders (C25), Digestive System Diseases (C06)	20158156
cg03878377	chr15	55196922	55196923	0.019531	0.00322632	0.0142431		Island	5'UTR	RSL24D1
cg04351169	chr3	52706311	52706312	0.025362	0.00378032	0.00198741		Island	TSS1500	GLT8D1		Amyotrophic Lateral Sclerosis	Nutritional and Metabolic Diseases (C18), Nervous System Diseases (C10)	5168068
cg09403274	chr13	37059259	37059260	0.0243281	0.00411496	0.0718781		Island	5'UTR	FAM48A
cg11655418	chr6	34426254	34426255	0.0290664	0.00378371	0.0470354		Shore	TSS200	RPS10	Nucleic acid binding	Anemia, Diamond-Blackfan	Hemic and Lymphatic Diseases (C15), Congenital, Hereditary, and Neonatal Diseases and Abnormalities (C16)	90041741
cg22640213	chr5	149960591	149960592	0.0229224	0.00373984	0.0105995		Island	TSS200	SLC26A2	Transporter	Diastrophic dysplasia	Endocrine System Diseases (C19), Congenital, Hereditary, and Neonatal Diseases and Abnormalities (C16), Musculoskeletal Diseases (C05)	55198841
cg14144513	chr11	69443466	69443467	0.0220459	0.00409598	0.0831401		Island
cg22346119	chr1	6393392	6393393	0.0167112	0.00252982	0.0125869		Island	1stExon	ACOT7
cg11576659	chr6	29723358	29723359	0.0189703	0.00310677	0.0983769		Island	5'UTR	HLA-F
cg14780681	chr20	45792081	45792082	0.0329337	0.00452328	0.045048		Island	TSS200	WFDC3
cg16028064	chr17	67825250	67825251	0.0123059	0.00165522	0.000662471		Island	TSS1500	BPTF		Kaposi Sarcoma; Kaposi's sarcoma of skin; Kaposi's sarcoma of soft tissue; Kaposi's sarcoma, gastrointestinal sites; Penile Kaposi's Sarcoma; Kaposi's sarcoma of cornea; Kaposi's sarcoma of lymph nodes; Prostate Kaposi's Sarcoma; Kaposi's sarcoma of conjunctiva; Kaposi's sarcoma of palate; Kaposi's sarcoma of lung (disorder); Cardiac Kaposi's Sarcoma; Kaposi Sarcoma of the Central Nervous System;…	Neoplasms	40300550; 50212625; 50212633; 50212657; 90223468; 70153335; 50212678; 90224139; 70153327; 50212643; 50212668; 90184698; 90202140; 90202715; 10023236; 10005483
cg06782351	chr1	3650151	3650152	0.0247331	0.00428615	0.00794965		Island	TSS200	WDR8
cg25451874	chr19	37467542	37467543	0.0278159	0.00491218	0.0649222		Shore	TSS200	ZNF569		Colorectal Neoplasms; Malignant neoplasm of breast	Neoplasms	15150086; 10096191
cg08891656	chr5	95731993	95731994	0.028615	0.00455728	0.0993707		Island	Body	RHOBTB3
cg26879945	chr16	57284978	57284979	0.0186651	0.00384797	0.387214		Island	TSS1500	PLLP	Ion channel	Diffuse malignant mesothelioma; Asbestos-Related Malignant Mesothelioma; Malignant mesothelioma	Neoplasms	70281224; 90182930; 70027307
cg07203352	chr2	26244725	26244726	0.0216977	0.00274426	0.000331236		Island	TSS200	HADHB	Enzyme	Trifunctional Protein Deficiency With Myopathy And Neuropathy; Long chain 3-hydroxyacyl-CoA dehydrogenase deficiency; Heart Diseases; Mammary Neoplasms; Malignant neoplasm of breast	Neoplasms; Cardiovascular Diseases	100161733; 105268194; 25012425; 90292619; 10116830
cg00603871	chr13	24270723	24270724	0.0205584	0.00336872	0.0543226		Open Sea	Body	SPATA13	Enzyme modulator	Primary angle-closure glaucoma	Eye Diseases (C11)	20232611
cg19862860	chr22	20020897	20020898	0.0290483	0.00411206	0.00927459		Island	TSS1500	C22orf25
cg20412250	chr1	37554207	37554208	0.0326835	0.003952	0.052004		Island	1stExon	SNIP1		NEURODEVELOPMENTAL DISORDER WITH HYPOTONIA, CRANIOFACIAL ABNORMALITIES, AND SEIZURES		105178144
cg05034139	chr16	1965065	1965066	0.0226494	0.00296128	0.018218		Island	TSS200	SNORA78
cg09173344	chr5	179698829	179698830	0.0221894	0.00283932	0.00828089		Island	TSS200	CANX	Chaperone	Myocardial Ischemia	Cardiovascular Diseases	50126380
cg12599581	chr15	43370860	43370861	0.0218984	0.00272323	0.00861212		Island	TSS1500	TUBGCP4	Cellular structure	MICROCEPHALY AND CHORIORETINOPATHY, AUTOSOMAL RECESSIVE, 3		110111529
cg25227227	chr4	39527792	39527793	0.016975	0.00225926	0.00132494		Island	TSS1500	UGDH		Congenital heart disease; Liver neoplasms	Neoplasms; Cardiovascular Diseases	50180798; 30233973
cg22225258	chr1	1511855	1511856	0.0226022	0.00295912	0.0158993		Island	TSS1500	ATAD3A	Enzyme	Ocular anomalies, axonal neuropathy, developmental delay syndrome (disorder); Prostatic Neoplasms	Neoplasms; Cardiovascular Diseases	110166209; 40178373
cg06073471	chr3	101779013	101779014	0.0249924	0.00335974	0.0291487		Island	TSS200	FAM55C
cg09909775	chr12	45216288	45216289	0.0178564	0.00247741	0.0218615		Island	TSS1500	PLEKHA9
cg09268566	chr7	67302259	67302260	0.0253884	0.00370463	0.040742		Island	TSS1500	STAG3L4
cg21848532	chr1	231241441	231241442	0.0182225	0.00286083	0.00496853		Island	TSS1500	C1orf131
cg08967106	chr17	36657981	36657982	0.0242616	0.00323512	0.241139		Island
cg22126914	chr7	128455520	128455521	0.0341278	0.00439531	0.14475		Shore	TSS1500	C7orf68
cg26057380	chr4	674520	674521	0.0135558	0.00143148	0.0235177		Island	TSS200	ATP5I
cg26349454	chr17	75154775	75154776	0.0267774	0.00443951	0.0109308		Island	TSS200	HN1
cg23620822	chr3	13650712	13650713	0.0362196	0.00449437	0.560782	Lymphoid	Open Sea	TSS200	LOC285375
cg22024370	chr6	30721701	30721702	0.0139521	0.00152881	0		Island	Body	TUBB	Cellular structure	Michelin tire baby syndrome; Congestive heart failure; Heart failure; Cardiomyopathy, Dilated	Neoplasms; Cardiovascular Diseases	75050521; 25036324; 25019705; 10416820
cg17279524	chr1	236795625	236795626	0.0175421	0.00280978	0.00165618		Island	5'UTR	MTR		Multiple Myeloma; Acute lymphocytic leukemia; Bladder Neoplasm; Retinoblastoma; Malignant neoplasm of urinary bladder; Hypertensive disease; Lymphoma; Heart Diseases; Aortic Aneurysm, Abdominal; Lymphoma, Follicular; Precursor Lymphoid Neoplasm; Malignant neoplasm of body of pancreas; Cerebral Infarction; malignant neoplasm of head of pancreas; Malignant neoplasm of tail of pancreas; Pancreatic N…	Neoplasms; Cardiovascular Diseases	35082848; 30124714; 10029044; 40273590; 10010944; 25241796; 30307272; 25013423; 55075712; 30317600; 90223807; 50207259; 10473280; 50206492; 50208008; 40025352; 50208957; 60034487; 90296780; 45261205; 80100550; 100114254; 100114316; 45260383; 45261141
cg12593223	chr17	82297634	82297635	0.0194074	0.00325231	0.0420669		Shelf
cg16699715	chr5	149581444	149581445	0.0229442	0.00258842	0.0698907		Island	TSS200	FLJ41603
cg06185423	chr12	122203445	122203446	0.0264109	0.00364309	0.103345		Island	TSS1500	B3GNT4	Enzyme	hearing impairment	Otorhinolaryngologic Diseases (C09), Pathological Conditions, Signs and Symptoms (C23), Nervous System Diseases (C10)	90260419
cg06049295	chr4	3532549	3532550	0.0167291	0.00208776	0.0129182		Island	TSS200	LRPAP1		Myocardial Infarction; Malignant neoplasm of prostate	Neoplasms; Cardiovascular Diseases	35155127; 70236180
cg12727462	chr1	108200198	108200199	0.0283877	0.0037858	0.0298112		Island	5'UTR	SLC25A24	Transporter	FONTAINE PROGEROID SYNDROME	Congenital, Hereditary, and Neonatal Diseases and Abnormalities (C16), Pathological Conditions, Signs and Symptoms (C23), Nutritional and Metabolic Diseases (C18)	100307807
cg04278162	chr6	30214395	30214396	0.0215626	0.00464395	0.0655846		Island	TSS1500	TRIM26
cg26828909	chr8	118621916	118621917	0.0227095	0.00294966	0.458099		Island	5'UTR	SAMD12		EPILEPSY, FAMILIAL ADULT MYOCLONIC, 1	Nervous System Diseases (C10)	95166993
cg02258246	chr5	56481290	56481291	0.0174222	0.00253474	0.0470354		Island
cg16999636	chr17	48457432	48457433	0.0265	0.00481185	0.022524		Open Sea
cg22491225	chr15	40844301	40844302	0.0113746	0.00142422	0.116595		Island	TSS200	SPINT1
cg21790626	chr19	57709126	57709127	0.0234551	0.00328265	0.400464		Island	5'UTR	ZNF154
cg10693773	chr1	21177145	21177146	0.0254983	0.00489741	0.0526664		Island	TSS1500	EIF4G3	Nucleic acid binding	Malignant neoplasm of prostate; Heparin cofactor II deficiency (disorder); Ductal Breast Carcinoma	Neoplasms; Cardiovascular Diseases	70263917; 70304684; 95029261
cg22072651	chr11	17353456	17353457	0.0332634	0.00476402	0.0192117		Island	Body	DKFZp686O24166
cg02386921	chr1	25906544	25906545	0.0163204	0.00205164	0		Island	TSS200	STMN1		Liver carcinoma; Mammary Neoplasms; Glioma; Prostatic Neoplasms; Carcinoma; Malignant Glioma; Epithelioma; Basal Cell Neoplasm; Malignant epithelioma; Malignant basal cell tumor	Neoplasms	100214580; 90295255; 20276481; 40177007; 10228472; 75259837; 90239215; 55168181; 75253151; 90237753
cg26183330	chr7	35537619	35537620	0.0121276	0.00124102	0.033786		Island
cg02960853	chr7	124764768	124764769	0.0268544	0.00391109	0.510765		Island	1stExon	GPR37	G-protein coupled receptor	Diffuse malignant mesothelioma; Asbestos-Related Malignant Mesothelioma; Malignant mesothelioma	Neoplasms	70281151; 90182853; 70026111
cg14609106	chr13	21603801	21603802	0.0242537	0.00370115	0.000993707		Island	Body	EFHA1
cg17647863	chr3	128052474	128052475	0.0125837	0.00131921	0.000662471		Island	5'UTR	SEC61A1	Transporter	Polycystic liver disease	Neoplasms	55019363
cg06817207	chr1	109042429	109042430	0.0323163	0.00449363	0.0264988		Shore	TSS1500	WDR47		Neurodevelopmental Disorders	Mental Disorders (F03)	95035059
cg17912370	chr3	157543317	157543318	0.0331534	0.00465702	0.596886		Island	TSS200	C3orf55
cg22814247	chr19	38899811	38899812	0.0308887	0.00435546	0.0261676		Island	TSS200	SIRT2	Epigenetic regulator	Acute Lung Injury	Respiratory Tract Diseases (C08)	60181124
cg26879777	chr1	155172744	155172745	0.0223023	0.00416581	0.0046373		Shore	TSS1500	TRIM46
cg13654993	chr19	5978403	5978404	0.0126393	0.00134452	0.000993707		Island	TSS200	RANBP3
cg19191454	chr10	100346839	100346840	0.0302737	0.00495751	0.159656		Island	TSS200	SCD		Liver carcinoma; Congestive heart failure; Heart failure; Liver neoplasms; Carcinoma; Epithelioma; Malignant epithelioma	Neoplasms; Cardiovascular Diseases	100232602; 25044960; 25029450; 30232749; 10235912; 90239816; 75253263
cg05515957	chr12	14803636	14803637	0.0337807	0.00497507	0.0370984		Shore	TSS200	WBP11		VERTEBRAL, CARDIAC, TRACHEOESOPHAGEAL, RENAL, AND LIMB DEFECTS		115243898
cg01785449	chr2	105337873	105337874	0.023804	0.00391642	0.0288175		Shore	Body	C2orf49		Cardiomyopathy, Dilated; Cardiomyopathy, Hypertrophic, Familial; Arrhythmogenic Right Ventricular Dysplasia; Cardiomyopathies	Cardiovascular Diseases	10422278; 85293018; 70194206; 85202513
cg10478310	chr4	88008506	88008507	0.032101	0.00494776	0.0722093		Island	Body	PKD2	Ion channel	Polycystic liver disease; Intracranial Aneurysm; Hypertensive disease; Vascular Diseases; Spinal Cord Ischemia; Spinal Cord Vascular Diseases	Neoplasms; Cardiovascular Diseases	55019445; 10469988; 25244037; 45199803; 85069326; 85069217
cg06007607	chr18	74291935	74291936	0.0167674	0.00216653	0.063266		Island	5'UTR	CYB5A	Enzyme	METHEMOGLOBINEMIA AND AMBIGUOUS GENITALIA		110156893
cg17135680	chr2	106194540	106194541	0.0165678	0.00177563	0.0125869		Island	TSS1500	UXS1	Enzyme	Craniofacial Abnormalities	Musculoskeletal Diseases (C05), Congenital, Hereditary, and Neonatal Diseases and Abnormalities (C16)	70278560
cg16458021	chr21	42010398	42010399	0.0183689	0.00256795	0.0205366		Island	TSS200	ZNF295
cg03072762	chr13	23979801	23979802	0.016618	0.00239785	0.209341		Island
cg19900451	chr10	22341422	22341423	0.0288127	0.00397163	0.040742		Shore
cg05913250	chr14	74881622	74881623	0.0318326	0.00496665	0.00728718		Shore	TSS1500	DLST	Enzyme	Paraganglioma; SDHx-Related Syndromes; Hereditary pheochromocytoma and paraganglioma	Neoplasms	40035138; 95138999; 110122007
cg09092161	chr9	127877460	127877461	0.0258169	0.00385608	0.230871		Island	5'UTR	AK1	Kinase	Lymphoma, Lymphocytic, Intermediate; Mantle cell lymphoma; Myocardial Ischemia	Neoplasms; Cardiovascular Diseases	85065375; 115051908; 50121024
cg23003258	chr2	175005103	175005104	0.019437	0.00277003	0.0579662		Island	5'UTR	CHN1		Duane Retraction Syndrome	Eye Diseases (C11), Congenital, Hereditary, and Neonatal Diseases and Abnormalities (C16), Nervous System Diseases (C10)	20023273
cg06588247	chr14	102777862	102777863	0.024534	0.00451682	0.00927459		Open Sea	5'UTR	TRAF3	Signaling	Ependymoma	Neoplasms	20096688
cg26099943	chr3	186806785	186806786	0.0168171	0.00223043	0.000993707		Island	TSS200	RFC4	Enzyme	Adenocarcinoma of lung (disorder); Malignant neoplasm of breast; Non-Small Cell Adenocarcinoma	Neoplasms	50163154; 10160465; 90207164
cg02202600	chr16	68644938	68644939	0.029052	0.00423423	0.200066		Island	5'UTR	CDH3		Malignant neoplasm of prostate; Other and unspecified ovarian cyst	Neoplasms	70200590; 35409148
cg09809720	chr5	163459879	163459880	0.0314818	0.00394078	0.0278238		Island	TSS1500	HMMR		Malignant neoplasm of breast; Liver carcinoma; Mammary Neoplasms; Philadelphia chromosome positive chronic myelogenous leukemia; Malignant neoplasm of ovary; Polycystic Ovary Syndrome; Breast Cancer, Familial	Neoplasms	10118157; 100208838; 90292884; 65075191; 85321058; 40131241; 70033529
cg27447868	chr1	204073142	204073143	0.0245524	0.00288429	0.305399		Island	5'UTR	SOX13
cg21232129	chr22	30425716	30425717	0.0170658	0.00204418	0.00629347		Island	TSS200	MTP18
cg19634213	chr10	87862035	87862036	0.0301833	0.00411514	0.0357734		Island	TSS1500	PTEN	Enzyme	PTEN Hamartoma Tumor Syndrome; Hamartoma Syndrome, Multiple; Mammary Neoplasms; Malignant neoplasm of prostate; Lhermitte-Duclos disease; ovarian neoplasm; melanoma; Bannayan-Riley-Ruvalcaba Syndrome; Malignant neoplasm of breast; Glioma; Liver carcinoma; Renal Cell Carcinoma; Carcinoma; Glioblastoma; Non-Small Cell Lung Carcinoma; Prostatic Neoplasms; Endometrial Carcinoma; Squamous cell carcino…	Neoplasms; Cardiovascular Diseases	100132312; 20331884; 90299854; 70248353; 70279211; 85242685; 30430561; 60252147; 10154920; 20283729; 100229237; 10379355; 10234276; 20253359; 10350572; 40178741; 75062178; 90028156; 20080153; 30373118; 30309532; 55160677; 85330599; 10031320; 80297701; 20127701; 100096719; 30265285; 50077409; 75260760; 5033849; 10013160; 35024297; 40026060; 30201096; 105158009; 35199017; 50162264; 45298585; 402857…
cg00173141	chr1	210292827	210292828	0.0227848	0.00289246	0.22789		Island
cg27237087	chr6	32970408	32970409	0.0147376	0.00179095	0.000662471		Shore	TSS1500	BRD2	Epigenetic regulator	Glioblastoma; B-Cell Lymphomas; Glioblastoma Multiforme; Medulloblastoma; B lymphoblastic leukemia lymphoma; Adult Glioblastoma; Primary Glioblastoma; Neuroectodermal Tumor, Primitive; Localized Primitive Neuroectodermal Tumor; Gastric Adenocarcinoma	Neoplasms	20254393; 45248502; 95103485; 30400211; 85166677; 65049715; 95017084; 55141151; 90202436; 65046782
cg18954943	chr11	43358801	43358802	0.0158288	0.002216	0.000331236		Island	TSS200	TTC17
cg14849526	chr14	100376253	100376254	0.0229998	0.00314299	0.0215303		Island	TSS200	WDR25
cg22194865	chr6	131628258	131628259	0.0234308	0.0032252	0.0115932		Island	TSS200	MED23		INTELLECTUAL DEVELOPMENTAL DISORDER, AUTOSOMAL RECESSIVE 18		105173213
cg02135523	chr12	14803767	14803768	0.0305354	0.00484305	0.0245114		Shore	TSS1500	WBP11		VERTEBRAL, CARDIAC, TRACHEOESOPHAGEAL, RENAL, AND LIMB DEFECTS		115243898
cg13320002	chr2	70995162	70995163	0.026117	0.00304788	0.0370984		Island	TSS1500	TEX261
cg02458945	chr16	55480558	55480559	0.0182688	0.00206831	0.525008	Lymphoid	Shore	TSS1500	MMP2	Enzyme	Hypertensive disease; Liver carcinoma; Mammary Neoplasms; Myocardial Infarction; Glioblastoma; Colorectal Carcinoma; Aortic Aneurysm, Thoracic; Malignant neoplasm of urinary bladder; Bladder Neoplasm; Arteriosclerosis; Diabetic Retinopathy; Intracranial Aneurysm; Colorectal Neoplasms; Osteosarcoma; Marfan Syndrome; Cerebral Infarction; Lip and Oral Cavity Carcinoma; Pancreatic Neoplasm; Giant Cel…	Neoplasms; Cardiovascular Diseases	25241363; 100219026; 90296515; 35155806; 20249298; 15115260; 55077622; 10010600; 10028693; 5257704; 20000882; 10469815; 15153554; 35399997; 30393189; 10473162; 55188744; 40025289; 45097290; 40191496; 40264168; 90228465; 50207242; 50206475; 50208940; 50207991; 10451834; 5234242; 55133252; 35286700; 10073554; 95016979; 65049643; 35177509; 5234096
cg18576318	chr11	68121488	68121489	0.0191301	0.00241235	0.0155681		Island	TSS200	CHKA	Kinase	NEURODEVELOPMENTAL DISORDER WITH MICROCEPHALY, MOVEMENT ABNORMALITIES, AND SEIZURES		115303602
cg00519346	chr19	43596551	43596552	0.0177217	0.00315283	0.000662471		Island	TSS200	ZNF576
cg13929263	chr20	37527738	37527739	0.0188797	0.00202126	0.000993707		Island	TSS200	BLCAP
cg23897255	chr11	747301	747302	0.0157578	0.00229111	0.00364359		Island	TSS200	TALDO1		Liver carcinoma	Neoplasms	100236455
cg16415121	chr6	87589941	87589942	0.0176791	0.00182094	0.0208678		Island	TSS200	ORC3L
cg01867433	chr22	38570159	38570160	0.0156681	0.00167303	0.000662471		Island	5'UTR	DMC1		Azoospermia	Urogenital Diseases (C12)	5415871
cg00804031	chr19	4007537	4007538	0.015627	0.00163478	0.00198741		Island	TSS1500	PIAS4
cg23287906	chr19	40191349	40191350	0.0166078	0.00210924	0.000993707		Island	TSS1500	MAP3K10	Kinase	Metastatic melanoma	Neoplasms	65051844
cg16511870	chr7	6105426	6105427	0.0214277	0.00311675	0.0417357		Island	5'UTR	USP42
cg12310673	chr5	55233624	55233625	0.0192421	0.00299457	0.0473667		Island	5'UTR	CCNO	Enzyme modulator	Ciliary Motility Disorders	Respiratory Tract Diseases (C08), Congenital, Hereditary, and Neonatal Diseases and Abnormalities (C16), Otorhinolaryngologic Diseases (C09)	15043692
cg19953599	chr12	63779892	63779893	0.0174639	0.00257617	0.011262		Island	5'UTR	TMEM5
cg26500801	chr19	10503179	10503180	0.01887	0.00281508	0.00231865		Island	TSS1500	KEAP1		Non-Small Cell Lung Carcinoma; Adenocarcinoma of lung (disorder); Malignant neoplasm of breast; Renal Cell Carcinoma; Malignant neoplasm of gallbladder; Familial multinodular goiter syndrome (disorder); gallbladder neoplasm; Malignant neoplasm of gallbladder localized; Prostatic Neoplasms	Neoplasms	10366885; 50169698; 10197638; 10385261; 50205991; 115307537; 20207444; 65049027; 40181166
cg18192808	chr1	15526783	15526784	0.0327164	0.00473179	0.0361047		Island	TSS200	DNAJC16		Spastic Paraplegia, Hereditary	Congenital, Hereditary, and Neonatal Diseases and Abnormalities (C16), Nervous System Diseases (C10)	45033666
cg04666202	chr7	99473513	99473514	0.0247632	0.0041642	0.0198741		Shore	5'UTR	ZNF789
cg20954960	chr6	28635077	28635078	0.0308523	0.00401112	0.439881		Island
cg00991297	chr10	32958617	32958618	0.0161009	0.0023195	0.000331236		Island	TSS1500	ITGB1	Receptor	Non-Small Cell Lung Carcinoma; Squamous cell carcinoma; Cardiomyopathies; Heart failure; Congestive heart failure; Cardiomyopathy, Dilated; Myocardial Diseases, Secondary; Malignant Squamous Cell Neoplasm; Primary cardiomyopathy	Neoplasms; Cardiovascular Diseases	10337383; 10395580; 85196409; 25022869; 25039046; 10418099; 40347664; 85054597; 40167498
cg21826815	chr12	116881027	116881028	0.0146627	0.00160971	0.011262		Island	1stExon	HRK
cg19769760	chr1	38045433	38045434	0.0232523	0.00257561	0.262339		Island	1stExon	POU3F1		Rheumatoid Arthritis	Immune System Diseases (C20), Skin and Connective Tissue Diseases (C17), Musculoskeletal Diseases (C05)	5299915
cg23080179	chr7	5592793	5592794	0.0236988	0.0037722	0.0437231		Island	TSS200	FSCN1	Cellular structure	Basal Cell Neoplasm; Malignant basal cell tumor	Neoplasms	55168341; 90237871
cg02517134	chr3	89107645	89107646	0.024078	0.00354719	0.447499		Open Sea	5'UTR	EPHA3	Kinase	Carcinoma of lung; Colorectal Carcinoma; Adenocarcinoma of lung (disorder); Atrial Fibrillation; Malignant neoplasm of tail of pancreas; Malignant neoplasm of body of pancreas; Malignant neoplasm of other specified sites of pancreas; Pancreatic Neoplasm; malignant neoplasm of head of pancreas; Large cell carcinoma of lung; High Grade Lung Neuroendocrine Neoplasm; Squamous cell carcinoma of lung; …	Neoplasms; Cardiovascular Diseases	80355742; 15092981; 50151810; 5376474; 50207752; 50207003; 50208701; 40023733; 50206230; 70023948; 100180868; 50064613; 90213652
cg14997226	chr2	100322351	100322352	0.0117711	0.00136827	0.249089	Lymphoid	Island	5'UTR	LONRF2	Enzyme	Colorectal Carcinoma	Neoplasms	15089472
cg12133754	chr8	133074976	133074977	0.0291031	0.00504438	0.0639285		Open Sea	5'UTR	SLA		Vitiligo	Skin and Connective Tissue Diseases (C17)	45220922
cg07329135	chr8	120812248	120812249	0.0263723	0.00348152	0.119576		Island	TSS200	SNTB1		Lip and Oral Cavity Carcinoma	Neoplasms	55189925
cg09410243	chr11	3840282	3840283	0.0225725	0.00384577	0.0119245		Shore	5'UTR	RHOG
cg25545182	chr22	31399317	31399318	0.0225837	0.00442727	0.00165618		Island	TSS1500	DRG1		TAN-ALMURSHEDI SYNDROME		115332906
cg16628484	chr5	43042075	43042076	0.0267611	0.00402825	0.00596224		Island	TSS200	LOC153684
cg21553893	chr11	126211560	126211561	0.024823	0.00350748	0.0397483		Island	TSS200	FAM118B
cg05674659	chr16	57092824	57092825	0.0217497	0.00272159	0.00430606		Island	5'UTR	CPNE2
cg25248628	chr10	22229098	22229099	0.0344424	0.00471394	0.0917522		Island
cg04883139	chr3	136862125	136862126	0.0179534	0.00233462	0.005631		Island	TSS200	NCK1		Nephrotic Syndrome	Urogenital Diseases (C12)	35221020
cg18471460	chr14	54396864	54396865	0.016511	0.0035916	0.0354422		Island	TSS200	CDKN3		Liver carcinoma	Neoplasms	100186313
cg19472116	chr5	134738496	134738497	0.0219833	0.00384137	0.0119245		Island	TSS200	CAMLG		CONGENITAL DISORDER OF GLYCOSYLATION, TYPE IIz		115304488
cg20512419	chr11	67508674	67508675	0.0358588	0.00444685	0.033786		Island	TSS200	CDK2AP2	Enzyme modulator	Prostatic Neoplasms	Neoplasms	40172106
cg20764417	chr15	32030817	32030818	0.0279765	0.00407369	0.319642		Island	Body	CHRNA7	Ion channel	Non-Small Cell Lung Carcinoma; Squamous cell carcinoma of esophagus; Lung Neoplasms; Malignant neoplasm of lower lobe, bronchus or lung; Malignant neoplasm of middle lobe, bronchus or lung; Malignant neoplasm of upper lobe, bronchus or lung; Malignant Pleural Mesothelioma; Malignant neoplasm of other parts of bronchus or lung	Neoplasms	10308134; 65085004; 30259690; 50209929; 50209586; 30387314; 85088217; 50210272
cg13434631	chr9	37422917	37422918	0.0284946	0.00393877	0.0420669		Island	Body	GRHPR	Enzyme	Prostatic Neoplasms	Neoplasms	40181021
cg11625262	chr3	156675983	156675984	0.0287784	0.00388644	0.0785028		Shore	TSS1500	LOC100287227
cg02430347	chr5	141475980	141475981	0.0151645	0.00221972	0.0907585		Island	TSS200	PCDHGC3		NEURODEVELOPMENTAL DISORDER WITH POOR GROWTH AND SKELETAL ANOMALIES		115280877
cg09414612	chr2	85611712	85611713	0.0180429	0.00222129	0.00298112		Island	Body	C2orf68
cg02828054	chr19	8413276	8413277	0.0234759	0.00270692	0.0245114		Island	TSS200	2025-03-02
cg06618254	chr22	20320457	20320458	0.0193729	0.00269823	0.0500166		Island	TSS1500	DGCR6L		Malignant neoplasm of prostate	Neoplasms	70263332
cg15243570	chr22	20437930	20437931	0.030039	0.00389933	0.169924		Island	TSS200	SCARF2	Receptor	Malignant neoplasm of breast	Neoplasms	10194083
cg16115720	chr1	207911070	207911071	0.0169816	0.00269467	0.256376		Island	1stExon	CD34		Liver carcinoma	Neoplasms	100249281
cg07440637	chr20	23362245	23362246	0.0143625	0.00165312	0.000331236		Island
cg04541695	chr4	18022010	18022011	0.0334346	0.00449321	0.0523352		Island	TSS200	LCORL
cg22487209	chr8	28093108	28093109	0.0302684	0.00385855	0.0457105		Island	5'UTR	ELP3	Enzyme	Mammary Neoplasms	Neoplasms	90299104
cg25492241	chr3	159764802	159764803	0.0200812	0.00361094	0.25737		Island	Body	SCHIP1		Non-specific syndromic intellectual disability	Behavior and Behavior Mechanisms (F01), Mental Disorders (F03), Pathological Conditions, Signs and Symptoms (C23), Nervous System Diseases (C10)	115261039
cg20228512	chr17	38747816	38747817	0.0172074	0.00232432	0.0354422		Island	5'UTR	PCGF2		TURNPENNY-FRY SYNDROME		115165087
cg16399136	chr1	151131527	151131528	0.0220352	0.00371208	0.199073		Island
cg06208635	chr16	1782790	1782791	0.0181496	0.00294303	0.00364359		Island	TSS200	NUBP2
cg27097962	chr14	105314358	105314359	0.0217822	0.00351791	0.016893		Island	TSS1500	PACS2		DEVELOPMENTAL AND EPILEPTIC ENCEPHALOPATHY 66		115106586
cg17139035	chr8	38231269	38231270	0.0230364	0.00246779	0.00165618		Island	TSS1500	DDHD2	Enzyme	SPASTIC PARAPLEGIA 54, AUTOSOMAL RECESSIVE	Congenital, Hereditary, and Neonatal Diseases and Abnormalities (C16), Nervous System Diseases (C10)	105214552
cg19346507	chr7	158829691	158829692	0.0166801	0.00178686	0.00132494		Island	TSS200	ESYT2
cg17227355	chr12	4321360	4321361	0.0208139	0.00451797	0.0271613		Island	Body	C12orf5
cg00424297	chr6	87155354	87155355	0.0272192	0.00327491	0.0341173		Island	TSS200	ZNF292	Enzyme	Prostatic Neoplasms; Colorectal Neoplasms	Neoplasms	40173763; 15150989
cg21082122	chr2	3303746	3303747	0.0189799	0.00289958	0.0596224		Open Sea	Body	TSSC1
cg19643344	chr1	235867190	235867191	0.0174122	0.00236518	0.00761842		Island	TSS1500	LYST		ADRENOCORTICAL CARCINOMA, HEREDITARY	Neoplasms	100052700
cg06815153	chr14	24430081	24430082	0.0274137	0.00468712	0.00430606		Island	TSS1500	CBLN3
cg09804439	chr17	42388439	42388440	0.0194703	0.00371208	0.00198741		Island	TSS200	STAT3	Nucleic acid binding	ovarian neoplasm; Prostatic Neoplasms; Non-Small Cell Lung Carcinoma; Squamous cell carcinoma; Squamous cell carcinoma of the head and neck; Prostate carcinoma; Malignant neoplasm of prostate; Malignant neoplasm of breast; Renal Cell Carcinoma; Pancreatic Neoplasm; Adenocarcinoma; Leukemia, Myelocytic, Acute; Carcinoma; Mammary Neoplasms; Lung Neoplasms; Liver neoplasms; Medulloblastoma; Diffuse …	Neoplasms; Cardiovascular Diseases	85248123; 40179623; 10356857; 10403520; 90029656; 80157258; 70255152; 10174169; 10380887; 40026611; 5035428; 30161042; 10237411; 90302580; 30266085; 30233190; 30400832; 45257934; 85336279; 5370677; 100112808; 10033100; 25030218; 55123169; 45262867; 25045655; 10014912; 50176242; 85201051; 45058392; 65228947; 95015190; 40241055; 15077710; 15010238; 5439680; 30182062; 110206651; 90239957; 30297962; …
cg11189425	chr22	30667942	30667943	0.0221641	0.0031786	0.00430606		Island	TSS200	DUSP18
cg02796773	chr4	86594547	86594548	0.0301719	0.00349193	0.282544		Island	5'UTR	PTPN13		Malignant neoplasm of breast; Adenocarcinoma of lung (disorder); Squamous cell carcinoma of the head and neck; Liver carcinoma; Malignant neoplasm of large intestine; Squamous cell carcinoma of lung; Malignant tumor of colon; Colorectal Neoplasms; Non-Small Cell Adenocarcinoma; Familial long QT syndrome (disorder)	Neoplasms; Cardiovascular Diseases	10157228; 50162640; 90028363; 100230529; 70103731; 50066743; 10261561; 15155025; 90207146; 90006935
cg08687718	chr5	137754395	137754396	0.0162523	0.00185141	0.00298112		Island	TSS200	HNRNPA0		Gilles de la Tourette syndrome	Congenital, Hereditary, and Neonatal Diseases and Abnormalities (C16), Mental Disorders (F03), Nervous System Diseases (C10)	45141771
cg02731042	chr18	6415119	6415120	0.0235609	0.00357925	0.451143		Shore	TSS1500	L3MBTL4
cg02450646	chr4	25233992	25233993	0.0190468	0.00247641	0.00198741		Island	TSS200	PI4K2B	Enzyme	Schizophrenia	Mental Disorders (F03)	40323105
cg26039848	chr7	149874018	149874019	0.0167709	0.00206866	0.0119245		Island	TSS200	LOC401431
cg22753376	chr8	116755792	116755793	0.0233635	0.00350601	0.00662471		Island	1stExon	EIF3H	Enzyme	Prostatic Neoplasms; Prostate carcinoma; Malignant neoplasm of prostate; Malignant neoplasm of breast; Liver carcinoma; Colorectal Neoplasms	Neoplasms	40180785; 80165489; 70263892; 10191769; 100246409; 15156913
cg25998680	chr6	43076501	43076502	0.0179966	0.00266277	0.00596224		Island	1stExon	PTK7	Kinase	Adenocarcinoma of large intestine (disorder)	Neoplasms	90168963
cg26711794	chr12	112013102	112013103	0.0318354	0.00410656	0.0361047		Island	TSS1500	ERP29	Transporter	Adenocarcinoma of lung (disorder); Liver carcinoma; Non-Small Cell Adenocarcinoma; Prostatic Neoplasms	Neoplasms	50146945; 100188406; 90206816; 40172349
cg15457058	chr1	47416650	47416651	0.0223214	0.00322343	0.701557		Island	1stExon	FOXE3	Transcription factor	Aortic Aneurysm, Thoracic; Congenital aneurysm of ascending aorta	Cardiovascular Diseases	55077335; 70009345
cg12356111	chr2	203014720	203014721	0.0245044	0.00395312	0.0516727		Island	TSS200	NBEAL1		Coronary Arteriosclerosis; Myocardial Ischemia; Chronic ischemic heart disease; Coronary heart disease	Cardiovascular Diseases	15187932; 50125369; 60235526; 15197688
cg23165545	chr3	49412115	49412116	0.0259575	0.004342	0.0639285		Island	TSS200	TCTA
cg21663580	chr6	43077033	43077034	0.0185289	0.00319691	0.0592912		Island	Body	PTK7	Kinase	Adenocarcinoma of large intestine (disorder)	Neoplasms	90168963
cg25947544	chr3	62875470	62875471	0.0220184	0.00314576	0.521365		Island	TSS200	CADPS	Calcium-binding protein	Malignant neoplasm of prostate	Neoplasms	70263671
cg15573925	chr2	10120744	10120745	0.0220244	0.00318425	0.000993707		Island
cg06334988	chr2	219230361	219230362	0.0144761	0.00206436	0.000662471		Shore	TSS1500	ATG9A
cg06681566	chr3	133895593	133895594	0.0219599	0.00330451	0.207353		Island	5'UTR	RAB6B
cg04856841	chr1	156338484	156338485	0.0137624	0.00182976	0		Island	TSS200	CCT3	Chaperone	HIV Infections	Infections (C01), Immune System Diseases (C20), Urogenital Diseases (C12)	25144085
cg12835924	chr10	43574595	43574596	0.0130932	0.00152258	0.309043		Island	5'UTR	ZNF239
cg10038679	chr22	45163951	45163952	0.0151145	0.0016245	0.00165618		Island	TSS1500	NUP50		Amyotrophic Lateral Sclerosis	Nutritional and Metabolic Diseases (C18), Nervous System Diseases (C10)	5159181
cg16133845	chr7	156893429	156893430	0.0341014	0.00457248	0.02948		Island	TSS1500	LMBR1	Receptor	Syndactyly, Type IV	Congenital, Hereditary, and Neonatal Diseases and Abnormalities (C16), Musculoskeletal Diseases (C05)	100062137
cg21179092	chr12	123712222	123712223	0.0259728	0.00351843	0.00331236		Island	TSS200	ATP6V0A2	Transporter	Congenital accessory skin tag	Neoplasms	60261138
cg13791938	chr3	42582019	42582020	0.0236021	0.00281739	0.0354422		Island	TSS200	SEC22C
cg07030339	chr15	100879313	100879314	0.0159838	0.00393023	0.329248	Lymphoid	Island	TSS1500	ALDH1A3	Enzyme	melanoma; Stomach Neoplasms	Neoplasms	30410321; 45056190
cg12526120	chr1	193105424	193105425	0.0161996	0.00285903	0.0185492		Island	5'UTR	GLRX2
cg23274604	chr1	224330133	224330134	0.0165924	0.00278658	0.0046373		Island	5'UTR	NVL
cg14706950	chr10	91410044	91410045	0.0236571	0.00267001	0.0404107		Island	TSS1500	HECTD2
cg24869172	chr7	29195371	29195372	0.0201406	0.0028999	0.0775091		Island	Body	CHN2		Liver neoplasms	Neoplasms	30226395
cg15551144	chr1	41241707	41241708	0.0216961	0.00277646	0.0149056		Island	5'UTR	SCMH1	Nucleic acid binding	Atrial Fibrillation	Cardiovascular Diseases	5376822
cg11967894	chr19	37172879	37172880	0.0249835	0.00403562	0.0291487		Open Sea	TSS200	ZNF585A
cg20248954	chr1	202927329	202927330	0.0273443	0.00404738	0.000331236		Island	TSS200	KLHL12
cg02236651	chr17	63700511	63700512	0.0155693	0.00170085	0.0145744		Island	TSS1500	LIMD2	Cellular structure	Neoplasm Recurrence, Local; Mammary Neoplasms	Neoplasms	35184194; 90305030
cg17071648	chr10	73785749	73785750	0.0266345	0.0034625	0.0172242		Island	TSS200	KIAA0913
cg02791024	chr11	68903769	68903770	0.0173832	0.00238004	0.00165618		Island	TSS200	IGHMBP2		SPINAL MUSCULAR ATROPHY WITH RESPIRATORY DISTRESS 1	Respiratory Tract Diseases (C08), Congenital, Hereditary, and Neonatal Diseases and Abnormalities (C16), Nervous System Diseases (C10)	100040676
cg02248037	chr6	31498099	31498100	0.0348992	0.00504922	0.0728718		Island	5'UTR	MICB		Schizophrenia	Mental Disorders (F03)	40320039
cg24234651	chr12	75334691	75334692	0.0144911	0.00219273	0.248427		Open Sea	5'UTR	GLIPR1L1
cg09889291	chr12	52006866	52006867	0.032933	0.00407199	0.0390858		Island	TSS200	GRASP
cg11054924	chr2	26034585	26034586	0.0190069	0.00378888	0.00231865		Island	5'UTR	RAB10
cg18593717	chr1	156752276	156752277	0.014784	0.00166988	0.00198741		Island	TSS200	HDGF	Signaling	HIV Infections	Infections (C01), Immune System Diseases (C20), Urogenital Diseases (C12)	25139268
cg22249456	chr12	123633637	123633638	0.0165269	0.0021234	0.000331236		Island	TSS200	GTF2H3
cg03098515	chr6	31652172	31652173	0.0166803	0.00187485	0.000662471		Island	5'UTR	BAT3
cg13664964	chr2	43227046	43227047	0.0247504	0.0032612	0.0202054		Island	TSS200	LOC100129726
cg12636108	chr5	176609955	176609956	0.0181031	0.00238867	0.016893		Island	5'UTR	GPRIN1
cg24591374	chr17	56914082	56914083	0.0227398	0.00360867	0.00695595		Island	TSS200	TRIM25
cg20469977	chr20	23421626	23421627	0.0157838	0.00177081	0.000662471		Island	TSS200	NAPB	Transporter	Malignant neoplasm of prostate	Neoplasms	70252143
cg02505689	chr17	44708457	44708458	0.0203956	0.00378483	0.0778403		Shore	TSS200	DBF4B
cg08803571	chr3	58306474	58306475	0.023843	0.00304924	0.0145744		Island	5'UTR	RPP14
cg27373657	chr16	71809136	71809137	0.0182349	0.00210413	0		Island	TSS200	AP1G1	Receptor	USMANI-RIAZUDDIN SYNDROME, AUTOSOMAL RECESSIVE		115257295
cg22905968	chr19	40425355	40425356	0.0301342	0.00450551	0.0205366		Island	5'UTR	SERTAD1	Transcription factor	Colonic Neoplasms	Neoplasms	15075731
cg19540390	chr12	123601754	123601755	0.0322536	0.00410008	0.0261676		Island	TSS1500	DDX55
cg27199384	chr16	7304040	7304041	0.02766	0.00382525	0.668764		Shore	Body	A2BP1
cg15313226	chr2	190180942	190180943	0.0255804	0.00405736	0.119576		Island	TSS200	C2orf88		Pauciarticular juvenile rheumatoid arthritis	Immune System Diseases (C20), Skin and Connective Tissue Diseases (C17), Musculoskeletal Diseases (C05)	55008797
cg11390445	chr4	17810839	17810840	0.014677	0.00148247	0.000331236		Island	TSS200	NCAPG		Liver carcinoma; Adenocarcinoma of lung (disorder); Colorectal Carcinoma; Endometrial Neoplasms; Non-Small Cell Adenocarcinoma	Neoplasms	100233209; 50163766; 15130664; 20080247; 90207188
cg27493301	chr12	42589127	42589128	0.0250637	0.0038339	0.411726	Lymphoid	Island	5'UTR	PRICKLE1	Cellular structure	Prickle1-Related Progressive Myoclonus Epilepsy with Ataxia	Nervous System Diseases (C10)	100305100
cg01972961	chr12	108562513	108562514	0.0189497	0.00264851	0.000331236		Island	TSS200	ISCU		MYOPATHY WITH EXERCISE INTOLERANCE, SWEDISH TYPE	Nutritional and Metabolic Diseases (C18), Musculoskeletal Diseases (C05), Nervous System Diseases (C10)	95290660
cg06508582	chr5	154039058	154039059	0.0303391	0.00440622	0.0503478		Island	TSS200	FAM114A2
cg16219968	chr12	40106214	40106215	0.0302903	0.00462681	0.202385		Island	TSS1500	SLC2A13	Transporter	Substance-Related Disorders	Mental Disorders (F03), Chemically-Induced Disorders (C25)	60025231
cg15828828	chr19	36489797	36489798	0.0217678	0.00342349	0.0135807		Island	TSS1500	ZNF566
cg19686301	chr19	45584900	45584901	0.0202719	0.00212376	0.00165618		Island	TSS200	OPA3		3-Methylglutaconic aciduria type 3	Eye Diseases (C11), Nervous System Diseases (C10), Congenital, Hereditary, and Neonatal Diseases and Abnormalities (C16), Pathological Conditions, Signs and Symptoms (C23), Nutritional and Metabolic Diseases (C18)	80002212
cg04960951	chr19	55339672	55339673	0.0270741	0.00409008	0.00927459		Island	TSS200	SUV420H2
cg09975316	chr15	85380617	85380618	0.013502	0.0015356	0.00397483		Island	TSS200	AKAP13		Renal Cell Carcinoma; Esophageal Neoplasms; Prostatic Neoplasms	Neoplasms	10369664; 20123428; 40172446
cg19448109	chr4	56435832	56435833	0.0181677	0.00292369	0.0218615		Island	TSS200	PPAT	Enzyme	Myocardial Ischemia	Cardiovascular Diseases	50124609
cg11359655	chr5	72816536	72816537	0.019581	0.0026534	0.02948		Island	TSS200	TNPO1	Transporter	Gilles de la Tourette syndrome	Congenital, Hereditary, and Neonatal Diseases and Abnormalities (C16), Mental Disorders (F03), Nervous System Diseases (C10)	45142280
cg06591456	chr7	4775321	4775322	0.0232617	0.00349373	0.0510103		Shore	TSS1500	KIAA0415
cg02731464	chr10	32056625	32056626	0.0251115	0.00404721	0.0390858		Island	TSS200	KIF5B	Cellular structure	Non-Small Cell Lung Carcinoma; Cardiomyopathy, Dilated; Hypertrophic Cardiomyopathy	Neoplasms; Cardiovascular Diseases	10337879; 10418179; 10425174
cg17853707	chr19	23395458	23395459	0.0391553	0.00493975	0.0546539		Open Sea	5'UTR	ZNF91		Nephrosis, congenital	Urogenital Diseases (C12)	105209022
cg22846506	chr19	3036286	3036287	0.0243118	0.00346883	0.0155681		Island	Body	TLE2
cg04353881	chr16	68245401	68245402	0.0142054	0.00199266	0.0145744		Island	5'UTR	PLA2G15
cg13796319	chr9	135701969	135701970	0.0224331	0.00312159	0.282544		Island	TSS1500	KCNT1	Ion channel	Developmental and Epileptic Encephalopathy 14		105246314
cg12683602	chr17	1628926	1628927	0.0200008	0.00263481	0.00397483		Island	TSS200	SLC43A2
cg13417862	chr17	951998	951999	0.032443	0.00495289	0.217622		Open Sea	Body	NXN		Malignant basal cell tumor; Colorectal Neoplasms; Basal Cell Neoplasm	Neoplasms	90237846; 15155423; 55168316
cg03286899	chr6	36594188	36594189	0.0171228	0.00211701	0.0046373		Island	TSS200	SFRS3
cg00702030	chr12	105236020	105236021	0.0134248	0.00153295	0.000993707		Island	5'UTR	APPL2		Prostatic Neoplasms	Neoplasms	40178368
cg23513690	chr5	145936538	145936539	0.0211934	0.00364894	0.424644	Lymphoid	Shore	TSS200	SH3RF2
cg22974158	chr10	25016167	25016168	0.0202422	0.002801	0.0629347		Shore	TSS200	ENKUR
cg19907331	chr13	48095157	48095158	0.0291939	0.00407921	0.0344485		Island	TSS200	MED4		Endometriosis	Urogenital Diseases (C12)	20084735
cg01118031	chr16	15055418	15055419	0.0288229	0.00484445	0.0602849		Island	Body	NTAN1
cg27414571	chr4	75514488	75514489	0.0246655	0.00271282	0.0215303		Island	TSS200	RCHY1	Enzyme	Lung Neoplasms	Neoplasms	30261684
cg12327130	chr20	62238721	62238722	0.0295098	0.00480685	0.144419		Island	5'UTR	OSBPL2		DEAFNESS, AUTOSOMAL DOMINANT 67		110102620
cg24215070	chr10	132186857	132186858	0.0307932	0.00488861	0.340841	Lymphoid	Island	TSS200	DPYSL4
cg09152886	chr13	77919516	77919517	0.0212066	0.00277633	0.214972		Shore	TSS1500	EDNRB	G-protein coupled receptor	Heart failure; Subarachnoid Hemorrhage; Congestive heart failure; Mammary Neoplasms	Neoplasms; Cardiovascular Diseases	25019551; 45079794; 25036222; 90287227
cg21773710	chr5	181261229	181261230	0.0113489	0.00134002	0.000331236		Island	TSS200	TRIM52
cg04734286	chr10	72319777	72319778	0.0130768	0.0018949	0.000993707		Island
cg00881185	chr16	56989486	56989487	0.0216054	0.00345728	0.00298112		Island	TSS200	NLRC5	Enzyme	Malignant neoplasm of breast	Neoplasms	10189683
cg08023020	chr16	2009558	2009559	0.0144737	0.00166446	0.000993707		Island	1stExon	ZNF598
cg10619042	chr17	68205924	68205925	0.0210931	0.00386529	0.00331236		Island
cg09376238	chr14	96363721	96363722	0.0207752	0.00251522	0.00231865		Island	TSS1500	ATG2B		Myeloid neoplasm (morphologic abnormality); Myeloid Leukemia	Neoplasms	105099689; 30172703
cg18035537	chr17	74859931	74859932	0.0192656	0.00268396	0.068897		Island	TSS200	GRIN2C	Ion channel	AUDITORY NEUROPATHY AND OPTIC ATROPHY	Cardiovascular Diseases	110204258
cg11564120	chr7	76379923	76379924	0.0162633	0.00222757	0.0155681		Island
cg21448991	chr22	20495889	20495890	0.0186536	0.00209551	0.00198741		Island	TSS200	KLHL22
cg05051199	chr3	196287925	196287926	0.0173173	0.00190961	0.0178867		Island	TSS1500	PCYT1A		Spondylometaphyseal Dysplasia with Cone-Rod Dystrophy	Eye Diseases (C11), Congenital, Hereditary, and Neonatal Diseases and Abnormalities (C16), Musculoskeletal Diseases (C05)	95194699
cg23141355	chr3	44022101	44022102	0.0345361	0.00504996	0.387546	Lymphoid	Island
cg25314532	chr22	37953555	37953556	0.0122787	0.00160266	0.000662471		Island	TSS200	POLR2F	Enzyme	Malignant neoplasm of breast	Neoplasms	10149054
cg05000748	chr21	35026849	35026850	0.0183806	0.00371538	0.0149056		Island	Body	RUNX1	Transcription factor	Platelet Disorder, Familial, with Associated Myeloid Malignancy; Leukemia, Myelocytic, Acute; Philadelphia chromosome positive chronic myelogenous leukemia; Acute lymphocytic leukemia; Squamous cell carcinoma of esophagus; Aggressive Systemic Mastocytosis; Prostatic Neoplasms; Glioblastoma; Juvenile Myelomonocytic Leukemia; Neoplastic Syndromes, Hereditary; Leukemia, Myeloid, Chronic, Atypical, B…	Neoplasms	95163903; 30166146; 65081361; 30129654; 65096420; 85305395; 40180751; 20259934; 70190674; 35209795; 90129169; 85166698; 90129216; 90223913; 65049762; 95017157; 65147812
cg23402661	chr17	81891912	81891913	0.0224673	0.00255535	0.0105995		Island	TSS200	ANAPC11
cg00017033	chr14	60092289	60092290	0.0315987	0.00438774	0.0261676		Island	5'UTR	C14orf135
cg00720475	chr8	17027067	17027068	0.0202434	0.00347811	0.433256	Lymphoid	Island	TSS200	EFHA2
cg04194494	chr10	45419002	45419003	0.0358792	0.00487954	0.0649222		Island	Body	ALOX5	Enzyme	Atherosclerosis; Arteriosclerosis; Philadelphia chromosome positive chronic myelogenous leukemia; Pancreatic Neoplasm; Renal Cell Carcinoma; ovarian neoplasm; Adenoma; Colonic Neoplasms; Malignant neoplasm of body of pancreas; Malignant neoplasm of other specified sites of pancreas; malignant neoplasm of head of pancreas; Malignant neoplasm of tail of pancreas; Prostatic Neoplasms; Adenocarcinoma…	Neoplasms; Cardiovascular Diseases	5357994; 5251320; 65071012; 40023995; 10372397; 85230820; 5040864; 15075506; 50207064; 50208762; 50206291; 50207813; 40174094; 5027814; 50153787; 40239494; 90228017; 45056309; 80511084; 90206942; 65214855; 95027669
cg02025407	chr20	6006185	6006186	0.0257025	0.0047005	0.0221928		Island	TSS1500	CRLS1		COMBINED OXIDATIVE PHOSPHORYLATION DEFICIENCY 57		115304308
cg22235012	chr1	97920879	97920880	0.0297255	0.00351923	0.157337		Island	Body	DPYD	Enzyme	Colorectal Neoplasms; Stomach Neoplasms; Colonic Neoplasms; Liver carcinoma; Acute lymphocytic leukemia; Malignant neoplasm of prostate; Pancreatic Neoplasm; Head and Neck Neoplasms; Malignant neoplasm of tail of pancreas; malignant neoplasm of head of pancreas; Malignant neoplasm of other specified sites of pancreas; Malignant neoplasm of body of pancreas; Mammary Neoplasms; Lung Neoplasms; Prec…	Neoplasms	15150396; 45055855; 15075195; 100196581; 30119288; 70208955; 40023590; 20333618; 50207728; 50206205; 50208677; 50206979; 90287111; 30260279; 90223684
cg23256664	chr2	48530338	48530339	0.0180122	0.00194236	0.0155681		Island
cg00088299	chr4	2537207	2537208	0.0153522	0.00158835	0.040742		Island
cg27176870	chr19	38264290	38264291	0.0213135	0.00399509	0.050679		Island	TSS200	SPINT2		Carcinoma; Epithelioma; Malignant epithelioma	Neoplasms	10217243; 90238393; 75253022
cg19148297	chr11	18396232	18396233	0.0211041	0.00219876	0.000662471		Island	TSS200	LDHA	Enzyme	Adenocarcinoma of lung (disorder); Myocardial Infarction; Pancreatic Neoplasm; Malignant neoplasm of tail of pancreas; Malignant neoplasm of other specified sites of pancreas; Myocardial Diseases, Secondary; Primary cardiomyopathy; malignant neoplasm of head of pancreas; Non-Small Cell Adenocarcinoma; Cardiomyopathies; Malignant neoplasm of body of pancreas	Neoplasms; Cardiovascular Diseases	50157999; 35154833; 40025046; 50207948; 50208897; 40347672; 40167509; 50206429; 90207050; 85196604; 50207199
cg24312390	chr7	149461007	149461008	0.0275212	0.00477436	0.0715469		Shore	TSS200	ZNF777
cg00131899	chr4	109560146	109560147	0.0234819	0.00465804	0.0271613		Island	TSS200	CCDC109B
cg17796330	chr1	213051276	213051277	0.0242315	0.00330373	0.0215303		Island	5'UTR	RPS6KC1	Kinase	Leukomalacia, Periventricular; Malignant neoplasm of prostate; mucinous adenocarcinoma of ovary; High Grade Lung Neuroendocrine Neoplasm; Adenocarcinoma of lung (disorder); Infiltrating duct carcinoma of female breast (disorder)	Neoplasms; Cardiovascular Diseases	30191260; 70218050; 90208534; 100180888; 50154305; 105137491
cg14670974	chr5	157671537	157671538	0.0238714	0.00292402	0.429944		Island	TSS200	C5orf52
cg00377133	chr18	3247817	3247818	0.0227533	0.00278548	0.0202054		Island	5'UTR	MYL12A
cg09435025	chr3	184249609	184249610	0.0261316	0.00288726	0.00165618		Island	TSS200	ECE2		Alzheimer's Disease	Mental Disorders (F03), Nervous System Diseases (C10)	5148975
cg04854568	chr7	88220433	88220434	0.0305251	0.00464867	0.0414044		Shore	TSS1500	SRI		Hypertrophic Cardiomyopathy	Cardiovascular Diseases	10429995
cg21603133	chr17	48944875	48944876	0.0198864	0.00270442	0.000993707		Island	TSS200	SNF8		NEURODEVELOPMENTAL DISORDER PLUS OPTIC ATROPHY		115346457
cg19741456	chr1	11664083	11664084	0.0202261	0.00240713	0.0102683		Island	TSS200	FBXO6		Stevens-Johnson Syndrome	Immune System Diseases (C20), Chemically-Induced Disorders (C25), Stomatognathic Diseases (C07), Skin and Connective Tissue Diseases (C17)	45054025
cg01856650	chr5	271454	271455	0.0163147	0.00181285	0.00298112		Island	TSS200	PDCD6		Malignant neoplasm of breast	Neoplasms	10085053
cg19713209	chr6	32971952	32971953	0.0249774	0.004508	0.00761842		Island	5'UTR	BRD2	Epigenetic regulator	Glioblastoma; B-Cell Lymphomas; Glioblastoma Multiforme; Medulloblastoma; B lymphoblastic leukemia lymphoma; Adult Glioblastoma; Primary Glioblastoma; Neuroectodermal Tumor, Primitive; Localized Primitive Neuroectodermal Tumor; Gastric Adenocarcinoma	Neoplasms	20254393; 45248502; 95103485; 30400211; 85166677; 65049715; 95017084; 55141151; 90202436; 65046782
cg07011445	chr10	121975197	121975198	0.0142428	0.00191084	0.00430606		Island	5'UTR	NSMCE4A
cg14154487	chr9	122371035	122371036	0.0167969	0.00187401	0.0513415		Open Sea	5'UTR	PTGS1	Enzyme	Carcinoma; Mammary Neoplasms; Heart failure; Congestive heart failure; Epithelioma; Reperfusion Injury; Malignant epithelioma; Esophageal Neoplasms; Other and unspecified ovarian cyst	Neoplasms; Cardiovascular Diseases	10234358; 90299903; 25028794; 25044332; 90239681; 40240777; 75253226; 20127736; 35409360
cg07786760	chr4	154491525	154491526	0.024915	0.00406561	0.434912		Island	5'UTR	DCHS2		Malignant neoplasm of prostate	Neoplasms	70245083
cg09487733	chr6	110180078	110180079	0.0354807	0.00482741	0.0271613		Shore	TSS200	WASF1	Cellular structure	NEURODEVELOPMENTAL DISORDER WITH ABSENT LANGUAGE AND VARIABLE SEIZURES		115198412
cg03235494	chr19	49867735	49867736	0.0241245	0.0033572	0.0102683		Island	TSS200	PNKP		ATAXIA-OCULOMOTOR APRAXIA 4	Cardiovascular Diseases	110112552
cg11122939	chr14	24114773	24114774	0.0208325	0.00295748	0.005631		Island	TSS200	DCAF11
cg04776910	chr19	58362867	58362868	0.0206997	0.00223431	0.000993707		Island	TSS200	ZNF497
cg09053081	chr20	46117753	46117754	0.0249583	0.0040462	0.155349		Shore	TSS1500	CD40		Lymphoma, Follicular; B-Cell Lymphomas; Diffuse Large B-Cell Lymphoma; Mucocutaneous Lymph Node Syndrome; Hodgkin Disease; melanoma; Multiple Myeloma; Lymphoma, Non-Hodgkin; Burkitt Lymphoma; Mammary Neoplasms; Leukemia, Plasma Cell; Carcinoma, Pancreatic Ductal; Lymphoma, Follicular, Grade 1; Malignant neoplasm of pancreatic duct; Lymphoma, Follicular, Grade 3; Lymphoma, Mixed-Cell, Follicular; …	Neoplasms; Cardiovascular Diseases	30319684; 45250525; 45260098; 35070989; 25151584; 35015378; 35091165; 30326775; 10208531; 90306644; 30177001; 85210360; 100114297; 50208591; 100114341; 45261171; 45261251; 45260413
cg00716604	chr12	71839772	71839773	0.0130582	0.00192614	0.028155		Island	5'UTR	TBC1D15
cg23294388	chr19	57578911	57578912	0.0276911	0.00498619	0.0245114		Island	TSS200	ZNF416
cg01975461	chr6	31972499	31972500	0.019522	0.00247605	0.0205366		Island	TSS1500	DOM3Z
cg11494213	chr7	75486350	75486351	0.0187912	0.00219071	0.00165618		Island	TSS200	POM121C	Nucleic acid binding	Schizophrenia	Mental Disorders (F03)	40303571
cg01096546	chr14	49620783	49620784	0.021695	0.00288678	0.000993707		Island	TSS200	RPL36AL
cg03195230	chr11	64305663	64305664	0.0145422	0.00248752	0.00165618		Island	5'UTR	ESRRA	Nuclear receptor	Mammary Neoplasms; Osteosarcoma; Neoplasms, Bone Tissue	Neoplasms	90290245; 35395295; 55133213
cg03509965	chr14	75277284	75277285	0.0127502	0.00175152	0.00397483		Island	TSS1500	FOS	Transcription factor	Liver carcinoma; Mammary Neoplasms; Lung Neoplasms; Hypertensive disease; Reperfusion Injury; Histiocytoid hemangioma; Infarction, Middle Cerebral Artery; Epithelial ovarian cancer	Neoplasms; Cardiovascular Diseases	100201758; 90291077; 30261408; 25235574; 40239479; 55107712; 80511082; 80200169
cg24170947	chr15	69414348	69414349	0.0177012	0.00239444	0.00894336		Island	5'UTR	KIF23	Cellular structure	Liver carcinoma	Neoplasms	100249371
cg06840699	chr14	22589206	22589207	0.0272305	0.00351267	0.0258364		Island	5'UTR	DAD1
cg00328901	chr11	68460603	68460604	0.0318748	0.00492957	0.039417		Island	TSS200	SAPS3
cg21615583	chr2	219001790	219001791	0.0179259	0.002741	0.400464		Island	TSS200	MIR375		Diabetes Mellitus, Non-Insulin-Dependent	Endocrine System Diseases (C19), Nutritional and Metabolic Diseases (C18)	15464163
cg11357813	chr19	52189811	52189812	0.0122215	0.00141527	0		Island	TSS200	PPP2R1A	Enzyme	Stomach Neoplasms	Neoplasms	45057864
cg00555293	chr19	45178252	45178253	0.0297765	0.00448324	0.0198741		Island	TSS200	TRAPPC6A		Non-specific syndromic intellectual disability	Behavior and Behavior Mechanisms (F01), Mental Disorders (F03), Pathological Conditions, Signs and Symptoms (C23), Nervous System Diseases (C10)	115261886
cg19528521	chr7	102396434	102396435	0.0169681	0.00216094	0.00993707		Island	1stExon	PRKRIP1
cg15720765	chr5	78648520	78648521	0.0274854	0.00396431	0.0616098		Island	5'UTR	LHFPL2		IGA Glomerulonephritis	Immune System Diseases (C20), Urogenital Diseases (C12)	20296981
cg17536960	chr6	31834822	31834823	0.0184189	0.00234999	0.0115932		Island	TSS200	C6orf48
cg08172935	chr17	68247986	68247987	0.0250645	0.00382391	0.016893		Island	TSS200	AMZ2		Monoclonal B-Cell Lymphocytosis	Neoplasms	100318046
cg01250320	chr2	18560738	18560739	0.0219248	0.00366403	0.0221928		Shore	TSS200	RDH14	Enzyme	Intellectual Disability	Pathological Conditions, Signs and Symptoms (C23), Mental Disorders (F03), Nervous System Diseases (C10), Behavior and Behavior Mechanisms (F01)	105291509
cg18802414	chr10	73998056	73998057	0.0193846	0.00286658	0.0274925		Island	TSS200	VCL		Cardiomyopathy, Dilated; Hypertrophic Cardiomyopathy; Cardiomyopathies; Cardiomyopathy, Dilated, 1w; CARDIOMYOPATHY, FAMILIAL HYPERTROPHIC, 15; Congestive heart failure; Cardiomyopathy, Hypertrophic, Familial; Acute Coronary Syndrome; Familial dilated cardiomyopathy; Familial or idiopathic dilated cardiomyopathy; Neoplasm Recurrence, Local; Cardiomyopathy, Dilated, with Left Ventricular Noncompac…	Neoplasms; Cardiovascular Diseases	10422185; 10431713; 85202407; 100162331; 100345584; 25046770; 85293013; 85281433; 65280181; 115281620; 35184186; 95308530; 100351629; 100263662; 95175820; 45231909; 30239685
cg00146096	chr11	22625763	22625764	0.015878	0.00158852	0.000993707		Island	1stExon	FANCF		Malignant neoplasm of ovary; granulosa cell tumor; Malignant Granulosa Cell Tumor; Adenocarcinoma in Situ	Neoplasms	85317177; 20320254; 65215181; 65210573
cg22949743	chr6	24646245	24646246	0.0284451	0.00381051	0.0135807		Island	TSS200	KIAA0319
cg27558594	chr6	90296894	90296895	0.0242598	0.00447615	0.0301424		Island	TSS200	BACH2		Leukemia, Myelocytic, Acute; CILIARY DYSKINESIA, PRIMARY, 3	Neoplasms; Cardiovascular Diseases	30159552; 95205371
cg10900437	chr6	148747728	148747729	0.0175093	0.00243231	0.138788		Island	Body	UST		Atrial Fibrillation; Basal Cell Neoplasm; Malignant basal cell tumor	Neoplasms; Cardiovascular Diseases	5375096; 55168030; 90237642
cg10759361	chr14	91060752	91060753	0.0192394	0.00332317	0.000331236		Island	TSS200	RPS6KA5	Kinase	Cocaine-Related Disorders	Mental Disorders (F03), Chemically-Induced Disorders (C25)	60023989
cg23103993	chr19	10420758	10420759	0.0216995	0.00356633	0.130838		Island	5'UTR	PDE4A		Mental Depression	Behavior and Behavior Mechanisms (F01)	15281090
cg18164983	chr3	48898957	48898958	0.0174125	0.00213843	0.00960583		Island	5'UTR	SLC25A20	Transporter	Carnitine-Acylcarnitine Translocase Deficiency	Congenital, Hereditary, and Neonatal Diseases and Abnormalities (C16), Nutritional and Metabolic Diseases (C18)	65317577
cg08032641	chr4	3871691	3871692	0.0175713	0.00223905	0.279563		Island
cg08106184	chr14	64338938	64338939	0.0194473	0.00257223	0		Island	TSS1500	ESR2	Nuclear receptor	Prostatic Neoplasms; Malignant neoplasm of large intestine; Malignant neoplasm of prostate; Mammary Neoplasms; Carcinoma; Adenocarcinoma; Hypertensive disease; Malignant neoplasm of urinary bladder; Colorectal Neoplasms; Bladder Neoplasm; Coronary Arteriosclerosis; Cardiac Arrhythmia; Coronary heart disease; Medulloblastoma; Carcinoma, Transitional Cell; Astrocytoma; Atrial Fibrillation; Chronic …	Neoplasms; Cardiovascular Diseases	40173474; 70065577; 70211950; 90290228; 10221576; 5027051; 25234504; 10005333; 15150812; 10023076; 15178004; 5241493; 15192717; 30397558; 10410273; 5339361; 5376515; 60234455; 50121075; 20079218; 95172550; 90238776; 50228951; 65210096; 55140555; 75253081; 85027868; 90202369
cg24411913	chr2	219295052	219295053	0.026742	0.00430846	0.0361047		Island	TSS1500	MIR153-1
cg06076054	chr21	17818728	17818729	0.0251397	0.00400833	0.022524		Shore	5'UTR	C21orf91
cg16534233	chr1	42380806	42380807	0.0161844	0.00233922	0.160318		Island	5'UTR	RIMKLA
cg11369235	chr4	173170271	173170272	0.0257212	0.00460536	0.00629347		Island	Body	GALNT7
cg02169125	chr17	28357698	28357699	0.0184064	0.00226764	0.0241802		Island	TSS200	POLDIP2
cg16655754	chr17	29593353	29593354	0.013463	0.00148224	0.000662471		Island	TSS200	ANKRD13B
cg02035330	chr19	35545485	35545486	0.0192025	0.00318063	0.000993707		Island	TSS200	TMEM147	Receptor	NEURODEVELOPMENTAL DISORDER WITH FACIAL DYSMORPHISM, ABSENT LANGUAGE, AND PSEUDO-PELGER-HUET ANOMALY		115303896
cg00151607	chr16	88857099	88857100	0.0227272	0.00327945	0.0198741		Island	TSS200	GALNS	Enzyme	Colorectal Carcinoma	Neoplasms	15097441
cg25706012	chr7	1743119	1743120	0.0255294	0.00491946	0.0722093		Shore	5'UTR	ELFN1
cg11862246	chr15	78437858	78437859	0.0335283	0.00444411	0.0347797		Island	TSS1500	IREB2	Enzyme	Adenocarcinoma of lung (disorder)	Neoplasms	50156649
cg08794939	chr16	88454822	88454823	0.0264403	0.00372218	0.0692282		Island	Body	ZFPM1	Transcription factor	Congenital heart disease	Cardiovascular Diseases	50178852
cg08327566	chr10	96720986	96720987	0.0304838	0.00485041	0.023849		Shore	TSS1500	PIK3AP1		Infantile Spasm	Pathological Conditions, Signs and Symptoms (C23), Nervous System Diseases (C10)	105336876
cg26734912	chr5	129094548	129094549	0.0174066	0.00211027	0.00695595		Island	TSS200	ISOC1
cg05966809	chr5	122845099	122845100	0.0325821	0.00431462	0.102352		Shore	TSS1500	SNX24
cg10374976	chr17	27353597	27353598	0.0382174	0.00449235	0.0496853		Island
cg01115990	chr16	2720900	2720901	0.034254	0.00411692	0.115932		Shore	TSS1500	PRSS27
cg20808681	chr2	233251776	233251777	0.0192845	0.0025175	0.0105995		Island	5'UTR	ATG16L1		Inflammatory Bowel Diseases	Digestive System Diseases (C06)	25374644
cg08379726	chr22	43955212	43955213	0.0173378	0.00241255	0.00165618		Island	TSS200	SAMM50		Nonalcoholic steatohepatitis	Digestive System Diseases (C06)	105148221
cg08139038	chr4	1721401	1721402	0.0198314	0.0031874	0.00496853		Island	TSS200	TACC3		Malignant neoplasm of urinary bladder; Bladder Neoplasm; Liver carcinoma; Giant Cell Glioblastoma; gliosarcoma; Transitional Cell Neoplasm; Carcinoma, Transitional Cell; Hereditary Breast and Ovarian Cancer Syndrome	Neoplasms	10002624; 10020310; 100186836; 65222988; 55171338; 65210054; 10409431; 80191343
cg08299454	chr8	42152915	42152916	0.0255514	0.00427263	0.0609473		Island	TSS200	AP3M2
cg07229076	chr7	12687188	12687189	0.0176071	0.00499407	0.366015	Lymphoid	Island	TSS200	ARL4A
cg05454284	chr10	32347454	32347455	0.0229703	0.00503191	0.0228553		Island	TSS1500	EPC1
cg09595537	chr4	674355	674356	0.0226718	0.00349205	0.022524		Island	TSS200	ATP5I
cg01498655	chr16	67660865	67660866	0.0196129	0.0026372	0.0516727		Island	TSS200	PARD6A
cg16048517	chr5	11904330	11904331	0.0156504	0.00485189	0.579662		Island	TSS1500	CTNND2	Cellular structure	Colorectal Carcinoma; Adult Glioblastoma; Glioblastoma; Primary Glioblastoma	Neoplasms	15088615; 65049526; 20238239; 95016786
cg19464231	chr3	58008177	58008178	0.0293556	0.00439972	0.0433919		Island	TSS1500	FLNB		Malignant neoplasm of breast	Neoplasms	10108153
cg13336335	chr8	42896521	42896522	0.0213171	0.00354879	0.00430606		Island	TSS1500	HOOK3	Enzyme modulator	Polycystic Ovary Syndrome; Malignant neoplasm of breast	Neoplasms	40137043; 10189901
cg11315500	chr17	56914139	56914140	0.0239495	0.0035793	0.0314674		Island	TSS200	TRIM25
cg14747339	chr6	132513288	132513289	0.0204806	0.00294909	0.0271613		Shore	TSS200	STX7	Transporter	Malformations of Cortical Development, Group II	Congenital, Hereditary, and Neonatal Diseases and Abnormalities (C16), Nervous System Diseases (C10)	95198412
cg21132104	chr15	45402156	45402157	0.0274205	0.00401204	0.039417		Shore	TSS200	SPATA5L1
cg04255978	chr2	96508256	96508257	0.0253529	0.00378305	0.0927459		Island	TSS200	NEURL3
cg12432635	chr2	148644103	148644104	0.0245818	0.00359113	0.0291487		Island	TSS1500	EPC2	Nucleic acid binding	Diabetes Mellitus, Non-Insulin-Dependent	Endocrine System Diseases (C19), Nutritional and Metabolic Diseases (C18)	15430965
cg26037917	chr1	161159349	161159350	0.0308237	0.00459731	0.0324611		Island	TSS200	USP21	Enzyme	Variegate Porphyria	Nutritional and Metabolic Diseases (C18), Digestive System Diseases (C06), Congenital, Hereditary, and Neonatal Diseases and Abnormalities (C16), Skin and Connective Tissue Diseases (C17)	55054837
cg18780515	chr17	48107726	48107727	0.0293793	0.00400713	0.0178867		Island	5'UTR	SNX11
cg16402873	chr10	93496584	93496585	0.0225898	0.00342426	0.0271613		Island	TSS200	CEP55		Hydranencephaly with Renal Aplasia-Dysplasia	Congenital, Hereditary, and Neonatal Diseases and Abnormalities (C16), Nervous System Diseases (C10), Urogenital Diseases (C12)	100019019
cg12055914	chr1	28369577	28369578	0.0154952	0.00193023	0		Island	TSS200	PHACTR4
cg26369505	chr17	76453152	76453153	0.0182295	0.00228478	0.00165618		Island	TSS200	AANAT		Mental Depression	Behavior and Behavior Mechanisms (F01)	15273950
cg12737876	chr2	85616109	85616110	0.0242458	0.00260507	0.00298112		Island	TSS200	USP39	Enzyme	Colonic Neoplasms	Neoplasms	15074753
cg01258061	chr17	45198097	45198098	0.0310705	0.00468423	0.0198741		Open Sea
cg24106943	chr1	165768966	165768967	0.0180512	0.00457484	0.0149056		Island	TSS200	TMCO1		Cerebrofaciothoracic Dysplasia	Nervous System Diseases (C10), Congenital, Hereditary, and Neonatal Diseases and Abnormalities (C16), Mental Disorders (F03), Pathological Conditions, Signs and Symptoms (C23), Behavior and Behavior Mechanisms (F01)	100047281
cg26224499	chr19	7943693	7943694	0.0147848	0.0018312	0.00198741		Island	TSS200	TIMM44		Malignant neoplasm of thyroid	Neoplasms	10290639
cg19328639	chr16	68310725	68310726	0.0176623	0.00344777	0.0228553		Island	TSS1500	PRMT7	Epigenetic regulator	SHORT STATURE, BRACHYDACTYLY, IMPAIRED INTELLECTUAL DEVELOPMENT, AND SEIZURES		110166458
cg12777293	chr10	7818591	7818592	0.0220058	0.00308077	0.0321298		Island	TSS200	TAF3
cg02568834	chr20	36236430	36236431	0.0199082	0.00275651	0.0115932		Island	TSS200	C20orf4
cg17249942	chr21	44240405	44240406	0.0224642	0.00341583	0.0370984		Island	Body	ICOSLG	Enzyme modulator	Combined immunodeficiency disease	Immune System Diseases (C20), Congenital, Hereditary, and Neonatal Diseases and Abnormalities (C16), Nutritional and Metabolic Diseases (C18)	100329587
cg08991391	chr14	60249786	60249787	0.0221923	0.00364779	0.000331236		Island	5'UTR	PPM1A
cg26930529	chr17	28644976	28644977	0.0345749	0.00468072	0.0364359		Island	Body	KIAA0100
cg05385059	chr20	62143585	62143586	0.0161774	0.00211336	0.000993707		Island	TSS200	SS18L1	Nucleic acid binding	Amyotrophic Lateral Sclerosis	Nutritional and Metabolic Diseases (C18), Nervous System Diseases (C10)	5164217
cg20199739	chr11	107859796	107859797	0.0185564	0.00262758	0.130176		Shore	TSS1500	SLC35F2
cg20190357	chr3	49340109	49340110	0.0216141	0.00356242	0.000331236		Island	TSS200	USP4	Enzyme	Liver carcinoma	Neoplasms	100241313
cg23373072	chr11	106076971	106076972	0.0289251	0.0038264	0.00231865		Shore	TSS1500	AASDHPPT
cg16496847	chr6	33418331	33418332	0.0247287	0.00376265	0.00430606		Island	TSS200	CUTA
cg19983274	chr19	14206708	14206709	0.0257817	0.00403526	0.016893		Island	TSS1500	LPHN1
cg21185826	chr17	49902149	49902150	0.0287734	0.00395665	0.171249		Island
cg02048627	chr16	19555561	19555562	0.0301279	0.00423831	0.0221928		Island	TSS200	C16orf62
cg20873718	chr7	2519789	2519790	0.0189924	0.00297751	0.033786		Island	TSS200	LFNG	Enzyme	Jarcho-Levin syndrome	Pathological Conditions, Signs and Symptoms (C23), Congenital, Hereditary, and Neonatal Diseases and Abnormalities (C16)	60253771
cg05663418	chr16	3401086	3401087	0.014374	0.0018557	0.00132494		Island	TSS200	ZNF174
cg10563325	chr14	70189351	70189352	0.0158857	0.00354469	0.229215		Island	TSS1500	SLC8A3	Transporter	Malignant neoplasm of prostate; Malignant neoplasm of breast	Neoplasms	70253222; 10164437
cg19665644	chr11	13008927	13008928	0.0262419	0.00362064	0.24942		Island	TSS1500	RASSF10
cg23033430	chr19	1847835	1847836	0.0130772	0.00151638	0.0158993		Island	Body	REXO1	Enzyme	Polycystic Ovary Syndrome	Neoplasms	40135005
cg20396707	chr5	144170724	144170725	0.0193195	0.00314776	0.00331236		Island	TSS200	YIPF5		MICROCEPHALY, EPILEPSY, AND DIABETES SYNDROME 2		115244349
cg10683054	chr6	131807897	131807898	0.0265057	0.00397149	0.185823		Island	TSS200	ENPP1	Enzyme	Pseudoxanthoma Elasticum; Cardiovascular Diseases; Coronary Sclerosis, Medial, of Infancy	Cardiovascular Diseases	40191551; 10445549; 100051085
cg19549472	chr11	73308292	73308293	0.0257114	0.00414692	0.018218		Island	TSS1500	ARHGEF17
cg22412063	chr2	108786653	108786654	0.0204146	0.00238856	0.00828089		Island	TSS200	CCDC138
cg12002708	chr20	34312000	34312001	0.0351577	0.00455342	0.202716		Open Sea	TSS200	AHCY	Enzyme	Aortic Aneurysm, Abdominal; Non-Small Cell Adenocarcinoma; Adenocarcinoma of lung (disorder)	Neoplasms; Cardiovascular Diseases	55074338; 90206871; 50148873
cg19824362	chr12	95073746	95073747	0.0212079	0.00348104	0.0480291		Shore	TSS200	NR2C1	Nuclear receptor	Endometriosis	Urogenital Diseases (C12)	20089770
cg01632311	chr7	2242150	2242151	0.0145611	0.00162803	0.000993707		Island	TSS200	NUDT1
cg22040239	chr12	123388977	123388978	0.0272113	0.00405259	0.00331236		Shore	Body	SETD8
cg02464895	chr19	54200836	54200837	0.023904	0.00283458	0.00132494		Island	TSS200	RPS9	Nucleic acid binding	Malignant neoplasm of breast	Neoplasms	10161063
cg05129591	chr1	43172132	43172133	0.0297642	0.00433138	0.0321298		Island	TSS200	WDR65
cg01047432	chr1	51729518	51729519	0.0200709	0.0024877	0.00364359		Island	TSS1500	OSBPL9		Non-specific syndromic intellectual disability	Behavior and Behavior Mechanisms (F01), Mental Disorders (F03), Pathological Conditions, Signs and Symptoms (C23), Nervous System Diseases (C10)	115260362
cg14926439	chr22	29603413	29603414	0.027442	0.00340032	0.0327923		Island	TSS200	NF2		Neurofibromatosis 2; Meningioma; Neurilemmoma; Acoustic Neuroma; Malignant mesothelioma; Renal Cell Carcinoma; Mesothelioma; Malignant neoplasm of breast; melanoma; Malignant Pleural Mesothelioma; Liver carcinoma; Ependymoma; Neurofibromatosis 1; Neuroma, Acoustic, Bilateral; Malignant neoplasm of large intestine; Colorectal Neoplasms; Gastrointestinal Stromal Tumors; Familial meningioma; Neoplas…	Neoplasms	35270148; 35023699; 35247630; 35271124; 70027219; 10377537; 35040275; 10139024; 30423921; 85089267; 100220811; 20096291; 35268624; 85307486; 70092437; 15153871; 60034542; 90194619; 35197463; 110085460; 90182926; 70281220; 55110576; 115319222; 40119172; 95028349
cg18349911	chr5	1877021	1877022	0.0203029	0.00219752	0.465717		Island
cg06242063	chr11	67266330	67266331	0.0144758	0.00164733	0.000331236		Island	TSS200	ADRBK1
cg18607529	chr7	50304273	50304274	0.0179405	0.00263571	0.00198741		Island	TSS1500	IKZF1	Transcription factor	Acute lymphocytic leukemia; Lymphoma; Malignant neoplasm of large intestine; Philadelphia chromosome positive chronic myelogenous leukemia; Lymphoid neoplasm (morphologic abnormality); Colorectal Neoplasms; Precursor Lymphoid Neoplasm; B lymphoblastic leukemia lymphoma; Gastro-enteropancreatic neuroendocrine tumor; Teratoma	Neoplasms	30118026; 30301165; 70051975; 65069252; 80100012; 15149512; 90223635; 85166633; 100362744; 45098506
cg15769724	chr15	89243882	89243883	0.0298492	0.00478167	0.00960583		Island	TSS200	FANCI		Malignant neoplasm of breast; Liver carcinoma; Malignant neoplasm of stomach; Malignant neoplasm of female breast; Female Breast Carcinoma; Malignant neoplasm of large intestine	Neoplasms	10150477; 100226553; 30371404; 55266826; 10278842; 70098905
cg11726631	chr1	1020377	1020378	0.0172279	0.00245144	0.0261676		Island	Body	AGRN	Enzyme modulator	Myasthenic Syndromes, Congenital	Congenital, Hereditary, and Neonatal Diseases and Abnormalities (C16), Nervous System Diseases (C10)	85063208
cg07796520	chr18	5296201	5296202	0.0272808	0.00346751	0.00331236		Island	TSS200	ZFP161
cg00479986	chr19	44304745	44304746	0.0305876	0.00410963	0.0599536		Island	5'UTR	ZNF235
cg19311602	chr2	127526447	127526448	0.0250664	0.00381439	0.0129182		Island	5'UTR	IWS1
cg05385119	chr6	30571286	30571287	0.0262319	0.00393886	0.0616098		Island	TSS200	ABCF1	Enzyme	Pneumonia	Infections (C01), Respiratory Tract Diseases (C08)	40121441
cg20690483	chr2	96209003	96209004	0.022808	0.00469521	0.068897		Island	TSS200	STARD7		EPILEPSY, MYOCLONIC, BENIGN ADULT FAMILIAL, TYPE 2	Nervous System Diseases (C10)	95236867
cg21877656	chr19	58150821	58150822	0.0181632	0.00219674	0.0556476		Island	TSS200	ZNF329
cg16747173	chr8	12754862	12754863	0.0295185	0.00405659	0.0109308		Island	1stExon	LONRF1
cg18337803	chr17	50560826	50560827	0.0186969	0.00237101	0.0278238		Island	TSS1500	CACNA1G	Ion channel	Spinocerebellar ataxia type 42	Nervous System Diseases (C10), Pathological Conditions, Signs and Symptoms (C23), Congenital, Hereditary, and Neonatal Diseases and Abnormalities (C16)	110107631
cg14829779	chr20	17968658	17968659	0.019755	0.00314044	0.00695595		Island	TSS200	SNX5		Stomach Neoplasms	Neoplasms	45056405
cg08524221	chr17	76736209	76736210	0.020792	0.00474706	0.127857		Shore	TSS1500	MFSD11		Leukemia, Myelocytic, Acute; Acute megakaryoblastic leukemia in children with Down syndrome; Leukemia, Myeloid, Chronic, Atypical, BCR-ABL Negative	Neoplasms	30163857; 115345942; 90129162
cg12595990	chr12	48957548	48957549	0.0244183	0.00496155	0.0202054		Island	TSS200	ARF3		Congenital Heart Defects	Cardiovascular Diseases	25008166
cg26272270	chr10	18141215	18141216	0.025128	0.00468213	0.440874		Island	Body	CACNB2	Ion channel	Hypertensive disease; Brugada Syndrome 4; Brugada Syndrome (disorder); Hypertrophic Cardiomyopathy; Short Qt Syndrome; Cardiac Arrest; Ventricular Fibrillation; Cardiomyopathy, Dilated; BRUGADA SYNDROME 1; Long QT Syndrome; Arrhythmogenic Right Ventricular Dysplasia; Cardiac Conduction Defect, Nonspecific; Colorectal Carcinoma	Neoplasms; Cardiovascular Diseases	25249987; 100313799; 90009054; 10431763; 100263684; 25005678; 45205398; 10422253; 115019049; 30239813; 70194204; 100341062; 15141819
cg19556948	chr4	83012903	83012904	0.0270383	0.00340304	0.0195429		Island	TSS200	LIN54
cg08725962	chr5	176365490	176365491	0.013235	0.00145498	0.0573037		Island	TSS200	ARL10
cg08315050	chr11	66480349	66480350	0.0153356	0.00154927	0.000662471		Island	TSS200	DPP3
cg11362538	chr12	12350373	12350374	0.0210291	0.00271717	0.0861212		Island	TSS200	MANSC1
cg00862618	chr12	2794930	2794931	0.0226369	0.0030559	0.00960583		Island	TSS200	FKBP4	Enzyme	Major Depressive Disorder	Mental Disorders (F03)	90076621
cg23007946	chr5	172959410	172959411	0.0221729	0.00305262	0.0218615		Island	TSS200	RPL26L1
cg07143525	chr6	44238176	44238177	0.0192451	0.00299743	0.005631		Island
cg27598656	chr16	81314927	81314928	0.012862	0.00139551	0.00132494		Island	TSS200	GAN		Giant Axonal Neuropathy	Congenital, Hereditary, and Neonatal Diseases and Abnormalities (C16), Nervous System Diseases (C10)	115168736
cg04845734	chr3	156555117	156555118	0.0309045	0.00447031	0.0364359		Island	5'UTR	SSR3		Basal Cell Neoplasm; Malignant basal cell tumor	Neoplasms	55168349; 90237875
cg08922811	chr1	151198581	151198582	0.026744	0.004897	0.0321298		Island	5'UTR	PIP5K1A	Kinase	Lymphatic Metastasis; Bladder Neoplasm; Malignant neoplasm of urinary bladder	Neoplasms	30298215; 10035691; 10017409
cg21690627	chr17	8189606	8189607	0.0178712	0.00247244	0.00662471		Island	1stExon	C17orf59
cg03579942	chr10	73252385	73252386	0.0231254	0.00433595	0.0347797		Island	Body	MRPS16	Nucleic acid binding	Combined Oxidative Phosphorylation Deficiency 2	Nervous System Diseases (C10), Musculoskeletal Diseases (C05), Congenital, Hereditary, and Neonatal Diseases and Abnormalities (C16), Pathological Conditions, Signs and Symptoms (C23), Nutritional and Metabolic Diseases (C18)	100081465
cg09287164	chr2	219597959	219597960	0.0330931	0.00470906	0.061941		Island	Body	STK11IP
cg27648738	chr15	83447059	83447060	0.0195179	0.00275491	0.518052		Island	TSS1500	SH3GL3
cg02301907	chr12	121888678	121888679	0.0160097	0.0017967	0.00165618		Island	TSS200	PSMD9
cg11586600	chr1	245154669	245154670	0.0132818	0.00148593	0.124545		Island	TSS1500	KIF26B	Cellular structure	Autosomal dominant cerebellar ataxia	Nervous System Diseases (C10), Congenital, Hereditary, and Neonatal Diseases and Abnormalities (C16)	110105533
cg24614854	chr2	65129491	65129492	0.0154716	0.00184077	0.000331236		Shore	Body	RAB1A		Non-specific syndromic intellectual disability	Behavior and Behavior Mechanisms (F01), Mental Disorders (F03), Pathological Conditions, Signs and Symptoms (C23), Nervous System Diseases (C10)	115261623
cg18755653	chr4	107989714	107989715	0.0221849	0.00300416	0.00298112		Island	TSS200	HADH		Congenital Hyperinsulinism	Digestive System Diseases (C06), Congenital, Hereditary, and Neonatal Diseases and Abnormalities (C16), Nutritional and Metabolic Diseases (C18)	105338132
cg20481909	chr7	128937860	128937861	0.01663	0.00225112	0.0712156		Island	TSS200	IRF5	Transcription factor	Lupus Erythematosus, Systemic	Immune System Diseases (C20), Skin and Connective Tissue Diseases (C17)	30282458
cg13036321	chr4	165327315	165327316	0.0201601	0.00231059	0.000993707		Island	TSS1500	SC4MOL
cg12871124	chr5	111512408	111512409	0.0199794	0.00233339	0.0659159		Island	5'UTR	STARD4
cg04542976	chr5	149357836	149357837	0.0207295	0.00292494	0.00298112		Island	TSS200	PCYOX1L
cg18387516	chr18	48161623	48161624	0.016439	0.00296652	0.223915		Island
cg04884122	chr14	23034876	23034877	0.0291696	0.00482318	0.0245114		Open Sea	5'UTR	PSMB5		Myocardial Ischemia	Cardiovascular Diseases	50124838
cg24997298	chr17	15262745	15262746	0.0254446	0.00496235	0.621398	Lymphoid	Island	TSS200	PMP22	Cellular structure	Charcot-Marie-Tooth Disease, Type Ia (disorder)	Nervous System Diseases (C10), Congenital, Hereditary, and Neonatal Diseases and Abnormalities (C16)	60332662
cg09156140	chr5	43515116	43515117	0.0263923	0.00419728	0.0274925		Island	TSS200	C5orf34		Malignant neoplasm of breast	Neoplasms	10126355
cg01180513	chr20	3407760	3407761	0.031759	0.00390294	0.0930772		Island	TSS200	C20orf194
cg10706642	chr17	5031633	5031634	0.0269967	0.00354588	0.0447168		Open Sea
cg01573955	chr17	81035022	81035023	0.0161842	0.00209455	0.0175555		Shore	TSS200	BAIAP2	Receptor	Autism Spectrum Disorders	Mental Disorders (F03)	90314541
cg11721464	chr19	42199611	42199612	0.0320323	0.00474005	0.167936	Myeloid	Island	Body	DEDD2
cg04868132	chr11	65497589	65497590	0.0132152	0.00154233	0		Island	TSS200	MALAT1		Alcohol withdrawal syndrome	Mental Disorders (F03), Chemically-Induced Disorders (C25)	60023272
cg25589720	chr5	149357789	149357790	0.0175605	0.00270635	0.00298112		Island	TSS1500	PCYOX1L
cg00706444	chr3	48557205	48557206	0.0285743	0.00446933	0.0248427		Island	TSS1500	PFKFB4	Enzyme	Malignant neoplasm of breast	Neoplasms	10143902
cg04400587	chr2	26970720	26970721	0.0308338	0.00438283	0.0529977		Island	5'UTR	MAPRE3	Cellular structure	Polycystic Ovary Syndrome	Neoplasms	40129723
cg00500522	chr12	57110604	57110605	0.0229934	0.00335576	0.000993707		Open Sea	5'UTR	STAT6	Nucleic acid binding	Solitary fibrous tumor; Prostate carcinoma; hemangiopericytoma; Head and Neck Neoplasms; Adenocarcinoma of rectum; Adenocarcinoma of colon	Neoplasms	90070954; 80157319; 25056808; 20334616; 50086219; 65228959
cg03914985	chr6	49463310	49463311	0.0186408	0.00393403	0.00132494		Island	TSS200	CENPQ
cg26991024	chr12	15882045	15882046	0.02168	0.00264068	0.035111		Island	TSS1500	STRAP		Carcinoma of lung; Colorectal Carcinoma; Colorectal Neoplasms; Squamous Cell Neoplasms; Carcinoma, Large Cell; Adenocarcinoma	Neoplasms	80348535; 15084873; 15149748; 55170150; 55165131; 5024072
cg03833628	chr5	98927713	98927714	0.0260493	0.00484834	0.0404107		Shore	TSS1500	CHD1		Prostatic Neoplasms; Malignant neoplasm of prostate; Prostatic Cancers, Androgen-Independent; Prostatic Neoplasms, Castration-Resistant; Colorectal Neoplasms	Neoplasms	40172379; 70204296; 105252591; 105252686; 15149728
cg06159603	chr7	122886782	122886783	0.0250928	0.0040114	0.657171	Lymphoid	Island	TSS200	CADPS2	Calcium-binding protein	Autistic Disorder	Mental Disorders (F03)	5391384
cg05841627	chr5	181204909	181204910	0.0153277	0.0017176	0.119245		Island	TSS1500	TRIM7
cg21840256	chr12	48682366	48682367	0.0142569	0.00160388	0.00960583		Island	TSS200	C12orf41
cg08227698	chr3	120094717	120094718	0.0247693	0.00437992	0.00761842		Island	TSS1500	GSK3B	Kinase	Mammary Neoplasms; Prostatic Neoplasms; Cardiomyopathy, Dilated; Heart failure; Congestive heart failure; Myocardial Infarction; Squamous cell carcinoma of mouth; Bladder Neoplasm; Malignant neoplasm of urinary bladder; Mantle cell lymphoma; Hypertensive disease; Lymphoma, Lymphocytic, Intermediate	Neoplasms; Cardiovascular Diseases	90292463; 40174695; 10417724; 25021441; 25037865; 35152930; 80015488; 10025328; 10007446; 115052270; 25237166; 85065387
cg24135606	chr17	4948379	4948380	0.0255555	0.00367895	0.00496853		Island	1stExon	PFN1		Squamous cell carcinoma of esophagus	Neoplasms	65091689
cg21900416	chr19	40444265	40444266	0.0314543	0.00490233	0.0152368		Island	5'UTR	SERTAD3
cg21238414	chr2	96761184	96761185	0.0211334	0.00253133	0.0211991		Island	1stExon	CNNM4		Malignant neoplasm of breast	Neoplasms	10111774
cg23806084	chr6	32853828	32853829	0.0224583	0.00354105	0.0188804		Island	TSS1500	PSMB9		Lymphoma; Renal Cell Carcinoma; Lymphoid neoplasm (morphologic abnormality)	Neoplasms	30309463; 10379234; 80100805
cg21151883	chr4	7043010	7043011	0.0135728	0.00155903	0.00198741		Island	TSS200	CCDC96
cg26445041	chr11	73761424	73761425	0.0323654	0.00379044	0.028155		Island	TSS1500	RAB6A
cg18316445	chr10	50623923	50623924	0.0249985	0.00321891	0.0195429		Island	5'UTR	SGMS1
cg22016818	chr12	2890960	2890961	0.0170386	0.00183493	0.00198741		Island	1stExon	TULP3		Gastrointestinal Stromal Tumors	Neoplasms	60036833
cg16666560	chr5	72320635	72320636	0.0206277	0.00255883	0.00397483		Shore	TSS1500	MRPS27
cg16669877	chr6	44073433	44073434	0.0210303	0.00307821	0.00165618		Island
cg17404081	chr11	68461300	68461301	0.0237491	0.00458314	0.00794965		Shore	5'UTR	SAPS3
cg16743070	chr8	42051051	42051052	0.0296361	0.00382752	0.00828089		Island	5'UTR	MYST3
cg13980533	chr15	32030626	32030627	0.0171103	0.00251598	0.274263		Island	1stExon	CHRNA7	Ion channel	Non-Small Cell Lung Carcinoma; Squamous cell carcinoma of esophagus; Lung Neoplasms; Malignant neoplasm of lower lobe, bronchus or lung; Malignant neoplasm of middle lobe, bronchus or lung; Malignant neoplasm of upper lobe, bronchus or lung; Malignant Pleural Mesothelioma; Malignant neoplasm of other parts of bronchus or lung	Neoplasms	10308134; 65085004; 30259690; 50209929; 50209586; 30387314; 85088217; 50210272
cg19610370	chr15	40873844	40873845	0.0179304	0.00202826	0.0125869		Island	Body	RHOV
cg02362467	chr8	103501455	103501456	0.028891	0.00384139	0.371646		Island	Body	RIMS2	Enzyme modulator	Small cell carcinoma of lung	Neoplasms	50080011
cg24973585	chr14	103385270	103385271	0.0109701	0.00153817	0.00198741		Island	TSS200	MARK3	Kinase	VISUAL IMPAIRMENT AND PROGRESSIVE PHTHISIS BULBI		115109190
cg16573178	chr1	48776847	48776848	0.0340063	0.00445804	0.0261676		Island	5'UTR	BEND5		Malignant neoplasm of prostate	Neoplasms	70261107
cg21077069	chr7	99465883	99465884	0.0172187	0.00217342	0.000993707		Island	Body	ATP5J2
cg27341608	chr19	55653950	55653951	0.0228275	0.00301094	0.0317986		Island	TSS200	U2AF2		DEVELOPMENTAL DELAY, DYSMORPHIC FACIES, AND BRAIN ANOMALIES		115332608
cg26354228	chr1	28887123	28887124	0.0175191	0.00249793	0.0341173		Island	5'UTR	EPB41		melanoma	Neoplasms	30409350
cg15476279	chr6	33213368	33213369	0.0206885	0.00370361	0.0331236		Island
cg26847438	chr2	230327201	230327202	0.0320054	0.00478062	0.016893		Open Sea	5'UTR	SP140L
cg18718327	chr15	41774062	41774063	0.0290902	0.00479539	0.0397483		Shore	TSS1500	MAPKBP1		NEPHRONOPHTHISIS 20		110165503
cg03209541	chr12	89525981	89525982	0.0120102	0.00151792	0.000662471		Island	TSS1500	GALNT4	Enzyme	Schizophrenia, Childhood	Mental Disorders (F03)	40332741
cg27317218	chr14	75427989	75427990	0.0375949	0.00498767	0.0314674		Island	TSS1500	JDP2	Transcription factor	Liver carcinoma	Neoplasms	100190049
cg15525341	chr20	31861699	31861700	0.0266366	0.00354639	0.0377608		Island	Body	DUSP15
cg00761861	chr14	67674952	67674953	0.022759	0.00295428	0.00728718		Island	TSS200	VTI1B
cg20690919	chr1	62435983	62435984	0.0114214	0.00128732	0.00529977		Island	TSS1500	USP1	Enzyme	Gilles de la Tourette syndrome	Congenital, Hereditary, and Neonatal Diseases and Abnormalities (C16), Mental Disorders (F03), Nervous System Diseases (C10)	45142614
cg01147013	chr3	44976363	44976364	0.0181144	0.00192807	0.000331236		Island	TSS200	ZDHHC3
cg20975318	chr19	41310146	41310147	0.0227299	0.00353987	0.0612786		Island	TSS200	CCDC97
cg18166347	chr12	22624993	22624994	0.0257448	0.0039745	0.0208678		Shore	TSS200	ETNK1	Kinase	Teratoma	Neoplasms	45099062
cg01798033	chr11	19346674	19346675	0.0237169	0.0028635	0.240808		Island
cg12786570	chr10	30027503	30027504	0.0196093	0.00293807	0.137463		Open Sea	Body	KIAA1462
cg16236394	chr2	112275507	112275508	0.0239776	0.00399393	0.00794965		Island	TSS200	ZC3H6
cg01649597	chr2	231530350	231530351	0.0134122	0.00150569	0.266645		Island	Body	NMUR1
cg17533884	chr3	138348567	138348568	0.0179913	0.00258526	0.443193	Lymphoid	Island	TSS200	MRAS	Enzyme modulator	Noonan Syndrome; NOONAN SYNDROME 11; Coronary Arteriosclerosis; Coronary heart disease; Chronic ischemic heart disease; Myocardial Ischemia; Carotid Artery Diseases	Cardiovascular Diseases	35284572; 115167023; 15178585; 15193037; 60234515; 50121337; 10451731
cg18031436	chr22	30357153	30357154	0.0123194	0.00152073	0.00132494		Island	TSS1500	SF3A1	Nucleic acid binding	Colorectal Carcinoma; Diffuse Large B-Cell Lymphoma	Neoplasms	15081868; 45250923
cg20506550	chr10	7410853	7410854	0.0295636	0.003762	0.0149056		Island	5'UTR	SFMBT2
cg13047989	chr3	101574165	101574166	0.0258941	0.00388857	0.0115932		Island	TSS200	PCNP
cg14150915	chr11	66289357	66289358	0.0158608	0.00215316	0.0414044		Island	TSS200	YIF1A		Liver neoplasms	Neoplasms	30226317
cg15954711	chr6	79233781	79233782	0.0197385	0.00206246	0.0374296		Island	Body	HMGN3
cg11471582	chr11	64317631	64317632	0.0324801	0.00473068	0.0341173		Island	TSS200	TRMT112
cg26454191	chr2	189783737	189783738	0.0269429	0.00486611	0.018218		Shore	TSS1500	PMS1	Nucleic acid binding	Lynch Syndrome; Malignant neoplasm of ovary; Malignant neoplasm of large intestine; Hereditary Nonpolyposis Colorectal Neoplasms; Hereditary Breast and Ovarian Cancer Syndrome; Hereditary nonpolyposis colorectal carcinoma; Colorectal cancer, hereditary nonpolyposis, type 1; Malignant neoplasm of pancreatic duct; Carcinoma, Pancreatic Ductal; Prostatic Neoplasms	Neoplasms	115030357; 85328816; 70097210; 15159521; 80192462; 110051888; 105019737; 50208527; 85210140; 40178222
cg11017065	chr11	128694979	128694980	0.0335932	0.00430187	0.0291487		Island	5'UTR	FLI1	Transcription factor	Ewings sarcoma; Peripheral Primitive Neuroectodermal Tumor; Neuroectodermal Tumor, Primitive; Askin's tumor; Extra-osseous Ewing's sarcoma; Localized Ewing Sarcoma; Localized Peripheral Primitive Neuroectodermal Tumor; Localized Primitive Neuroectodermal Tumor; Medulloblastoma; Ewing's sarcoma of bone	Neoplasms	75249352; 80389044; 55140656; 85191716; 65130371; 85167453; 90202341; 90202377; 30397699; 80038872
cg04205193	chr1	12019619	12019620	0.0150987	0.00208026	0.00298112		Island	5'UTR	MIIP
cg25615585	chr18	50560035	50560036	0.0300048	0.00441005	0.365022	Lymphoid	Island	TSS200	MAPK4
cg05761032	chr15	55408545	55408546	0.0221773	0.00380109	0.028155		Island	TSS200	CCPG1		DEVELOPMENTAL AND EPILEPTIC ENCEPHALOPATHY 80		115197630
cg00665908	chr6	34888108	34888109	0.0153073	0.00391531	0.00695595		Island	TSS200	TAF11
cg14552663	chr20	50731359	50731360	0.0144325	0.00157032	0.00861212		Island	TSS200	PARD6B	Cell-cell junction	Autism Spectrum Disorders	Mental Disorders (F03)	95007847
cg15878588	chr22	37807851	37807852	0.0147023	0.00196711	0.00496853		Island	TSS200	GCAT
cg15894431	chr11	102110399	102110400	0.0145907	0.00178246	0.23849	Lymphoid	Island	TSS200	YAP1	Enzyme modulator	Triple Negative Breast Neoplasms; Squamous cell carcinoma of the head and neck; Liver carcinoma; Mammary Neoplasms; Epithelioid hemangioendothelioma; ovarian neoplasm; Neuroblastoma; Hemangioma; Embryonal Rhabdomyosarcoma; Multiple Myeloma; Colorectal Neoplasms; Brain Neoplasms	Neoplasms; Cardiovascular Diseases	105216580; 90018963; 100186731; 90284962; 55173160; 85224369; 35248830; 25055234; 55137182; 35074999; 15149543; 10079014
cg09513133	chr19	39406860	39406861	0.0341483	0.00486514	0.0321298		Island	5'UTR	ZFP36	Nucleic acid binding	Liver carcinoma; Myocardial Ischemia	Neoplasms; Cardiovascular Diseases	100242578; 50126173
cg02047889	chr14	34982970	34982971	0.022355	0.00300591	0.00960583		Island	5'UTR	SRP54	Nucleic acid binding	Autosomal dominant severe congenital neutropenia (disorder)	Neoplasms	115110076
cg17031165	chr21	46228668	46228669	0.0355466	0.00493754	0.0457105		Island	TSS1500	MCM3APAS
cg18104674	chr18	62522985	62522986	0.0135623	0.00155653	0.00397483		Island	TSS1500	ZCCHC2		Bipolar Disorder	Mental Disorders (F03)	5457476
cg21533727	chr7	151059305	151059306	0.0239492	0.0031577	0.0387546		Island	TSS1500	CDK5	Kinase	Alzheimer's Disease	Mental Disorders (F03), Nervous System Diseases (C10)	5078365
cg20554312	chr14	94081150	94081151	0.0183425	0.00241797	0.0218615		Island	TSS200	IFI27L1
cg05080811	chr22	41022969	41022970	0.0291548	0.00471979	0.0891024		Shore
cg08478074	chr1	110070775	110070776	0.0261502	0.00495314	0.333885		Shore	TSS200	ALX3		Frontorhiny	Congenital, Hereditary, and Neonatal Diseases and Abnormalities (C16), Musculoskeletal Diseases (C05)	115268930
cg05614058	chr19	48445804	48445805	0.0164568	0.00202041	0.00596224		Island	5'UTR	GRWD1		Malignant neoplasm of prostate; Adenocarcinoma of lung (disorder); Non-Small Cell Adenocarcinoma	Neoplasms	70262463; 50167839; 90207307
cg16697214	chr7	50303765	50303766	0.0223348	0.00476669	0.074528		Island	TSS1500	IKZF1	Transcription factor	Acute lymphocytic leukemia; Lymphoma; Malignant neoplasm of large intestine; Philadelphia chromosome positive chronic myelogenous leukemia; Lymphoid neoplasm (morphologic abnormality); Colorectal Neoplasms; Precursor Lymphoid Neoplasm; B lymphoblastic leukemia lymphoma; Gastro-enteropancreatic neuroendocrine tumor; Teratoma	Neoplasms	30118026; 30301165; 70051975; 65069252; 80100012; 15149512; 90223635; 85166633; 100362744; 45098506
cg11798356	chr1	228406132	228406133	0.0300275	0.0041862	0.0443856		Island	Body	TRIM11
cg04780126	chr11	65262013	65262014	0.0241774	0.00333179	0.0162305		Island	5'UTR	POLA2	Enzyme	Telomere Syndrome	Pathological Conditions, Signs and Symptoms (C23)	115097723
cg02555513	chr22	50526224	50526225	0.0188624	0.00268591	0.00662471		Island	TSS200	SCO2	Enzyme	Hypertrophic Cardiomyopathy; Cardiomyopathy, Dilated	Cardiovascular Diseases	10432432; 10423047
cg15692687	chr8	28092783	28092784	0.0139662	0.00410039	0.0245114		Shore	TSS1500	ELP3	Enzyme	Mammary Neoplasms	Neoplasms	90299104
cg18608369	chr17	35373740	35373741	0.0183003	0.00254562	0.0741968		Island	TSS200	SLFN11		Moyamoya angiopathy		115293604
cg01108230	chr17	13017734	13017735	0.0194432	0.00208982	0.000331236		Island	1stExon	ELAC2		COMBINED OXIDATIVE PHOSPHORYLATION DEFICIENCY 17; Prostate cancer, familial; Prostatic Neoplasms; Malignant neoplasm of ovary	Neoplasms; Cardiovascular Diseases	105310516; 100372602; 40179054; 85332106
cg17421097	chr5	40679643	40679644	0.0222588	0.00428254	0.00828089		Island	TSS1500	PTGER4	G-protein coupled receptor	Arteriosclerosis; Lymphoid neoplasm (morphologic abnormality); Other and unspecified ovarian cyst; Lymphoma	Neoplasms; Cardiovascular Diseases	5260928; 80100817; 35409358; 30309540
cg05368089	chr12	53295590	53295591	0.0293607	0.00453618	0.0202054		Island	1stExon	PFDN5
cg12345672	chr7	128032605	128032606	0.0189737	0.0041878	0.203379		Island	Body	SND1	Transcription factor	Lung Neoplasms; Teratoma	Neoplasms	30261766; 45098786
cg12646931	chr5	90474760	90474761	0.0155211	0.00211685	0.00264988		Island	TSS200	POLR3G	Enzyme	Autistic Disorder	Mental Disorders (F03)	5383865
cg17291521	chr5	50964211	50964212	0.0172604	0.00231523	0.412719		Open Sea
cg18573544	chr6	38640332	38640333	0.0265746	0.00483057	0.174892		Island	TSS200	BTBD9		Restless Legs Syndrome	Mental Disorders (F03), Nervous System Diseases (C10)	40254430
cg23601994	chr7	134317164	134317165	0.0130494	0.00137406	0.00496853		Island	TSS200	SLC35B4
cg03948536	chr16	72094039	72094040	0.0209131	0.00290314	0.00231865		Shore	TSS200	TXNL4B
cg10070578	chr11	119057368	119057369	0.0196616	0.00284676	0.00298112		Island	TSS200	HYOU1		Granulocytopenia with Immunoglobulin Abnormality	Immune System Diseases (C20), Hemic and Lymphatic Diseases (C15)	100020485
cg27275634	chr20	38962324	38962325	0.0169415	0.0019105	0.0314674		Island	TSS200	DHX35
cg19226647	chr10	112950852	112950853	0.022237	0.00375176	0.0582974		Shore	1stExon	TCF7L2		Colorectal Neoplasms; Malignant neoplasm of large intestine; Malignant neoplasm of breast; Colorectal Carcinoma; Coronary heart disease; Myocardial Ischemia; Malignant neoplasm of prostate; Colonic Neoplasms; Pancreatic Neoplasm; Prostatic Neoplasms; malignant neoplasm of head of pancreas; Malignant neoplasm of body of pancreas; Malignant neoplasm of other specified sites of pancreas; Malignant n…	Neoplasms; Cardiovascular Diseases	15155875; 70112184; 10175473; 15135508; 15197836; 50125564; 70255795; 15077745; 40026652; 40179709; 50206722; 50207481; 50209179; 50208230; 5035647; 100372746; 10421130
cg22019999	chr13	41060251	41060252	0.0220916	0.00286667	0.00529977		Island	TSS1500	WBP4		Malignant neoplasm of breast	Neoplasms	10091855
cg24451981	chr15	40161118	40161119	0.0288645	0.00374851	0.0486916		Island	5'UTR	BUB1B	Kinase	Malignant neoplasm of large intestine; Liver carcinoma; Embryonal Rhabdomyosarcoma; Rhabdomyosarcoma; Malignant neoplasm of ovary; Squamous cell carcinoma of esophagus; Colorectal Neoplasms; Colon Carcinoma; Neoplasms, Germ Cell and Embryonal	Neoplasms	70112420; 100237098; 55137649; 40286154; 85336738; 65094509; 15155897; 80409622; 35184837
cg08989932	chr10	63630766	63630767	0.021731	0.00267121	0.0500166		Island
cg18247042	chr14	60649788	60649789	0.0248746	0.00362601	0.498841		Island	TSS1500	SIX1	Transcription factor	Childhood Kidney Wilms Tumor; Nephroblastoma; Adult Renal Wilms' Tumor; Endometrial Neoplasms	Neoplasms	90187263; 35215596; 90182186; 20080260
cg23846459	chr11	32829985	32829986	0.0200934	0.00289666	0.238158	Lymphoid	Island	5'UTR	PRRG4
cg15635442	chr11	62612858	62612859	0.0251037	0.00315915	0.00993707		Island	TSS200	EML3		Retinitis Pigmentosa	Eye Diseases (C11), Congenital, Hereditary, and Neonatal Diseases and Abnormalities (C16)	40266524
cg02871614	chr19	48325551	48325552	0.0228574	0.00428152	0.00662471		Shelf	5'UTR	EMP3	Cellular structure	Prostatic Neoplasms	Neoplasms	40173226
cg27590748	chr5	142770371	142770372	0.0317585	0.00409302	0.0367671		Island	TSS1500	ARHGAP26	Enzyme modulator	Juvenile Myelomonocytic Leukemia; Acute myelomonocytic leukemia	Neoplasms	70189714; 30174687
cg21565550	chr12	100573744	100573745	0.0254002	0.0039897	0.349453		Island	5'UTR	GAS2L3
cg01137708	chr4	102502211	102502212	0.0315459	0.00469333	0.0264988		Shore	5'UTR	NFKB1	Transcription factor	melanoma; Non-Small Cell Lung Carcinoma; Malignant neoplasm of prostate; Prostatic Neoplasms; Malignant neoplasm of breast; Liver carcinoma; Adenocarcinoma; Colonic Neoplasms; Brain Ischemia; Other and unspecified ovarian cyst; CILIARY DYSKINESIA, PRIMARY, 3	Neoplasms; Cardiovascular Diseases	30424104; 10344961; 70240881; 40177681; 10139622; 100221215; 5032321; 15076714; 10475966; 35409326; 95205367
cg12012932	chr15	30191830	30191831	0.0193783	0.00415906	0.540576	Lymphoid	Island
cg17506739	chr13	49585643	49585644	0.029758	0.004221	0.033786		Island	TSS200	RCBTB1	Enzyme modulator	Exudative retinopathy	Cardiovascular Diseases	50239893
cg09141038	chr17	64506148	64506149	0.0208816	0.00327762	0.00364359		Island	TSS1500	CCDC45
cg03761210	chr20	33663703	33663704	0.0163265	0.0021105	0.005631		Island	Body	NECAB3
cg04533380	chr17	42609673	42609674	0.0241896	0.00304516	0.0510103		Island	TSS1500	FAM134C
cg01226806	chr14	77125179	77125180	0.0130997	0.00153469	0.08579		Island
cg26134152	chr10	119872812	119872813	0.0165984	0.00193509	0.00198741		Island	5'UTR	C10orf119
cg05618386	chr17	42824249	42824250	0.0274244	0.00459374	0.0556476		Island	5'UTR	BECN1	Enzyme modulator	Myocardial Infarction; Lung Neoplasms; Colonic Neoplasms	Neoplasms; Cardiovascular Diseases	35160996; 30267232; 15078306
cg26338453	chr15	82047682	82047683	0.0255509	0.00399308	0.282213		Shore
cg02445720	chr20	23606647	23606648	0.0251884	0.00425202	0.0420669		Open Sea	TSS1500	CST9
cg05873285	chr6	106512616	106512617	0.0328601	0.00421296	0.0390858		Island	1stExon	AIM1
cg27200190	chr17	37406623	37406624	0.0129004	0.00213165	0.000331236		Island	TSS1500	TADA2A
cg10376058	chr1	36224467	36224468	0.0327695	0.00463764	0.046373		Island	5'UTR	THRAP3
cg26930643	chr1	47997632	47997633	0.0144844	0.00171652	0.244121		Shore
cg16707720	chr18	62523456	62523457	0.0281171	0.00396907	0.0149056		Island	1stExon	ZCCHC2		Bipolar Disorder	Mental Disorders (F03)	5457476
cg05819172	chr1	33350149	33350150	0.0154615	0.00180958	0.00397483		Island	TSS1500	PHC2
cg12219828	chr19	42253715	42253716	0.0245874	0.00375669	0.018218		Island	Body	ERF	Transcription factor	Noonan Syndrome; Prostatic Neoplasms; Multiple Myeloma	Neoplasms; Cardiovascular Diseases	35284516; 40173342; 35076982
cg16419136	chr16	88686399	88686400	0.0264314	0.00434035	0.023849		Island	1stExon	SNAI3		Necrotizing Enterocolitis	Digestive System Diseases (C06)	75139707
cg09580567	chr1	220879363	220879364	0.0299906	0.00466863	0.142763		Island	TSS200	HLX		Diaphragmatic hernia, short bowel, asplenia syndrome	Pathological Conditions, Signs and Symptoms (C23), Congenital, Hereditary, and Neonatal Diseases and Abnormalities (C16), Digestive System Diseases (C06)	115294091
cg04380635	chr4	82891356	82891357	0.0200676	0.00276173	0.00496853		Island	TSS200	SEC31A	Transporter	Diffuse Large B-Cell Lymphoma	Neoplasms	45252172
cg17729859	chr10	73096528	73096529	0.0225818	0.0028631	0.00629347		Island	5'UTR	P4HA1
cg12967001	chr18	5544090	5544091	0.0211393	0.00345792	0.473004	Lymphoid	Island	TSS200	EPB41L3		Squamous cell carcinoma of esophagus; Mammary Neoplasms	Neoplasms	65087073; 90290896
cg01690366	chr17	38800062	38800063	0.031601	0.00463118	0.0274925		Island	TSS200	PIP4K2B	Kinase	Neutrophilia, Hereditary	Hemic and Lymphatic Diseases (C15)	75222778
cg01613638	chr14	62117306	62117307	0.0201237	0.00390812	0.165287		Island	TSS200	FLJ43390
cg20481343	chr6	136549951	136549952	0.0264803	0.00404073	0.260351	Lymphoid	Island	Body	MAP7
cg03365332	chr10	12129667	12129668	0.0280019	0.00329971	0.0248427		Island	5'UTR	SEC61A2
cg19671201	chr11	64924613	64924614	0.0256604	0.00381784	0.00728718		Island	TSS200	PPP2R5B
cg15471812	chr17	40443511	40443512	0.0251992	0.00322137	0.022524		Island	5'UTR	IGFBP4	Enzyme modulator	Abnormality of the brain		110008470
cg05515713	chr2	10122307	10122308	0.0159802	0.00165893	0.00198741		Island	TSS1500	RRM2	Enzyme	Liver carcinoma; Adenocarcinoma of lung (disorder); Pancreatic Neoplasm; Malignant neoplasm of other specified sites of pancreas; Malignant neoplasm of tail of pancreas; malignant neoplasm of head of pancreas; Malignant neoplasm of body of pancreas; Colorectal Neoplasms; Non-Small Cell Adenocarcinoma; Polycystic Ovary Syndrome	Neoplasms	100232324; 50163498; 40026250; 50209095; 50208146; 50206638; 50207397; 15155258; 90207178; 40135401
cg01988550	chr7	28927042	28927043	0.0263842	0.00456017	0.00397483		Open Sea
cg11237883	chr7	76047931	76047932	0.0214062	0.00370941	0.0304737		Island	TSS200	MDH2	Enzyme	Epithelial ovarian cancer; SDHx-Related Syndromes; Hereditary pheochromocytoma and paraganglioma; Epithelioma; Malignant epithelioma; Carcinoma	Neoplasms	80201667; 95139040; 110122017; 90239299; 75253160; 10229444
cg03423524	chr11	65900453	65900454	0.0292995	0.00496037	0.0301424		Island	5'UTR	FOSL1	Transcription factor	Malignant neoplasm of stomach; Malignant neoplasm of body of stomach; Malignant tumor of greater curve of stomach; Stomach Neoplasms; Malignant tumor of lesser curve of stomach	Neoplasms	30382532; 50202518; 50203204; 45058865; 50202861
cg10196309	chr12	13001495	13001496	0.0191045	0.00358353	0.0606161		Island	TSS1500	HEBP1
cg09300796	chr19	19138508	19138509	0.0369038	0.00483867	0.0447168		Island	TSS200	TMEM161A		Malignant neoplasm of breast	Neoplasms	10150107
cg04384181	chr14	60722833	60722834	0.0202132	0.00290364	0.232196		Island	Body	SIX4	Transcription factor	Malignant neoplasm of breast	Neoplasms	10143796
cg12317783	chr3	179071996	179071997	0.0252681	0.00342829	0.0129182		Island	TSS1500	ZMAT3		Malignant neoplasm of prostate	Neoplasms	70252471
cg14246859	chr14	105093217	105093218	0.0216779	0.00312554	0.0367671		Island
cg14695609	chr3	45388556	45388557	0.0169485	0.00272808	0.00430606		Island	TSS200	LARS2	Enzyme	Hydrops, lactic acidosis, sideroblastic anemia, multisystemic failure syndrome	Cardiovascular Diseases	110168464
cg26352374	chr16	57536368	57536369	0.0156696	0.00175551	0.00596224		Island	5'UTR	CCDC102A
cg14533206	chr13	109786659	109786660	0.015622	0.00232238	0.102021		Island	TSS200	IRS2		Liver carcinoma; Medulloblastoma; Localized Primitive Neuroectodermal Tumor; Neuroectodermal Tumor, Primitive; Stomach Neoplasms	Neoplasms	100246390; 30401682; 90202479; 55141385; 45059010
cg05049323	chr8	86508671	86508672	0.0251746	0.00421478	0.00198741		Island	5'UTR	FAM82B
cg25938262	chr8	63039253	63039254	0.0239756	0.00285199	0.0553163		Island	TSS1500	GGH	Enzyme	Carcinoma, Transitional Cell; Transitional Cell Neoplasm; Bladder Neoplasm; Colorectal Neoplasms; Malignant neoplasm of urinary bladder	Neoplasms	10414199; 65210274; 10036149; 15156958; 10017871
cg03260792	chr11	134360437	134360438	0.0227232	0.00302389	0.0705532		Shore	Body	GLB1L2
cg20353692	chr15	45587366	45587367	0.0256734	0.00437421	0.00794965		Island	5'UTR	PLDN
cg02990567	chr6	33299184	33299185	0.0277712	0.00440706	0.0404107		Island	5'UTR	RGL2
cg26014827	chr10	35643463	35643464	0.0193678	0.00258613	0.0828089		Shore
cg13854399	chr2	202871707	202871708	0.0166102	0.0023259	0.000993707		Island	TSS200	ICA1L		Coronary Arteriosclerosis; Chronic ischemic heart disease; Myocardial Ischemia; Coronary heart disease	Cardiovascular Diseases	15175980; 60234299; 50120163; 15191602
cg24863624	chr1	11262842	11262843	0.0238003	0.00398892	0.0231865		Island	TSS1500	MTOR	Kinase	Renal Cell Carcinoma; Non-Small Cell Lung Carcinoma; Liver carcinoma; ovarian neoplasm; Mantle cell lymphoma; Mammary Neoplasms; Glioblastoma; Bladder Neoplasm; Glioblastoma Multiforme; Malignant neoplasm of prostate; Prostatic Neoplasms; Hypertensive disease; Adenocarcinoma; Malignant neoplasm of urinary bladder; Small cell carcinoma of lung; Angiomyolipoma of kidney; Left Ventricular Hypertroph…	Neoplasms; Cardiovascular Diseases	10372583; 10329532; 100202322; 85230932; 115052110; 90291232; 20241917; 10024243; 95090856; 70217002; 40174128; 25235688; 5027843; 10006442; 50073824; 60095280; 50060648; 15075518; 35039141; 30297117; 95016843; 15009511; 30183254; 90208526; 65050751; 65049574; 85065381; 65209440; 70023970; 90230474
cg24738387	chr2	170770770	170770771	0.013253	0.00147142	0.362372	Lymphoid	Island
cg11741254	chr8	98117252	98117253	0.0196425	0.00258953	0.0142431		Island	TSS200	POP1		Malignant neoplasm of breast	Neoplasms	10090948
cg19938857	chr13	106533244	106533245	0.0205189	0.00361064	0.251077		Shore	Body	EFNB2	Signaling	Colorectal Carcinoma; Squamous cell carcinoma of esophagus; Colon Carcinoma; Lung Neoplasms; Liver neoplasms; Reperfusion Injury	Neoplasms; Cardiovascular Diseases	15090615; 65086050; 80405955; 30260334; 30227562; 40239300
cg04689082	chr3	194685843	194685844	0.017308	0.00180258	0.0476979		Island	TSS200	FAM43A
cg01304440	chr3	32685277	32685278	0.0301173	0.00501813	0.0453793		Island	5'UTR	CNOT10
cg04790084	chr17	34579603	34579604	0.0239599	0.00382293	0.428619		Island	TSS1500	TMEM132E		Breast Cancer, Familial	Neoplasms	70033012
cg03941577	chr4	26860834	26860835	0.0270649	0.00472198	0.00596224		Island	5'UTR	STIM2
cg22728534	chr2	86807677	86807678	0.0282329	0.00287005	0.0440543		Island	5'UTR	CD8A		CD8 Deficiency, Familial	Immune System Diseases (C20), Congenital, Hereditary, and Neonatal Diseases and Abnormalities (C16)	95194546
cg01324507	chr7	1138158	1138159	0.0279379	0.00402336	0.00960583		Island	5'UTR	C7orf50
cg14671453	chr16	31033395	31033396	0.018345	0.00310922	0.0228553		Island	TSS200	STX4	Transporter	Prostatic Neoplasms	Neoplasms	40179650
cg16726667	chr16	67968325	67968326	0.0147704	0.00155694	0.00264988		Island	TSS1500	SLC12A4	Transporter	Fish-Eye Disease	Congenital, Hereditary, and Neonatal Diseases and Abnormalities (C16), Nutritional and Metabolic Diseases (C18)	65320050
cg00168514	chr20	4687107	4687108	0.0199146	0.00277249	0.0152368		Island	5'UTR	PRNP		Dementia, Vascular; Prostatic Neoplasms; Stomach Neoplasms	Neoplasms; Cardiovascular Diseases	15265083; 40178536; 45057927
cg22405728	chr20	46689770	46689771	0.0184376	0.00263896	0.0165618		Island	TSS200	TP53RK	Kinase	GALLOWAY-MOWAT SYNDROME 4		110215711
cg23581656	chr2	64988327	64988328	0.0285631	0.00429267	0.00264988		Shore	TSS200	SLC1A4	Transporter	Spastic tetraplegia, thin corpus callosum, progressive postnatal microcephaly syndrome	Nervous System Diseases (C10), Behavior and Behavior Mechanisms (F01), Pathological Conditions, Signs and Symptoms (C23), Mental Disorders (F03)	110108544
cg04136590	chr5	115170069	115170070	0.0227232	0.00348165	0.0824776		Island	Body	TRIM36		Anencephaly	Congenital, Hereditary, and Neonatal Diseases and Abnormalities (C16), Nervous System Diseases (C10)	5198220
cg15004949	chr19	8513883	8513884	0.0355172	0.00486054	0.0500166		Island	Body	ZNF414
cg21131031	chr4	37453719	37453720	0.0196261	0.00294002	0.349785	Lymphoid	Island	TSS1500	C4orf19
cg14868550	chr12	8032743	8032744	0.019607	0.00278857	0.00298112		Island	TSS200	FOXJ2
cg00318380	chr13	27533301	27533302	0.0297292	0.00399009	0.159656		Open Sea
cg12240824	chr18	35290212	35290213	0.0244224	0.00494706	0.00728718		Island	TSS200	ZNF271
cg13274936	chr2	230865494	230865495	0.0172563	0.00375195	0.0864525		Island	Body	ITM2C
cg15830607	chr12	109900268	109900269	0.0204693	0.00279239	0.00165618		Island	TSS200	TCHP		Stomach Carcinoma; Pancreatic carcinoma	Neoplasms	80451663; 60012549
cg04407853	chr18	36298267	36298268	0.0285084	0.00469859	0.248758		Island	Body	FHOD3		Hypertrophic Cardiomyopathy; Cardiomyopathies; Cardiomyopathy, Dilated; CARDIOMYOPATHY, FAMILIAL HYPERTROPHIC, 7; Cardiomyopathy, Hypertrophic, Familial	Cardiovascular Diseases	10431877; 85202611; 10422344; 100055535; 85293036
cg04591808	chr17	18039348	18039349	0.0191756	0.00298353	0.000662471		Island	TSS200	ATPAF2		MITOCHONDRIAL COMPLEX V (ATP SYNTHASE) DEFICIENCY, NUCLEAR TYPE 1		105161731
cg14572485	chr17	68248055	68248056	0.0198255	0.00198045	0.00364359		Island	5'UTR	AMZ2		Monoclonal B-Cell Lymphocytosis	Neoplasms	100318046
cg08444220	chr10	132787354	132787355	0.0163827	0.00263885	0.482941	Lymphoid	Island	TSS1500	NKX6-2	Transcription factor	NKX6-2-related autosomal recessive hypomyelinating leukodystrophy	Congenital, Hereditary, and Neonatal Diseases and Abnormalities (C16), Pathological Conditions, Signs and Symptoms (C23), Behavior and Behavior Mechanisms (F01), Otorhinolaryngologic Diseases (C09), Nervous System Diseases (C10), Mental Disorders (F03)	110196686
cg07996548	chr20	33811220	33811221	0.0240736	0.00329033	0.00364359		Shore	TSS200	CHMP4B	Transporter	Cataract, posterior polar, 3	Eye Diseases (C11)	100000441
cg23426054	chr14	100159766	100159767	0.0161314	0.00195842	0.138456		Island	TSS200	DEGS2
cg11820993	chr17	81666535	81666536	0.0185631	0.00219149	0.00231865		Island	TSS200	CCDC137		Schizophrenia	Mental Disorders (F03)	40317314
cg10663781	chr12	109093474	109093475	0.0265658	0.00382525	0.00364359		Island	5'UTR	ALKBH2
cg15040075	chr2	231514511	231514512	0.0246928	0.00386318	0.0255051		Island	TSS200	C2orf52
cg19641395	chr1	2195337	2195338	0.0203161	0.00442724	0		Shore	TSS1500	C1orf86
cg03976895	chr14	49892891	49892892	0.0239117	0.00283501	0.0132494		Island	TSS200	ARF6
cg12980527	chr5	36875435	36875436	0.0247086	0.00350396	0.00298112		Shore	TSS1500	NIPBL	Nucleic acid binding	Congenital Heart Defects; Malignant neoplasm of breast; Tetralogy of Fallot; Ductal Breast Carcinoma; Right Ventricular Hypertrophy; Single umbilical artery	Neoplasms; Cardiovascular Diseases	25007313; 10110873; 45101260; 95027692; 55067406; 90261293
cg03629351	chr19	1767512	1767513	0.0282838	0.00442015	0.0420669		Shore	Body	ONECUT3
cg26863324	chr17	37643414	37643415	0.0296315	0.00381498	0.0410732		Island	5'UTR	DDX52
cg23197280	chr8	143617667	143617668	0.0154143	0.00174222	0.00132494		Island	TSS200	TSTA3
cg04656330	chr2	218323474	218323475	0.0273424	0.00410185	0.0105995		Island	Body	PNKD		Paroxysmal nonkinesigenic dyskinesia	Pathological Conditions, Signs and Symptoms (C23), Nervous System Diseases (C10)	100108311
cg19428682	chr12	42144389	42144390	0.0145658	0.00154431	0.00596224		Island	Body	GXYLT1
cg03414474	chr2	104872474	104872475	0.0195017	0.0042393	0.218947		Island
cg04081899	chr5	177022850	177022851	0.0163093	0.00213923	0.00264988		Island	1stExon	ZNF346
cg21027152	chr18	32091834	32091835	0.0187871	0.00265867	0.000331236		Island	TSS200	RNF138
cg23352712	chr5	122077275	122077276	0.0172143	0.00309015	0.347135	Lymphoid	Island	Body	LOX		Aortic Aneurysm, Thoracic; Hypertensive disease; Osteosarcoma; Ehlers-Danlos Syndrome; Aortic Valve Insufficiency; Mitral and aortic incompetence; Neoplasms, Bone Tissue; Rheumatic aortic regurgitation; Adenocarcinoma of colon; Congenital aneurysm of ascending aorta	Neoplasms; Cardiovascular Diseases	55077515; 25240573; 35398728; 20065245; 5234727; 60238963; 55133242; 50247056; 65227658; 70009349
cg16653173	chr22	38317448	38317449	0.0282038	0.00468194	0.0274925		Shore	TSS200	CSNK1E	Kinase	Cardiac Arrhythmia; Ductal Breast Carcinoma; Adenocarcinoma of lung (disorder)	Neoplasms; Cardiovascular Diseases	5241182; 95027256; 50148140
cg09309913	chr8	133571170	133571171	0.0302985	0.0039383	0.0132494		Island	5'UTR	ST3GAL1		Bipolar Disorder	Mental Disorders (F03)	5458695
cg16901991	chr2	24049581	24049582	0.0262621	0.00449639	0.0768466		Shore	TSS200	FKBP1B	Enzyme	Graves Disease	Endocrine System Diseases (C19), Eye Diseases (C11), Immune System Diseases (C20)	20321834
cg14275842	chr17	4899518	4899519	0.018119	0.00263659	0.168599		Island	TSS200	C17orf107		MYASTHENIC SYNDROME, CONGENITAL, 4A, SLOW-CHANNEL		110112994
cg16904639	chr1	223845358	223845359	0.0241202	0.00354714	0.0251739		Shore	5'UTR	TP53BP2	Enzyme modulator	Mammary Neoplasms; Carcinoma, Lobular	Neoplasms	90304031; 55152457
cg21709909	chr11	122882721	122882722	0.0251194	0.00339527	0.117257		Island	TSS200	C11orf63
cg13674042	chr5	111512482	111512483	0.0202904	0.00309606	0.101689		Island	TSS200	STARD4
cg17035412	chr7	26376281	26376282	0.014848	0.00180783	0.150712		Island
cg17940673	chr1	100266230	100266231	0.0211336	0.00280363	0.000331236		Island	5'UTR	RTCD1
cg05973813	chr11	108121508	108121509	0.0245228	0.00337402	0.0208678		Island	TSS200	ACAT1	Enzyme	Deficiency of acetyl-CoA acetyltransferase	Congenital, Hereditary, and Neonatal Diseases and Abnormalities (C16), Nutritional and Metabolic Diseases (C18)	95044134
cg07816366	chr6	30626972	30626973	0.023786	0.00322003	0.040742		Open Sea	1stExon	C6orf134
cg10465551	chr4	2756557	2756558	0.032137	0.00450138	0.0291487		Shore	TSS200	TNIP2
cg15509594	chr6	81753029	81753030	0.0231075	0.00336173	0.312355	Lymphoid	Island	TSS1500	FAM46A
cg21957028	chr7	100479129	100479130	0.0336355	0.0049199	0.00165618		Island	5'UTR	TSC22D4		Malignant neoplasm of breast	Neoplasms	10188268
cg25390352	chr8	144462804	144462805	0.0174489	0.00206927	0.000662471		Shore	Body	CYHR1
cg14510404	chr15	79090653	79090654	0.0282731	0.00380697	0.345479		Island	5'UTR	RASGRF1	Enzyme modulator	Myopia	Eye Diseases (C11)	35167945
cg11369172	chr7	133082179	133082180	0.0200312	0.00261614	0		Island	TSS200	CHCHD3		Substance-Related Disorders	Mental Disorders (F03), Chemically-Induced Disorders (C25)	60025499
cg15481636	chr1	228459269	228459270	0.0307597	0.00341501	0.490891		Shore	TSS1500	HIST3H2A
cg24186864	chr17	57850017	57850018	0.0201585	0.00345737	0.000662471		Island	5'UTR	MRPS23		Mammary Neoplasms	Neoplasms	90297989
cg07420190	chr1	220528883	220528884	0.0213982	0.00400798	0.333223		Island	Body	MARK1	Kinase	Stomach Neoplasms; Ovarian Serous Adenocarcinoma; Gastric Adenocarcinoma	Neoplasms	45057289; 90210129; 65045740
cg06530742	chr19	40717142	40717143	0.0337831	0.00498699	0.00894336		Island	TSS1500	ADCK4
cg19400876	chr1	53945344	53945345	0.0155656	0.00245936	0.0582974		Shore	TSS1500	LRRC42
cg10421688	chr4	56049163	56049164	0.0173702	0.00192848	0.0847963		Island
cg16997989	chr18	9136567	9136568	0.0185125	0.00216527	0.0132494		Island	TSS200	ANKRD12		Malignant neoplasm of prostate	Neoplasms	70214274
cg03919554	chr4	1793524	1793525	0.0231716	0.00301139	0.116595		Island	5'UTR	FGFR3	Kinase	Multiple Myeloma; Malignant neoplasm of urinary bladder; Bladder Neoplasm; Carcinoma, Transitional Cell; Epidermal Nevus; cervical cancer; Malignant neoplasm of large intestine; Cervix carcinoma; Colorectal Carcinoma; Squamous cell carcinoma of mouth; Adenocarcinoma of lung (disorder); Squamous cell carcinoma of lung; Spermatocytic seminoma; Transitional Cell Neoplasm; Testicular Germ Cell Tumor;…	Neoplasms; Cardiovascular Diseases	35077440; 10005929; 10023702; 10410555; 65207298; 110073107; 70066679; 65172247; 15095027; 80014502; 50152584; 50064797; 65218674; 65210104; 90227983; 55128543; 15150938; 25147969; 40360324; 90167608; 105351236; 80406285; 50213600; 65223000; 55171428; 15009475; 20330514
cg24711626	chr18	31942994	31942995	0.0132401	0.00148959	0.00165618		Island	5'UTR	KIAA1012
cg04170442	chr2	189441093	189441094	0.0252195	0.00350219	0.000331236		Shore	TSS1500	WDR75
cg06779945	chr6	137867183	137867184	0.0220903	0.0043376	0.0122557		Island	TSS1500	TNFAIP3	Enzyme	Lymphoma, Follicular; Esophageal Neoplasms; Malignant neoplasm of breast; Malignant neoplasm of large intestine; Lymphoma, Mixed-Cell, Follicular; Lymphoma, Follicular, Grade 1; Lymphoma, Large-Cell, Follicular; Lymphoma, Small Cleaved-Cell, Follicular; Lymphoma, T-Cell, Cutaneous; Lymphoma, Follicular, Grade 3; Slack Skin, Granulomatous; Colorectal Neoplasms; Malignant neoplasm of middle third o…	Neoplasms	30319027; 20128757; 10178605; 70114148; 45261162; 100114284; 45260404; 45261237; 45265077; 100114334; 70267416; 15156110; 50201984; 50202036; 75114972; 50201932; 50202088
cg10765900	chr13	60396872	60396873	0.0246023	0.00498095	0.00728718		Island	TSS1500	TDRD3
cg16179125	chr20	59007066	59007067	0.0235802	0.00449528	0.0765154		Island	1stExon	CTSZ	Enzyme	Leukemia, Myelocytic, Acute	Neoplasms	30138290
cg11316868	chr21	37221453	37221454	0.0277159	0.00456096	0.0437231		Shore
cg15843009	chr14	69398215	69398216	0.0238278	0.00344718	0.00695595		Island	TSS1500	SLC39A9
cg02175291	chr11	10308021	10308022	0.0240642	0.00452615	0.0248427		Island
cg05768908	chr10	104121934	104121935	0.0218475	0.00266189	0.00728718		Island	TSS200	C10orf78
cg05865567	chr11	62805435	62805436	0.0246166	0.00289519	0.0195429		Island	5'UTR	NXF1
cg22093035	chr18	79069138	79069139	0.0161988	0.00216729	0.00695595		Island	TSS1500	ATP9B
cg12801392	chr3	48429390	48429391	0.019772	0.0026454	0.00529977		Island	5'UTR	PLXNB1		Malignant neoplasm of breast	Neoplasms	10148703
cg11792516	chr1	59814831	59814832	0.034634	0.00444337	0.635641	Lymphoid	Shore	TSS200	HOOK1	Enzyme modulator	Malignant neoplasm of breast	Neoplasms	10142994
cg23599104	chr1	109113698	109113699	0.0260785	0.00375445	0.253726		Island	TSS1500	KIAA1324
cg23858565	chr16	67561800	67561801	0.0228245	0.00335013	0.0248427		Shore	TSS1500	CTCF	Transcription factor	Nephroblastoma; Mammary Neoplasms; Squamous cell carcinoma of skin; Leukemia, T-Cell; Female Breast Carcinoma; Malignant basal cell tumor; Basal Cell Neoplasm; Cutaneous Melanoma; Acute megakaryoblastic leukemia in children with Down syndrome; Myeloid leukemia associated with Down Syndrome; Lymphoma, T-Cell, Cutaneous; Slack Skin, Granulomatous; Malignant neoplasm of female breast; Prostatic Neop…	Neoplasms	35213226; 90285153; 75253766; 30183102; 10278533; 90237663; 55168057; 50129129; 115345911; 100352973; 45263601; 70267374; 55266678; 40172283; 85036722
cg14500569	chr9	95508690	95508691	0.0199715	0.00244503	0.124545		Island	TSS200	PTCH1		Basal Cell Nevus Syndrome; Medulloblastoma; Rhabdomyosarcoma; Squamous cell carcinoma; Skin Neoplasms; Breast Carcinoma; Adenocarcinoma of lung (disorder); Neuroectodermal Tumor, Primitive; Neuroblastoma; Basal Cell Neoplasm; Gastrointestinal Stromal Tumors; Brain Neoplasms; Malignant neoplasm of stomach; Stomach Neoplasms; Malignant neoplasm of ovary; Uterine Fibroids; Pancreatic Neoplasm; Basal…	Neoplasms; Cardiovascular Diseases	5427619; 30399997; 40285757; 10400784; 45023338; 80297162; 50162219; 55141109; 35260058; 55168285; 60035793; 10082466; 30372966; 45057984; 85330479; 45190245; 40026051; 90066481; 30158191; 90237826; 90202432; 40274242; 50066638; 15201111; 50206591; 50207354; 50208103; 50209052; 90207140; 110087418; 50202804; 50203147; 50202461; 35198501; 45166417; 95138879; 50180310; 80192504; 55140127
cg15305780	chr20	35092016	35092017	0.0192283	0.0030468	0.0129182		Shore	Body	TRPC4AP		Hypothyroidism	Endocrine System Diseases (C19)	25285500
cg17216478	chr1	21290126	21290127	0.022651	0.00384009	0.023849		Island	1stExon	ECE1	Enzyme	Hypertensive disease; Essential Hypertension; Coronary Arteriosclerosis; Hirschsprung Disease, Cardiac Defects, and Autonomic Dysfunction; Congenital Heart Defects; Chronic ischemic heart disease; Myocardial Ischemia; Coronary heart disease	Cardiovascular Diseases	25233705; 45317801; 15177616; 105125629; 25006784; 60234416; 50120879; 15192551
cg03286969	chr7	122144048	122144049	0.0267187	0.00397951	0.276582		Island	5'UTR	AASS		Hyperlysinemias	Nervous System Diseases (C10), Nutritional and Metabolic Diseases (C18), Congenital, Hereditary, and Neonatal Diseases and Abnormalities (C16)	60311745
cg00941745	chr8	108248888	108248889	0.0143023	0.00463931	0.0443856		Island	TSS200	EIF3E	Nucleic acid binding	Non-Small Cell Adenocarcinoma; Adenocarcinoma of lung (disorder)	Neoplasms	90207024; 50156630
cg07001630	chr2	27032814	27032815	0.0348186	0.00496738	0.0645909		Island	TSS200	TMEM214		Autistic Disorder	Mental Disorders (F03)	5388688
cg10294200	chr12	112109101	112109102	0.0317457	0.00482815	0.0698907		Shore	TSS1500	NAA25	Enzyme	Malignant neoplasm of breast	Neoplasms	10187438
cg07893149	chr3	186567449	186567450	0.0155389	0.00199122	0.00132494		Island	TSS200	TBCCD1
cg00866976	chr16	56190870	56190871	0.0232218	0.00234507	0.440212		Island	TSS1500	GNAO1	Enzyme modulator	Liver carcinoma	Neoplasms	100205056
cg11653406	chr1	39902041	39902042	0.0118686	0.00159583	0.0122557		Island	TSS200	MYCL1
cg05900883	chr18	13217422	13217423	0.0299565	0.00355587	0.00828089		Island	TSS1500	C18orf1
cg03711182	chr15	79091582	79091583	0.0221272	0.00480436	0.388539		Island	TSS1500	RASGRF1	Enzyme modulator	Myopia	Eye Diseases (C11)	35167945
cg02369618	chr16	138652	138653	0.0255605	0.00333538	0.00231865		Island	TSS200	C16orf35
cg07308943	chr2	28870644	28870645	0.0230905	0.0049676	0.00993707		Shore	TSS1500	TRMT61B
cg23898175	chr11	118925716	118925717	0.0261546	0.00323372	0.0367671		Island
cg06482044	chr16	31179848	31179849	0.0301708	0.00431007	0.0516727		Island	TSS1500	FUS	Nucleic acid binding	Liposarcoma, Myxoid; liposarcoma; Malignant neoplasm of breast; Fibromyxosarcoma	Neoplasms	55131865; 30202478; 10110286; 105269458
cg14311608	chr3	42773400	42773401	0.0320875	0.00478816	0.0881086		Island	TSS200	CCDC13
cg15217011	chr17	8376790	8376791	0.0292321	0.00425679	0.0278238		Island
cg23137597	chr2	96209078	96209079	0.0239099	0.00379966	0.00927459		Island	TSS1500	STARD7		EPILEPSY, MYOCLONIC, BENIGN ADULT FAMILIAL, TYPE 2	Nervous System Diseases (C10)	95236867
cg06135755	chr15	85794859	85794860	0.030183	0.00412993	0.0443856		Island	5'UTR	KLHL25		Schizophrenia	Mental Disorders (F03)	40326038
cg00885732	chr16	58392580	58392581	0.0209271	0.00300017	0.00629347		Island	5'UTR	GINS3		EAR, PATELLA, SHORT STATURE SYNDROME	Musculoskeletal Diseases (C05), Congenital, Hereditary, and Neonatal Diseases and Abnormalities (C16), Otorhinolaryngologic Diseases (C09), Pathological Conditions, Signs and Symptoms (C23), Stomatognathic Diseases (C07)	100106959
cg03198275	chr3	126704213	126704214	0.0170679	0.00222283	0.00927459		Island	TSS200	CHCHD6
cg13875840	chr6	33161611	33161612	0.0176205	0.00226924	0.00264988		Island
cg22562194	chr17	74213441	74213442	0.0214866	0.00233071	0.00629347		Shore	TSS200	TTYH2
cg13348246	chr22	25773077	25773078	0.0226339	0.00454591	0.0586287		Open Sea	Body	MYO18B		Small cell carcinoma of lung; Atrial Fibrillation; Lung Neoplasms; Mesothelioma; Large cell carcinoma of lung; Squamous cell carcinoma of lung; Adenocarcinoma of lung (disorder)	Neoplasms; Cardiovascular Diseases	50079541; 5382448; 30267158; 35041974; 70024168; 50067769; 50168036
cg14350088	chr2	233251503	233251504	0.0135807	0.00185666	0.000331236		Island	TSS200	ATG16L1		Inflammatory Bowel Diseases	Digestive System Diseases (C06)	25374644
cg22951641	chr3	48918530	48918531	0.0206199	0.00338894	0.0155681		Island	TSS1500	ARIH2	Enzyme	Myoepithelioma	Neoplasms	35164859
cg12576153	chr5	149960721	149960722	0.0138997	0.00153837	0.00198741		Island	TSS200	SLC26A2	Transporter	Diastrophic dysplasia	Endocrine System Diseases (C19), Congenital, Hereditary, and Neonatal Diseases and Abnormalities (C16), Musculoskeletal Diseases (C05)	55198841
cg19452873	chr3	49120870	49120871	0.0315179	0.00469779	0.0218615		Island	TSS200	USP19	Enzyme	Epileptic encephalopathy	Mental Disorders (F03), Nervous System Diseases (C10)	75223639
cg03953257	chr13	99086214	99086215	0.0360267	0.00478184	0.0288175		Island	Body	DOCK9	Enzyme modulator	Keratoconus	Eye Diseases (C11)	30018846
cg13547925	chr1	42036066	42036067	0.0163091	0.00208703	0.0513415		Island
cg06636527	chr1	148952016	148952017	0.0156782	0.00169013	0.0357734		Island	TSS1500	PDE4DIP
cg04025701	chr5	150449617	150449618	0.0249628	0.0031381	0.0377608		Island	5'UTR	RPS14	Nucleic acid binding	Carcinoma; Epithelioma; Malignant epithelioma	Neoplasms	10235723; 90239797; 75253257
cg10585600	chr15	101724557	101724558	0.0318803	0.00411302	0.0374296		Shore	TSS200	TARSL2
cg05542957	chr5	36690335	36690336	0.0213954	0.00285767	0.00993707		Island
cg09795194	chr17	19867597	19867598	0.0147108	0.00487548	0.274594	Lymphoid	Island	5'UTR	ULK2	Kinase	Malignant neoplasm of prostate; Asbestos-Related Malignant Mesothelioma; Malignant mesothelioma; Diffuse malignant mesothelioma; Metastatic melanoma	Neoplasms	70266591; 90183031; 70029415; 70281331; 65054576
cg01032359	chr12	111035404	111035405	0.0278201	0.0034307	0.453793		Island	Body	CUX2	Transcription factor	DEVELOPMENTAL AND EPILEPTIC ENCEPHALOPATHY 67		115107374
cg27211781	chr16	85011687	85011688	0.0251626	0.00418168	0.0139119		Island	TSS200	ZDHHC7		Colorectal Carcinoma	Neoplasms	15124257
cg07128174	chr21	36134901	36134902	0.0267491	0.0037221	0.114607		Island	TSS200	CBR3		Autism Spectrum Disorders	Mental Disorders (F03)	95008240
cg21140292	chr9	2015788	2015789	0.0262962	0.00429543	0.005631		Island	5'UTR	SMARCA2	Epigenetic regulator	Adenoid Cystic Carcinoma; Vein of Galen aneurysm; Malignant mesothelioma; Diffuse malignant mesothelioma; Asbestos-Related Malignant Mesothelioma	Neoplasms; Cardiovascular Diseases	15222642; 75016500; 70028028; 70281266; 90182968
cg17186444	chr15	29269297	29269298	0.0192033	0.00287833	0.0493541		Island	1stExon	NDNL2
cg00837765	chr8	73972224	73972225	0.0173839	0.00247408	0.00960583		Island	TSS200	TCEB1
cg10546523	chr3	50273053	50273054	0.0246149	0.00334016	0.00331236		Island	Body	SEMA3B	Signaling	Neuroblastoma; Endometrial Neoplasms	Neoplasms	35263339; 20080497
cg05775742	chr12	120584621	120584622	0.020599	0.00332208	0.0301424		Island
cg21651436	chr11	65614139	65614140	0.0228281	0.00493032	0.0155681		Island	5'UTR	MAP3K11	Kinase	Moyamoya angiopathy		115293541
cg01328111	chr4	8158857	8158858	0.0274605	0.00351456	0.0268301		Island	TSS200	ABLIM2	Cellular structure	Pancreatic Ductal Adenocarcinoma	Neoplasms	90222314
cg23207616	chr1	2391388	2391389	0.0215615	0.00366379	0.0105995		Island	TSS1500	RER1		PEROXISOME BIOGENESIS DISORDER 1A (ZELLWEGER)	Nutritional and Metabolic Diseases (C18), Congenital, Hereditary, and Neonatal Diseases and Abnormalities (C16)	115062167
cg20879085	chr7	116210387	116210388	0.015403	0.00229754	0.449487	Lymphoid	Island	TSS200	TES	Cellular structure	Glioblastoma; Endometrial Carcinoma; Malignant neoplasm of large intestine; Malignant neoplasm of stomach; Childhood Acute Lymphoblastic Leukemia; Primary Glioblastoma; Glioma; Non-Small Cell Lung Carcinoma; Adult Glioblastoma; Hereditary Breast and Ovarian Cancer Syndrome; Stomach Neoplasms; Malignant tumor of greater curve of stomach; Malignant neoplasm of body of stomach; Malignant tumor of le…	Neoplasms	20242186; 75056207; 70069717; 30356750; 30131192; 95016850; 20269674; 10330078; 65049578; 80192145; 45056364; 50202979; 50202293; 50202636; 15151217; 75259114; 65229848; 55150730
cg16286776	chr8	140634798	140634799	0.0179641	0.00218746	0.00165618		Island	Body	EIF2C2
cg05516942	chr6	37500007	37500008	0.0129429	0.00139803	0.00198741		Island	TSS200	C6orf129
cg14614403	chr9	20621889	20621890	0.0292765	0.0036664	0.0175555		Shore	Body	MLLT3	Nucleic acid binding	Acute myeloid leukemia with t(9:11)(p22;q23); MLLT3-MLL	Neoplasms	100359876
cg00185839	chr11	804954	804955	0.0273443	0.00484872	0.0271613		Island	TSS1500	LRDD
cg14101193	chr4	1767832	1767833	0.0273518	0.00373863	0.1315		Shore
cg08825929	chr3	194058451	194058452	0.0250853	0.00417838	0.0218615		Island
cg07472158	chr4	99564034	99564035	0.0312972	0.00480219	0.0205366		Island	TSS200	RG9MTD2
cg00241998	chr4	40056986	40056987	0.0175614	0.00236456	0.000993707		Island	5'UTR	N4BP2		Malignant neoplasm of breast	Neoplasms	10151364
cg19040620	chr17	58518852	58518853	0.0214704	0.00263459	0.0102683		Shore	TSS1500	MTMR4	Enzyme	Asbestos-Related Malignant Mesothelioma; Diffuse malignant mesothelioma; Malignant mesothelioma	Neoplasms	90183021; 70281321; 70029258
cg20279784	chr6	112087372	112087373	0.0171639	0.0022656	0.00231865		Island	TSS200	C6orf225
cg01083915	chr22	50525682	50525683	0.0187191	0.00260525	0.00828089		Island	TSS200	SCO2	Enzyme	Hypertrophic Cardiomyopathy; Cardiomyopathy, Dilated	Cardiovascular Diseases	10432432; 10423047
cg00933242	chr19	2061634	2061635	0.0234283	0.00368022	0.0228553		Island
cg19450531	chr3	47381082	47381083	0.0194079	0.00292332	0.00596224		Island	5'UTR	PTPN23		NEURODEVELOPMENTAL DISORDER AND STRUCTURAL BRAIN ANOMALIES WITH OR WITHOUT SEIZURES AND SPASTICITY		115214832
cg02603192	chr20	25696654	25696655	0.0158086	0.00213866	0.000331236		Island	5'UTR	ZNF337
cg13472558	chr4	182916944	182916945	0.0269439	0.00446053	0.0496853		Island	5'UTR	DCTD
cg18846554	chr14	55272065	55272066	0.0138159	0.00166026	0.000331236		Island	TSS200	FBXO34
cg02237470	chr8	52939883	52939884	0.0179678	0.00464617	0.536602		Island	TSS200	NPBWR1	G-protein coupled receptor	Malignant neoplasm of breast	Neoplasms	10113797
cg27093000	chr12	112125894	112125895	0.0134683	0.00141664	0.000331236		Island	5'UTR	TRAFD1
cg25678052	chr8	143942459	143942460	0.0245381	0.00336087	0.00894336		Island	1stExon	PLEC1
cg04785675	chr1	9428838	9428839	0.0242181	0.00395234	0.0476979		Shore
cg12583659	chr3	159988790	159988791	0.0279835	0.00391156	0.068897		Island	TSS200	IL12A		Liver carcinoma; Behcet Syndrome; Liver neoplasms; Glioma; Reperfusion Injury; Malignant Glioma	Neoplasms; Cardiovascular Diseases	100212404; 5438707; 30230077; 20275629; 40240052; 75259717
cg10699215	chr4	10116892	10116893	0.014021	0.00160034	0.00165618		Island	5'UTR	WDR1	Cellular structure	Atrial Fibrillation	Cardiovascular Diseases	5383070
cg02095806	chr3	152268551	152268552	0.0298036	0.00394918	0.0188804		Island	5'UTR	MBNL1	Nucleic acid binding	Prostate cancer, familial	Neoplasms	100372420
cg06046431	chr11	27722943	27722944	0.0271879	0.00374612	0.531633	Lymphoid	Island	TSS1500	BDNF	Signaling	Brain Ischemia; WAGR Syndrome; Stomach Neoplasms	Neoplasms; Cardiovascular Diseases	10476248; 55117039; 45058170
cg26633994	chr19	57280371	57280372	0.0242192	0.00441771	0.00861212		Island	TSS200	ZNF460
cg25841943	chr10	104353853	104353854	0.0287444	0.00406508	0.180855		Open Sea	5'UTR	CCDC147
cg20969781	chr17	5112014	5112015	0.0252754	0.00348749	0.0251739		Island	5'UTR	ZNF232		Colorectal Carcinoma	Neoplasms	15141779
cg17416009	chr2	27582957	27582958	0.0231746	0.00271512	0.0162305		Island	TSS200	ZNF512
cg02246180	chr14	21477232	21477233	0.030405	0.00363234	0.046373		Island	TSS1500	RAB2B
cg23687724	chr21	44339556	44339557	0.0144104	0.00167176	0.00264988		Island	TSS200	C21orf2
cg00741600	chr8	42897967	42897968	0.0230846	0.00325677	0.0334548		Island	TSS1500	RNF170		ATAXIA, SENSORY, AUTOSOMAL DOMINANT	Pathological Conditions, Signs and Symptoms (C23), Nervous System Diseases (C10)	95194477
cg20498414	chr20	44810759	44810760	0.0245409	0.00448193	0.491222	Lymphoid	Island	TSS1500	RIMS4
cg04010122	chr2	39119742	39119743	0.0263253	0.00409684	0.0105995		Shore	Body	SOS1	Enzyme modulator	Noonan Syndrome; Noonan Syndrome 4; Cardio-facio-cutaneous syndrome; Pulmonary Valve Stenosis; Atrial Septal Defects; Cardiomyopathy, Dilated; Adenocarcinoma of lung (disorder); Pulmonary Stenosis; NOONAN SYNDROME 3; Brugada Syndrome (disorder); Noonan Syndrome 1; Non-Small Cell Adenocarcinoma; Abnormality of aortic valve (disorder); Tachycardia, Ventricular; Nuchal bleb, familial	Neoplasms; Cardiovascular Diseases	35286275; 95300750; 90093351; 40225971; 25050630; 10421011; 50164349; 100114489; 100057127; 90008965; 115000381; 90207210; 105137251; 45205850; 85283605
cg06894251	chr19	572721	572722	0.0283097	0.00437121	0.0314674		Island	Body	BSG		Liver carcinoma; melanoma; Esophageal Neoplasms; Renal Cell Carcinoma; malignant neoplasm of head of pancreas; Thymoma; Malignant neoplasm of body of pancreas; Pancreatic Neoplasm; Malignant neoplasm of other specified sites of pancreas; Adrenocortical carcinoma; Malignant neoplasm of tail of pancreas	Neoplasms	100236319; 35008076; 20128520; 10380935; 50206713; 45122083; 50207472; 40026626; 50209170; 55149924; 50208221
cg18757242	chr1	154328718	154328719	0.0263166	0.0037457	0.035111		Island	Body	ATP8B2
cg14768335	chr2	170715345	170715346	0.0253294	0.00371287	0.351772	Lymphoid	Island	TSS200	SP5	Nucleic acid binding	Prostatic Neoplasms	Neoplasms	40176981
cg06954540	chr11	65919189	65919190	0.0175431	0.00220014	0.00165618		Island	TSS200	C11orf68		melanoma	Neoplasms	35013009
cg00194207	chr17	28729037	28729038	0.0245687	0.0038785	0.0500166		Island	Body	NEK8	Kinase	NEPHRONOPHTHISIS 9		105124780
cg19110523	chr5	148826661	148826662	0.0221115	0.0049035	0.0854588		Island	5'UTR	ADRB2	G-protein coupled receptor	Hypertensive disease; Myocardial Infarction; Cardiomyopathies; Cardiomyopathy, Dilated; Myocardial Ischemia; Myasthenia Gravis; Prostatic Neoplasms; Mysthna grvs w/o ac exac; Stomach Neoplasms; Myocardial Diseases, Secondary; Primary cardiomyopathy	Neoplasms; Cardiovascular Diseases	25230540; 35150295; 85194113; 10416358; 50120596; 35133364; 40172883; 90040412; 45055764; 40347572; 40167370
cg15320455	chr10	102120372	102120373	0.0248828	0.0036416	0.0324611		Island	5'UTR	LDB1	Transcription factor	Colorectal Carcinoma	Neoplasms	15145825
cg26787435	chr17	50130298	50130299	0.0272913	0.00348727	0.0708844		Shore	TSS1500	SAMD14
cg09266433	chr2	178193971	178193972	0.0214449	0.00242146	0.174561		Island	TSS1500	OSBPL6
cg16169373	chr8	67064299	67064300	0.0142303	0.00167854	0.00231865		Island	TSS200	CSPP1		JOUBERT SYNDROME 21		105313155
cg10533351	chr20	20017078	20017079	0.0227367	0.00306993	0.0440543		Island	TSS1500	NAA20		INTELLECTUAL DEVELOPMENTAL DISORDER, AUTOSOMAL RECESSIVE 73		115279656
cg19066060	chr19	49114269	49114270	0.0205781	0.00239543	0.0165618		Island	TSS200	LIN7B
cg06039624	chr16	20806746	20806747	0.0261107	0.00338054	0.02948		Island	TSS1500	ERI2		Colorectal Carcinoma	Neoplasms	15085080
cg15827554	chr2	42169318	42169319	0.0179112	0.00189843	0.0155681		Island	TSS200	EML4		Non-Small Cell Lung Carcinoma; Adenocarcinoma of lung (disorder); Non-Small Cell Adenocarcinoma; Brain Neoplasms	Neoplasms	10330916; 50154583; 90206961; 10080358
cg02048807	chr14	104978047	104978048	0.0123616	0.00165366	0.161974		Island	Body	AHNAK2		Charcot-Marie-Tooth Disease	Congenital, Hereditary, and Neonatal Diseases and Abnormalities (C16), Nervous System Diseases (C10)	15011333
cg15827677	chr15	41230727	41230728	0.0340047	0.00414549	0.234846		Island	TSS200	EXD1
cg17968077	chr19	18204182	18204183	0.0232177	0.00432731	0.0218615		Island	TSS200	RAB3A		Ependymoma	Neoplasms	20096452
cg14209005	chr12	21657918	21657919	0.0174083	0.0026273	0.00430606		Shore	TSS200	LDHB	Enzyme	Mammary Neoplasms; Prostatic Neoplasms; Noninfiltrating Intraductal Carcinoma; Renal Cell Carcinoma; Acute Coronary Syndrome	Neoplasms; Cardiovascular Diseases	90295293; 40177024; 10300000; 10376034; 85279409
cg08905652	chr6	73451376	73451377	0.026028	0.00449481	0.0748592		Island	Body	C6orf150
cg19344870	chr20	44966378	44966379	0.0190064	0.00235753	0.0046373		Island	TSS200	STK4	Kinase	Immunologic Deficiency Syndromes	Immune System Diseases (C20)	25295313
cg06131578	chr6	30717662	30717663	0.023487	0.00449455	0.00629347		Island	5'UTR	MDC1
cg12104945	chr11	73308513	73308514	0.0203618	0.00286097	0.0308049		Island	TSS200	ARHGEF17
cg01038450	chr8	97869031	97869032	0.0226906	0.00339677	0.34316	Lymphoid	Shore	TSS200	MATN2
cg16090273	chr5	150357740	150357741	0.0185325	0.00244661	0.00165618		Island	5'UTR	TCOF1		Colorectal Carcinoma	Neoplasms	15135605
cg04143929	chr2	100263049	100263050	0.0253944	0.00453104	0.0241802		Open Sea
cg14061529	chr6	109095032	109095033	0.0240172	0.00376832	0.0198741		Island	TSS200	C6orf182
cg09177131	chr1	114153840	114153841	0.021548	0.0028021	0.424644	Lymphoid	Island	5'UTR	SYT6	Transporter	Ductal Breast Carcinoma	Neoplasms	95027264
cg11401682	chr6	31862839	31862840	0.0282503	0.00378878	0.0529977		Island	5'UTR	NEU1	Enzyme	Mucolipidoses	Congenital, Hereditary, and Neonatal Diseases and Abnormalities (C16), Nutritional and Metabolic Diseases (C18), Musculoskeletal Diseases (C05), Nervous System Diseases (C10)	35071135
cg07648498	chr16	89816777	89816778	0.0168846	0.00184162	0.00430606		Island	TSS200	FANCA		Malignant neoplasm of breast; Cutaneous Melanoma; Malignant neoplasm of ovary; ovarian neoplasm; Malignant neoplasm of prostate; Leukemia, Myelocytic, Acute; Squamous cell carcinoma of esophagus; Malignant neoplasm of urinary bladder; Bladder Neoplasm; Malignant tumor of cervix; Neoplastic Syndromes, Hereditary; Neuroblastoma; Malignant neoplasm of other specified sites of pancreas; Uterine Cervi…	Neoplasms	10105611; 50129821; 85317124; 85229607; 70212671; 30140575; 65086708; 10005472; 10023225; 10482891; 35190550; 35251044; 50208727; 15009467; 50207029; 50207778; 40023840; 50206256; 40293806; 15221482; 115344540; 55128518
cg08519865	chr5	157142380	157142381	0.0345212	0.00495721	0.0417357		Shore	5'UTR	MED7
cg13607511	chr11	125569327	125569328	0.0101238	0.0011569	0.000331236		Island	TSS200	EI24		Prostatic Neoplasms	Neoplasms	40181082
cg11691393	chr15	64825876	64825877	0.0265402	0.00303557	0.0278238		Shore	TSS1500	PIF1
cg20521125	chr10	102152394	102152395	0.0163083	0.00183312	0.000662471		Island	5'UTR	NOLC1
cg14921691	chr12	55932013	55932014	0.0306959	0.00339836	0.0149056		Island	TSS200	DGKA
cg11020315	chr17	42536646	42536647	0.0191456	0.00230366	0.0119245		Island	1stExon	NAGLU		Prostatic Neoplasms	Neoplasms	40177586
cg22260952	chr12	104458668	104458669	0.0314562	0.00388997	0.0473667		Shore	Body	CHST11	Enzyme	Chondrodysplasia	Congenital, Hereditary, and Neonatal Diseases and Abnormalities (C16), Pathological Conditions, Signs and Symptoms (C23), Musculoskeletal Diseases (C05)	65323210
cg22424536	chr5	176365475	176365476	0.0254256	0.00268316	0.0659159		Island	TSS200	ARL10
cg15206621	chr1	180154848	180154849	0.0144495	0.00161545	0.000662471		Island	5'UTR	QSOX1	Enzyme	Substance-Related Disorders	Mental Disorders (F03), Chemically-Induced Disorders (C25)	60025534
cg12441052	chr11	66546229	66546230	0.0186881	0.00375989	0.0573037		Island	TSS200	ZDHHC24		Bardet-Biedl Syndrome	Eye Diseases (C11), Congenital, Hereditary, and Neonatal Diseases and Abnormalities (C16), Nervous System Diseases (C10)	85070007
cg20672744	chr8	731352	731353	0.0188831	0.0026758	0.00331236		Island	TSS200	ERICH1		Colorectal Carcinoma	Neoplasms	15089078
cg14226678	chr19	2841334	2841335	0.0260895	0.00380649	0.0758529		Island	TSS200	ZNF555
cg09133028	chr12	70610056	70610057	0.0216882	0.00295494	0.398808	Lymphoid	Island	TSS1500	PTPRB		Hemangiosarcoma; Glioblastoma; Angiosarcoma nonmetastatic; Adult Glioblastoma; Primary Glioblastoma; Colorectal Carcinoma; gliomas intracranial; Angiosarcoma of the breast; Non-Small Cell Lung Carcinoma	Neoplasms; Cardiovascular Diseases	25057699; 20253792; 85141754; 65049709; 95017074; 15127958; 105258460; 90184500; 10351494
cg21921513	chr1	70411182	70411183	0.0212204	0.00280803	0.0119245		Island	TSS200	CTH	Enzyme	melanoma	Neoplasms	30407292
cg06352039	chr6	33272247	33272248	0.0182096	0.00242754	0.0304737		Island	TSS1500	VPS52	Transporter	Prostatic Neoplasms	Neoplasms	40179115
cg11142406	chr3	181711866	181711867	0.0326776	0.00428414	0.579993		Shore	TSS200	SOX2	Transcription factor	Squamous cell carcinoma; Malignant neoplasm of breast; Bladder Neoplasm; Squamous cell carcinoma of esophagus; Small cell carcinoma of lung; Osteosarcoma; Adenocarcinoma of lung (disorder); Prostatic Neoplasms; Lung Neoplasms; Malignant neoplasm of urinary bladder; Malignant Squamous Cell Neoplasm; Brain Neoplasms; Malignant neoplasm of nasal cavity; Thoracic Neoplasms; Neoplasm Recurrence, Local…	Neoplasms	10403199; 10165417; 10032879; 65094047; 50078309; 35404228; 50164377; 40179441; 30265942; 10014695; 85054957; 10083001; 80501313; 45104858; 35184178; 90207212; 55133288; 75114922; 50194639; 50194612
cg01078871	chr14	39432304	39432305	0.0169893	0.00290685	0.00430606		Island	5'UTR	FBXO33
cg15822546	chr6	87590120	87590121	0.0133523	0.00163628	0.00231865		Island	TSS200	ORC3L
cg01901107	chr7	151051197	151051198	0.0137147	0.00184003	0.308711		Island	Body	ACCN3
cg00120096	chr17	44326829	44326830	0.0338735	0.00485569	0.138788		Shore
cg01434197	chr1	153536077	153536078	0.0243184	0.00458691	0.0460417		Island	5'UTR	S100A6	Calcium-binding protein	Carcinoma; Epithelioma; Medulloblastoma; Vasospasm, Intracranial; Localized Primitive Neuroectodermal Tumor; Neuroectodermal Tumor, Primitive; Malignant epithelioma	Neoplasms; Cardiovascular Diseases	10235838; 90239805; 30400250; 85063853; 90202440; 55141166; 75253259
cg11665333	chr3	52278941	52278942	0.0319268	0.00388682	0.0102683		Island	TSS1500	WDR82
cg26837270	chr19	42242732	42242733	0.020826	0.0026427	0.000662471		Island	TSS200	GSK3A	Kinase	Cardiomyopathy, Dilated	Cardiovascular Diseases	10417720
cg01244650	chr6	27133854	27133855	0.0258983	0.0032647	0.0582974		Shore	TSS1500	HIST1H2BJ
cg20622089	chr6	88166121	88166122	0.0230532	0.0043309	0.307718		Island	TSS200	CNR1	G-protein coupled receptor	Rhabdomyosarcoma; Endometrial Neoplasms; Pancreatic Neoplasm; Malignant neoplasm of other specified sites of pancreas; Malignant neoplasm of body of pancreas; malignant neoplasm of head of pancreas; Malignant neoplasm of tail of pancreas; Cutaneous Melanoma	Neoplasms	40283489; 20078979; 40023378; 50208650; 50206952; 50206178; 50207701; 50129377
cg25272125	chr1	31065249	31065250	0.0241378	0.00460777	0.0046373		Shore	5'UTR	PUM1	Nucleic acid binding	Hereditary Breast and Ovarian Cancer Syndrome	Neoplasms	80198341
cg21239901	chr8	92102819	92102820	0.0230002	0.00297122	0.472342	Lymphoid	Island
cg12072333	chr7	135211595	135211596	0.0156306	0.00218537	0.00695595		Island	TSS200	WDR91
cg20435150	chr7	2403441	2403442	0.0141662	0.00182272	0.0175555		Island	TSS200	CHST12	Enzyme	Autism Spectrum Disorders	Mental Disorders (F03)	95004767
cg22832527	chr20	34303459	34303460	0.0209809	0.00405617	0.00861212		Island	TSS200	AHCY	Enzyme	Aortic Aneurysm, Abdominal; Non-Small Cell Adenocarcinoma; Adenocarcinoma of lung (disorder)	Neoplasms; Cardiovascular Diseases	55074338; 90206871; 50148873
cg01311717	chr19	7629608	7629609	0.0221181	0.00389297	0.0420669		Island	TSS200	XAB2
cg16705073	chr16	70438775	70438776	0.0235117	0.00300468	0.000662471		Island	5'UTR	ST3GAL2
cg01137760	chr11	64028726	64028727	0.0186748	0.00281228	0.136138		Open Sea	Body	MACROD1		Spastic Paraplegia, Hereditary	Congenital, Hereditary, and Neonatal Diseases and Abnormalities (C16), Nervous System Diseases (C10)	45033838
cg04246829	chr16	58392325	58392326	0.0233901	0.00491642	0.0105995		Island	TSS200	GINS3		EAR, PATELLA, SHORT STATURE SYNDROME	Musculoskeletal Diseases (C05), Congenital, Hereditary, and Neonatal Diseases and Abnormalities (C16), Otorhinolaryngologic Diseases (C09), Pathological Conditions, Signs and Symptoms (C23), Stomatognathic Diseases (C07)	100106959
cg04301719	chr15	88621299	88621300	0.0172914	0.00253504	0.00993707		Island	5'UTR	AEN
cg02246053	chr17	59107216	59107217	0.0277025	0.00502567	0.122226		Shore	TSS1500	TRIM37		Mulibrey Nanism	Congenital, Hereditary, and Neonatal Diseases and Abnormalities (C16), Musculoskeletal Diseases (C05)	75168439
cg14270789	chr13	25046816	25046817	0.0285157	0.00409557	0.415369		Island
cg17995867	chr18	22169207	22169208	0.0196807	0.00246195	0.384564		Island	TSS1500	GATA6		Tetralogy of Fallot; Yorifuji Okuno syndrome; Congenital Heart Defects; Ventricular Septal Defects; Truncus Arteriosus, Persistent; Abnormality of cardiovascular system morphology; Cardiomyopathy, Dilated; Atrial Septal Defects; Conotruncal cardiac defects; Middle aortic syndrome; Lung Neoplasms; Adenocarcinoma of large intestine (disorder); Endocardial Cushion Defects; Ostium secundum atrial sep…	Neoplasms; Cardiovascular Diseases	45101345; 100369721; 25007528; 25051456; 45148512; 110087162; 10417355; 25049983; 100030608; 105208061; 30261717; 90167744; 20076165; 70008290; 55164783
cg11039072	chr15	34988706	34988707	0.0198735	0.00413976	0.0178867		Shore	TSS1500	ZNF770
cg06073449	chr6	166168822	166168823	0.0325013	0.00395687	0.429612	Lymphoid	Island	TSS200	T
cg10810921	chr19	18606831	18606832	0.0130963	0.00328876	0.396489		Island	5'UTR	CRLF1	Signaling	COLD-INDUCED SWEATING SYNDROME 1	Nervous System Diseases (C10), Musculoskeletal Diseases (C05), Congenital, Hereditary, and Neonatal Diseases and Abnormalities (C16), Skin and Connective Tissue Diseases (C17), Pathological Conditions, Signs and Symptoms (C23)	95274846
cg08757611	chr17	78254419	78254420	0.0133782	0.00145618	0.0321298		Island
cg12659159	chr3	197737005	197737006	0.0286372	0.00418257	0.0364359		Island	TSS200	KIAA0226
cg02241481	chr18	24426550	24426551	0.0232409	0.00439482	0.284531	Lymphoid	Island	TSS200	IMPACT		MAJOR AFFECTIVE DISORDER 2	Congenital, Hereditary, and Neonatal Diseases and Abnormalities (C16), Mental Disorders (F03)	95223689
cg06272054	chr12	46372765	46372766	0.012737	0.0014484	0.000662471		Island	5'UTR	SLC38A2	Transporter	Schizophrenia	Mental Disorders (F03)	40322580
cg13528777	chr6	33410563	33410564	0.0238217	0.00306251	0.0195429		Island	TSS1500	PHF1
cg18766170	chr6	30453878	30453879	0.0163601	0.00201431	0.00264988		Shelf
cg27255678	chr10	100997164	100997165	0.020045	0.00312617	0.00960583		Island	TSS200	LZTS2		Colorectal Carcinoma; Malignant neoplasm of breast	Neoplasms	15144061; 10189939
cg17061192	chr4	185005466	185005467	0.0153713	0.00175332	0.161643		Island
cg05593349	chr5	10307632	10307633	0.0189526	0.0027511	0.123551		Island	5'UTR	CMBL
cg05671241	chr3	126654979	126654980	0.0262559	0.00471442	0.195429		Island
cg11620807	chr2	226799637	226799638	0.0132811	0.00162222	0.0129182		Island	TSS1500	IRS1		Coronary Arteriosclerosis; Liver carcinoma; Coronary heart disease; Uterine Fibroids; Myocardial Ischemia; Squamous cell carcinoma of the head and neck; Chronic ischemic heart disease; Prostatic Neoplasms	Neoplasms; Cardiovascular Diseases	15182219; 100212910; 15195306; 45188983; 50123023; 90024855; 60234880; 40176574
cg16878088	chr13	37000454	37000455	0.0301004	0.00482128	0.0503478		Shore	TSS200	EXOSC8	Enzyme	PONTOCEREBELLAR HYPOPLASIA, TYPE 1C		105357687
cg18342744	chr13	29850686	29850687	0.0218547	0.00251187	0.00264988		Island	TSS200	UBL3
cg08270573	chr4	146522844	146522845	0.0263825	0.00433677	0.016893		Island	TSS1500	SLC10A7	Transporter	SHORT STATURE, AMELOGENESIS IMPERFECTA, AND SKELETAL DYSPLASIA WITH SCOLIOSIS		115165019
cg22885965	chr6	106629240	106629241	0.0256622	0.00365605	0.0460417		Open Sea	TSS1500	QRSL1	Enzyme	QRSL1-related combined oxidative phosphorylation defect; Mitochondrial cardiomyopathy	Cardiovascular Diseases	115214089; 105210156
cg23389783	chr7	139035829	139035830	0.0318649	0.00490949	0.116926		Island	1stExon	ZC3HAV1L
cg15901216	chr14	90332012	90332013	0.0297785	0.00395789	0.0185492		Island	TSS200	C14orf102
cg16918263	chr1	229508530	229508531	0.0234947	0.00352757	0.00861212		Island	TSS200	NUP133		Malignant neoplasm of breast	Neoplasms	10151415
cg03090513	chr2	207529726	207529727	0.0208891	0.0029586	0.00828089		Island	TSS200	CREB1		Histiocytoma, Angiomatoid Fibrous; Clear Cell Sarcoma of Soft Tissue; Cutaneous Melanoma; Myocardial Infarction	Neoplasms; Cardiovascular Diseases	90071541; 55135468; 50129426; 35149612
cg02308954	chr3	15099292	15099293	0.021843	0.00331914	0.0327923		Island	TSS200	ZFYVE20
cg24188073	chr4	74933059	74933060	0.0193326	0.00290386	0.390858	Lymphoid	Shore	TSS200	PARM1
cg02199239	chr17	41811839	41811840	0.0210762	0.00300935	0.0341173		Island	TSS1500	FKBP10		Osteogenesis Imperfecta	Congenital, Hereditary, and Neonatal Diseases and Abnormalities (C16), Musculoskeletal Diseases (C05), Skin and Connective Tissue Diseases (C17)	35375598
cg21657824	chr11	120511218	120511219	0.0239441	0.00264419	0.0788341		Island
cg10977834	chr4	77075687	77075688	0.0148757	0.00211934	0.00761842		Island	5'UTR	CCNI
cg04681862	chr11	65961460	65961461	0.0203802	0.00392957	0.0228553		Open Sea	TSS1500	SART1
cg20138711	chr3	56801801	56801802	0.0199201	0.00400865	0.186154	Myeloid	Island	5'UTR	ARHGEF3
cg00090731	chr4	26860435	26860436	0.0207614	0.00312921	0.011262		Island	TSS1500	STIM2
cg13780902	chr11	47848423	47848424	0.0308307	0.00422039	0.0215303		Island	5'UTR	NUP160	Transporter	NEPHROTIC SYNDROME, TYPE 19		115107750
cg04154929	chr20	52192129	52192130	0.0228309	0.00319234	0.0109308		Island	TSS200	ZFP64		Malignant neoplasm of breast	Neoplasms	10151380
cg21844316	chr22	36454960	36454961	0.0236857	0.00348631	0.0115932		Island
cg27100814	chr3	88059035	88059036	0.0196522	0.00269281	0.00993707		Island	TSS200	CGGBP1
cg16040763	chr17	67377827	67377828	0.0147718	0.00176294	0.00231865		Island	5'UTR	PITPNC1
cg25415650	chr13	26221725	26221726	0.0280981	0.00341899	0.0202054		Island	TSS200	RNF6		Squamous cell carcinoma of esophagus; Malignant Squamous Cell Neoplasm; Squamous cell carcinoma; Malignant neoplasm of esophagus; Esophageal Neoplasms	Neoplasms	65093376; 85054907; 10402119; 75232749; 20128086
cg08564307	chr22	31212678	31212679	0.033126	0.00490997	0.0139119		Shore	Body	LIMK2
cg18909469	chr17	45135468	45135469	0.0178874	0.00227177	0.00529977		Shelf	TSS200	ACBD4
cg13901901	chr1	75724750	75724751	0.0173612	0.00261446	0.00629347		Island	5'UTR	ACADM	Enzyme	Malignant neoplasm of breast	Neoplasms	10120306
cg11800013	chr3	100400874	100400875	0.0251617	0.00316364	0.016893		Island	TSS1500	LNP1
cg07629094	chr19	52048960	52048961	0.0327444	0.0050189	0.0221928		Island	TSS200	ZNF432		Malignant neoplasm of breast	Neoplasms	10197219
cg09166705	chr1	151198407	151198408	0.0243414	0.00421807	0.00198741		Island	TSS200	PIP5K1A	Kinase	Lymphatic Metastasis; Bladder Neoplasm; Malignant neoplasm of urinary bladder	Neoplasms	30298215; 10035691; 10017409
cg00543196	chr1	147670619	147670620	0.0134947	0.0015281	0.0304737		Island	TSS200	ACP6
cg06824583	chr1	154325167	154325168	0.0170109	0.00360209	0.0235177		Shore	TSS1500	ATP8B2
cg07657131	chr16	11668947	11668948	0.0234918	0.00312426	0.0377608		Island	5'UTR	SNN
cg14327951	chr19	57916800	57916801	0.0306124	0.00456406	0.0387546		Shore	TSS200	ZNF417
cg15358937	chr4	2935005	2935006	0.0150194	0.00208351	0.00331236		Island	TSS200	MFSD10
cg02200456	chr11	2902206	2902207	0.01484	0.0018759	0.00264988		Island	TSS200	SLC22A18	Transporter	Malignant neoplasm of breast; Carcinoma of lung; Malignant neoplasm of upper lobe, bronchus or lung; Malignant neoplasm of lower lobe, bronchus or lung; Malignant neoplasm of other parts of bronchus or lung; Malignant neoplasm of middle lobe, bronchus or lung; Adenocarcinoma of breast; Adenocarcinoma Of Esophagus; Mammary Neoplasms; Lung Neoplasms	Neoplasms	10141292; 80370485; 30387490; 50210105; 50210448; 50209762; 85155878; 65099011; 90297557; 30264537
cg11395917	chr2	131105369	131105370	0.0299149	0.00494981	0.00993707		Island	5'UTR	PLEKHB2
cg04293876	chr10	97641093	97641094	0.0234249	0.00307414	0.128188		Island	1stExon	PI4K2A	Kinase	NEURODEVELOPMENTAL DISORDER WITH HYPERKINETIC MOVEMENTS, SEIZURES, AND STRUCTURAL BRAIN ABNORMALITIES		115346297
cg15542798	chr1	232805507	232805508	0.0207107	0.00410692	0.067572		Island	1stExon	KIAA1383
cg26155475	chr1	24745725	24745726	0.0179283	0.00206268	0.00761842		Island	Body	CLIC4	Ion channel	Prostatic Neoplasms	Neoplasms	40174236
cg03785281	chr13	40667364	40667365	0.0252444	0.00378525	0.0490229		Island	TSS1500	FOXO1		Alveolar rhabdomyosarcoma; Diffuse Large B-Cell Lymphoma; Leukemia, Myelocytic, Acute; Childhood Alveolar Rhabdomyosarcoma; Prostatic Neoplasms	Neoplasms	55136501; 45252226; 30141097; 65083560; 40173770
cg21908796	chr3	39406595	39406596	0.035616	0.00500587	0.0493541		Island	TSS200	RPSA	Nucleic acid binding	Adenocarcinoma of lung (disorder); Non-Small Cell Adenocarcinoma	Neoplasms	50157959; 90207048
cg05253577	chr5	168292257	168292258	0.0203797	0.00316224	0.39947	Lymphoid	Island	1stExon	WWC1		Asbestos-Related Malignant Mesothelioma; Malignant mesothelioma; Diffuse malignant mesothelioma	Neoplasms	90182835; 70025871; 70281133
cg00021539	chr6	37257637	37257638	0.0358078	0.00478813	0.0473667		Island	TSS200	TMEM217		Malignant basal cell tumor; Basal Cell Neoplasm	Neoplasms	90237712; 55168128
cg11099291	chr17	1716750	1716751	0.0278112	0.00421852	0.0172242		Island	TSS1500	C17orf91
cg08976749	chr12	49323009	49323010	0.0155221	0.0018219	0.00364359		Island	TSS200	TROAP		Liver carcinoma	Neoplasms	100183894
cg24219734	chr6	139374722	139374723	0.0199412	0.00332432	0.0046373		Island	TSS200	CITED2	Transcription factor	Congenital heart disease; Ventricular Septal Defects; Atrial Septal Defects; Congenital septal defect of heart; Atrial Septal Defect Sinus Venosus; Ostium secundum atrial septal defect	Cardiovascular Diseases	50178541; 25051024; 25049581; 25049389; 70008423; 70008236
cg17059575	chr17	34980564	34980565	0.0150794	0.00224543	0.0046373		Island	5'UTR	LIG3	Enzyme	Colorectal Carcinoma; malignant neoplasm of head of pancreas; Malignant neoplasm of other specified sites of pancreas; Malignant neoplasm of body of pancreas; Pancreatic Neoplasm; Malignant neoplasm of tail of pancreas	Neoplasms	15110802; 50206431; 50208899; 50207201; 40025069; 50207950
cg03768001	chr2	119679125	119679126	0.0228061	0.00331685	0.0195429		Island	TSS200	TMEM177
cg25805739	chr2	118088307	118088308	0.0245254	0.00310142	0.050679		Island	TSS200	INSIG2
cg10927719	chr10	44385371	44385372	0.0206257	0.00364755	0.45313	Lymphoid	Island	TSS1500	CXCL12		Breast Carcinoma; Liver carcinoma; Mammary Neoplasms; Prostatic Neoplasms; Myocardial Ischemia; Coronary Arteriosclerosis; Coronary heart disease; Diabetic Angiopathies; Malignant mesothelioma; Diabetic peripheral angiopathy; Diffuse malignant mesothelioma; Chronic ischemic heart disease; Asbestos-Related Malignant Mesothelioma	Neoplasms; Cardiovascular Diseases	80305369; 100232980; 90301200; 40179198; 50125207; 15187624; 15197547; 15493106; 70027938; 15492642; 70281258; 60235453; 90182960
cg17153055	chr11	65498500	65498501	0.021335	0.00441854	0.0162305		Shore	Body	MALAT1		Alcohol withdrawal syndrome	Mental Disorders (F03), Chemically-Induced Disorders (C25)	60023272
cg01844178	chr3	180679706	180679707	0.0163708	0.00239896	0.620073		Island	TSS1500	CCDC39		Situs ambiguus	Cardiovascular Diseases	60275547
cg10612681	chr5	122775030	122775031	0.0213134	0.00262282	0.00430606		Island	TSS200	SNX2
cg26386409	chr12	62631991	62631992	0.023965	0.00413372	0.0950646		Island
cg17648773	chr12	50111737	50111738	0.0193886	0.00204136	0.00198741		Island	TSS1500	C12orf62
cg05663122	chr19	58544411	58544412	0.0256916	0.00455977	0.0198741		Island	TSS200	TRIM28		Nephroblastoma; Malignant neoplasm of prostate; Childhood Kidney Wilms Tumor; Atherosclerosis; Adult Renal Wilms' Tumor; Nonanaplastic Renal Wilms' Tumor; Colorectal Neoplasms	Neoplasms; Cardiovascular Diseases	35213107; 70201647; 90186285; 5353423; 90182095; 90207361; 15149441
cg03578331	chr2	160493818	160493819	0.0204804	0.00221766	0.0569725		Island	TSS200	RBMS1
cg14086659	chr2	95122188	95122189	0.0205677	0.00307396	0.0341173		Island	TSS200	MRPS5	Nucleic acid binding	Adenocarcinoma of lung (disorder); Non-Small Cell Adenocarcinoma	Neoplasms	50164021; 90207198
cg14507042	chr9	136886757	136886758	0.0196228	0.00257219	0.00298112		Island	5'UTR	TRAF2
cg10527285	chr14	100306815	100306816	0.0197683	0.00233529	0.00662471		Island	TSS1500	MIR345		Adenoma; Acinar cell adenoma; Mammary Neoplasms; Bronchioloalveolar Adenocarcinoma	Neoplasms	5043308; 65214885; 90296664; 10298061
cg01556611	chr17	5468997	5468998	0.0257337	0.00490466	0.0139119		Island	TSS200	DHX33
cg25246745	chr10	101031271	101031272	0.0202107	0.00327536	0.0175555		Island	TSS200	PDZD7		DEAFNESS, AUTOSOMAL RECESSIVE 57		115037953
cg09151829	chr22	50251502	50251503	0.0177417	0.00246587	0.00728718		Island	TSS200	HDAC10
cg08274504	chr1	179883284	179883285	0.0268932	0.00474694	0.0178867		Shore	Body	TOR1AIP1		Malignant neoplasm of breast	Neoplasms	10111262
cg08841910	chr3	52287916	52287917	0.0232033	0.00377296	0.00430606		Island	5'UTR	GLYCTK	Kinase	D-Glyceric aciduria		65315932
cg24329794	chr4	70839167	70839168	0.0294587	0.00462654	0.0649222		Island	5'UTR	GRSF1
cg10507365	chr2	119367101	119367102	0.025905	0.00340485	0.0301424		Island	TSS1500	C2orf76
cg16469441	chr22	20496021	20496022	0.0131402	0.00144262	0.000993707		Island	TSS200	KLHL22
cg16139934	chr13	23375800	23375801	0.029505	0.00461074	0.0629347		Island	Body	SACS		Colorectal Carcinoma; Myoepithelioma	Neoplasms	15097774; 35165006
cg02073954	chr6	28225302	28225303	0.032464	0.00496412	0.193773		Island	5'UTR	ZNF193
cg15148879	chr11	47767025	47767026	0.0219376	0.00289334	0.00364359		Island	Body	FNBP4
cg24358465	chr6	27133081	27133082	0.0264604	0.00336065	0.0423981		Island	TSS1500	HIST1H2BJ
cg03061122	chr17	44315191	44315192	0.010763	0.00116213	0.080159		Island	Body	RUNDC3A
cg25504222	chr19	4639496	4639497	0.0152473	0.00181811	0.00298112		Island	TSS200	TNFAIP8L1
cg07062412	chr20	25407717	25407718	0.0221171	0.00492374	0.0142431		Island	5'UTR	GINS1	Nucleic acid binding	Liver carcinoma	Neoplasms	100250278
cg09084370	chr16	31700531	31700532	0.0249525	0.00425155	0.0953958		Island	TSS200	C16orf67
cg16841708	chr3	52411210	52411211	0.0242374	0.00432755	0.00960583		Shore	TSS1500	BAP1	Enzyme	Malignant mesothelioma; Uveal melanoma; Mesothelioma; Renal Cell Carcinoma; Meningioma; Cholangiocarcinoma; Conventional (Clear Cell) Renal Cell Carcinoma; Cutaneous Melanoma; Mammary Neoplasms; BAP1 tumor predisposition syndrome; Adenocarcinoma of lung (disorder); Neoplastic Syndromes, Hereditary; Pleural Mesothelioma; Hereditary Melanoma; ovarian neoplasm; leukemia; Malignant neoplasm of lung; …	Neoplasms; Cardiovascular Diseases	70029067; 55185367; 35041908; 10384038; 35025518; 55162193; 65127225; 50133679; 90305179; 115048788; 50167743; 35209270; 90242290; 95014990; 85251977; 30095104; 60166781; 45122294; 55154292; 30050559; 10035600; 40036799; 10017318; 90192064; 45058910; 40027123; 30267067; 90237921; 55168412; 45282275; 40180563; 55180709; 55181438; 90183006; 70281306; 65147104; 50206811; 50207561; 50209259; 15078189…
cg10853556	chr11	125592573	125592574	0.0338151	0.00427126	0.0390858		Island	TSS1500	STT3A	Enzyme	CONGENITAL DISORDER OF GLYCOSYLATION, TYPE Iw, AUTOSOMAL RECESSIVE		115256652
cg15672675	chr1	40041334	40041335	0.0334103	0.00463131	0.0175555		Shore	5'UTR	CAP1	Cellular structure	Osteoporosis	Nutritional and Metabolic Diseases (C18), Musculoskeletal Diseases (C05)	35382521
cg21199988	chr11	57712552	57712553	0.0229093	0.002663	0.0430606		Island	TSS200	TMX2		NEURODEVELOPMENTAL DISORDER WITH MICROCEPHALY, CORTICAL MALFORMATIONS, AND SPASTICITY		115198602
cg02851105	chr16	684504	684505	0.0133649	0.00221646	0.0271613		Island	TSS200	JMJD8	Receptor	Autosomal recessive cerebellar ataxia due to STIP1 homology and U-box containing protein 1 deficiency (disorder)	Congenital, Hereditary, and Neonatal Diseases and Abnormalities (C16), Nervous System Diseases (C10)	115160355
cg17460846	chr10	99731841	99731842	0.0282369	0.00500589	0.0533289		Shore	TSS1500	CUTC		Malignant neoplasm of breast	Neoplasms	10142320
cg10723629	chr2	99337282	99337283	0.0271458	0.00320111	0.0175555		Island	TSS200	EIF5B
cg20234947	chr12	105084609	105084610	0.0289491	0.00454688	0.375621		Island	TSS200	ALDH1L2	Enzyme	Neurodevelopmental Disorders	Mental Disorders (F03)	95034580
cg17380870	chr3	196081731	196081732	0.0189934	0.00400147	0.0162305		Island	5'UTR	TFRC	Enzyme	Multiple Myeloma; Breast Carcinoma; Glioma; Chronic Lymphocytic Leukemia; Bladder Neoplasm; Lymphoma, Non-Hodgkin; ovarian neoplasm; Malignant neoplasm of ovary; Mammary Neoplasms; Malignant neoplasm of urinary bladder; Polycystic Ovary Syndrome; Colorectal Neoplasms; Myocardial Ischemia; Lung Neoplasms; Malignant Glioma; Hereditary Breast and Ovarian Cancer Syndrome	Neoplasms; Cardiovascular Diseases	35087780; 80318984; 20287851; 30108176; 10033524; 30324952; 85248656; 85336846; 90302934; 10015332; 40136197; 15155920; 50125599; 30266203; 75261227; 80197940
cg23099347	chr16	29816176	29816177	0.0262773	0.00472716	0.0135807		Island	TSS200	C16orf53
cg23241429	chr1	153634140	153634141	0.0228253	0.00363655	0.0264988		Island	TSS200	S100A13
cg01755562	chr3	139934703	139934704	0.0239402	0.00302516	0.471348		Island	TSS1500	CLSTN2	Calcium-binding protein	Liver neoplasms; Colorectal Carcinoma	Neoplasms	30232820; 15130549
cg05159192	chr15	72784456	72784457	0.0251893	0.00432965	0.0327923		Shore	TSS1500	ADPGK
cg07797068	chr6	31806843	31806844	0.0185596	0.00319985	0.000993707		Island	5'UTR	LSM2
cg25468863	chr13	36346523	36346524	0.0247892	0.00382675	0.302749		Island	TSS200	SPG20
cg03645581	chr2	27217308	27217309	0.026766	0.00431742	0.00430606		Island	TSS200	CAD	Enzyme	Colorectal Carcinoma; Erythroleukemia (Erythroid/Myeloid); Coronary Artery Disease, Autosomal Dominant 2	Neoplasms; Cardiovascular Diseases	15141997; 110202660; 100165182
cg00394153	chr11	96389794	96389795	0.0154718	0.00205523	0.00264988		Island	TSS200	JRKL
cg17889103	chr8	96235406	96235407	0.0281357	0.00503658	0.0357734		Open Sea	Body	UQCRB	Enzyme	MITOCHONDRIAL COMPLEX III DEFICIENCY, NUCLEAR TYPE 3		105248227
cg06974755	chr9	133121544	133121545	0.018872	0.00259727	0.00960583		Island	TSS1500	RALGDS	Enzyme modulator	Colorectal Carcinoma; Hereditary Breast and Ovarian Cancer Syndrome	Neoplasms	15128472; 80192789
cg20466748	chr18	46175034	46175035	0.0252912	0.00309111	0.0314674		Island	5'UTR	C18orf25
cg04813719	chr11	66257458	66257459	0.028681	0.00384914	0.0245114		Island	TSS200	KLC2		Spastic Paraplegia, Optic Atrophy, and Neuropathy	Eye Diseases (C11), Congenital, Hereditary, and Neonatal Diseases and Abnormalities (C16), Pathological Conditions, Signs and Symptoms (C23), Nervous System Diseases (C10)	95182280
cg06524546	chr7	75878970	75878971	0.0304477	0.00443916	0.0218615		Island	TSS200	RHBDD2
cg16063519	chr2	84880627	84880628	0.0253864	0.00353095	0.0910898		Island	Body	C2orf89
cg00596508	chr12	40692998	40692999	0.0165467	0.00315775	0.712156	Lymphoid	Island	5'UTR	CNTN1		Colorectal Carcinoma	Neoplasms	15086263
cg20096481	chr8	86342869	86342870	0.0221293	0.00274456	0.0122557		Island	5'UTR	WWP1	Enzyme	Wolff-Parkinson-White Syndrome	Cardiovascular Diseases	45231642
cg25925331	chr15	94231524	94231525	0.0299474	0.00473868	0.0380921		Island
cg20956373	chr1	21783064	21783065	0.0276983	0.00428485	0.0139119		Island	5'UTR	USP48		Malignant neoplasm of prostate	Neoplasms	70262795
cg11229457	chr12	42144825	42144826	0.0246242	0.00469558	0.00231865		Island	5'UTR	GXYLT1
cg03359285	chr17	40417559	40417560	0.0261529	0.00408644	0.0440543		Island	Body	TOP2A		leukemia; Mammary Neoplasms; Liver carcinoma; Adenocarcinoma of lung (disorder); Glioma; Adrenocortical carcinoma; Adenoid Cystic Carcinoma; Prostatic Neoplasms; Malignant Glioma; Polycystic Ovary Syndrome; Liver neoplasms; Salivary Gland Neoplasms; Non-Small Cell Adenocarcinoma	Neoplasms	30093330; 90303485; 100239068; 50165877; 20288499; 55149999; 15222768; 40180007; 75261383; 40136471; 30233675; 40294470; 90207243
cg21413754	chr6	28924302	28924303	0.01895	0.00203772	0.00397483		Shore	TSS1500	TRIM27		Differentiated Thyroid Gland Carcinoma		90234368
cg24557020	chr11	2400920	2400921	0.0118646	0.00164243	0.000662471		Island	TSS1500	TSSC4
cg21825625	chr3	194672600	194672601	0.0355839	0.00501293	0.00529977		Island	TSS200	LSG1		Brain Injuries	Nervous System Diseases (C10)	60325111
cg14291622	chr9	19127551	19127552	0.0208017	0.00317733	0.0347797		Island	5'UTR	PLIN2	Transporter	Stomach Neoplasms	Neoplasms	45055612
cg02257714	chr16	1153593	1153594	0.0162301	0.00183882	0.243127		Island	5'UTR	CACNA1H	Ion channel	Arteriovenous Malformations, Cerebral; Ductal Breast Carcinoma; Congenital arteriovenous malformation	Neoplasms; Cardiovascular Diseases	85218379; 95029292; 5267186
cg22241593	chr17	44006621	44006622	0.0197591	0.00264728	0.063266		Island	Body	NAGS		Hyperammonemia, type III	Nervous System Diseases (C10), Nutritional and Metabolic Diseases (C18), Congenital, Hereditary, and Neonatal Diseases and Abnormalities (C16)	60311127
cg27394859	chr19	34964297	34964298	0.0361938	0.00472511	0.0467042		Island	TSS1500	ZNF792
cg13939859	chr1	90717962	90717963	0.0276236	0.00464279	0.513415	Lymphoid	Island	TSS1500	BARHL2	Transcription factor	Squamous cell carcinoma of mouth	Neoplasms	80016124
cg00914462	chr1	244864470	244864471	0.0118597	0.00128695	0.00132494		Island	5'UTR	HNRNPU		Neurodevelopmental Disorders	Mental Disorders (F03)	95036363
cg26058391	chr7	100119621	100119622	0.0130533	0.00146061	0.000331236		Open Sea	TSS200	CNPY4
cg00390596	chr2	112542616	112542617	0.0182674	0.00194404	0.00132494		Island	1stExon	POLR1B	Enzyme	TREACHER COLLINS SYNDROME 4		115215180
cg10864356	chr6	33417987	33417988	0.0251943	0.00393961	0.016893		Island	5'UTR	CUTA
cg10788210	chr13	60163898	60163899	0.0214715	0.00358028	0.0221928		Island	5'UTR	DIAPH3		AUDITORY NEUROPATHY, AUTOSOMAL DOMINANT, 1	Pathological Conditions, Signs and Symptoms (C23), Otorhinolaryngologic Diseases (C09), Nervous System Diseases (C10)	95190744
cg24411340	chr2	135532182	135532183	0.0283262	0.00430544	0.045048		Shore	TSS1500	ZRANB3
cg07850967	chr2	54558413	54558414	0.0174011	0.00254894	0.00496853		Island	5'UTR	SPTBN1		DEVELOPMENTAL DELAY, IMPAIRED SPEECH, AND BEHAVIORAL ABNORMALITIES (SPTBN1 related)		115256904
cg02329767	chr5	111512990	111512991	0.0251567	0.00354168	0.0390858		Shore	TSS1500	STARD4
cg10556221	chr10	95907920	95907921	0.0169074	0.00194819	0.011262		Island	TSS200	C10orf131
cg15844365	chr2	69437683	69437684	0.0201568	0.00253283	0.0278238		Island	TSS200	NFU1		Multiple mitochondrial dysfunctions syndrome type 1 (disorder)	Nutritional and Metabolic Diseases (C18)	105161825
cg04985324	chr14	95534584	95534585	0.019328	0.00216318	0.00529977		Island	TSS1500	GLRX5	Enzyme	ANEMIA, SIDEROBLASTIC, 3, PYRIDOXINE-REFRACTORY		110106715
cg08452062	chr19	40348440	40348441	0.0216099	0.00286128	0.0274925		Island	TSS200	C19orf47
cg14202380	chr1	46604380	46604381	0.0192721	0.00244781	0.0178867		Island	TSS200	MKNK1	Kinase	Substance-Related Disorders	Mental Disorders (F03), Chemically-Induced Disorders (C25)	60025637
cg24404479	chr15	99059137	99059138	0.0163432	0.00197987	0.253395		Island
cg02026896	chr6	158168081	158168082	0.0263874	0.00314423	0.00861212		Island	TSS1500	GTF2H5		Trichothiodystrophy Syndromes	Congenital, Hereditary, and Neonatal Diseases and Abnormalities (C16), Skin and Connective Tissue Diseases (C17)	100113611
cg16101572	chr14	21098539	21098540	0.0186228	0.0023795	0.0135807		Island	TSS1500	C14orf176
cg24903703	chr8	143684327	143684328	0.030916	0.00396066	0.0818152		Island	TSS200	ZNF707
cg16023122	chr1	201739708	201739709	0.0266499	0.00468298	0.0944021		Island	TSS200	NAV1		Schizophrenia	Mental Disorders (F03)	40330978
cg26112863	chr3	123066907	123066908	0.0298355	0.00490778	0.0814839		Island	TSS200	PDIA5
cg09629092	chr15	65287044	65287045	0.0243817	0.00273864	0.00828089		Island	TSS1500	PARP16
cg16616449	chr5	177312308	177312309	0.0300932	0.00478934	0.0453793		Island	TSS200	MXD3
cg10106363	chr21	29298602	29298603	0.0155407	0.00207933	0.0165618		Island	TSS1500	BACH1		Cardiotoxicity	Cardiovascular Diseases	85187797
cg24274982	chr7	26200903	26200904	0.019809	0.00254206	0.00728718		Island	TSS200	HNRNPA2B1		Adult T-Cell Lymphoma/Leukemia	Neoplasms	30185146
cg03445587	chr3	156826289	156826290	0.013977	0.00210023	0.101027		Island	TSS200	LEKR1
cg22774379	chr19	2269890	2269891	0.0297209	0.00481125	0.005631		Island	Body	OAZ1	Enzyme modulator	Coronary Restenosis	Cardiovascular Diseases	85285290
cg21877855	chr1	63523454	63523455	0.0223259	0.00417797	0.00894336		Open Sea	TSS1500	ITGB3BP		Endometriosis	Urogenital Diseases (C12)	20084074
cg11858276	chr19	4246961	4246962	0.0258667	0.00492909	0.0288175		Island	TSS200	CCDC94
cg07243161	chr6	136550571	136550572	0.0168923	0.00238482	0.204041	Lymphoid	Island	5'UTR	MAP7
cg00846720	chr4	169612605	169612606	0.0273014	0.00356105	0.00397483		Island	TSS200	NEK1	Kinase	Adenocarcinoma of lung (disorder); Large cell carcinoma of lung	Neoplasms	50159711; 70024026
cg25940949	chr6	33299512	33299513	0.022775	0.00358231	0.000993707		Island	TSS200	RGL2
cg23739994	chr11	94401590	94401591	0.0302343	0.00377165	0.467373		Island	TSS200	GPR83
cg00667026	chr14	68795548	68795549	0.0260329	0.00392858	0.0950646	Myeloid	Island	1stExon	C14orf181
cg16807097	chr12	56267112	56267113	0.0161147	0.00201768	0.000993707		Island	TSS200	COQ10A
cg23952189	chr17	29176906	29176907	0.0223046	0.0035346	0.00596224		Island	5'UTR	MYO18A		Malignant neoplasm of prostate	Neoplasms	70236001
cg06725705	chr16	8964407	8964408	0.029813	0.0043474	0.0211991		Island	TSS1500	USP7	Enzyme	Malignant neoplasm of urinary bladder; Bladder Neoplasm; Prostatic Neoplasms	Neoplasms	10016862; 10035144; 40180386
cg22558432	chr15	82540586	82540587	0.0300941	0.00473338	0.0105995		Island	TSS200	RPS17	Nucleic acid binding	Anemia, Diamond-Blackfan	Hemic and Lymphatic Diseases (C15), Congenital, Hereditary, and Neonatal Diseases and Abnormalities (C16)	90041790
cg07706279	chr3	39107529	39107530	0.0235918	0.00316653	0.0251739		Island	TSS200	TTC21A		SPERMATOGENIC FAILURE 37		115165578
cg07492251	chr5	134758673	134758674	0.0216209	0.00257267	0.0208678		Island	TSS200	DDX46
cg23258881	chr1	150150847	150150848	0.0153276	0.00214543	0.00596224		Island	Body	PLEKHO1		Depression, Bipolar	Mental Disorders (F03)	10000317
cg04324727	chr14	79279236	79279237	0.0310221	0.0037799	0.398808	Lymphoid	Island	TSS200	NRXN3		Schizophrenia	Mental Disorders (F03)	40331667
cg19865182	chr7	39623455	39623456	0.0345318	0.00500249	0.0291487		Island	TSS200	RALA	Enzyme modulator	HIATT-NEU-COOPER NEURODEVELOPMENTAL SYNDROME		115244540
cg05261559	chr13	20128783	20128784	0.0152832	0.00230803	0.192117		Island
cg22952834	chr9	137046188	137046189	0.0235309	0.00274332	0.0549851		Island	5'UTR	NPDC1
cg24838391	chr1	35641387	35641388	0.0257227	0.00461223	0.0152368		Island	1stExon	PSMB2		Bladder Neoplasm; Malignant neoplasm of urinary bladder	Neoplasms	10031142; 10012990
cg01452777	chr16	8622073	8622074	0.0206772	0.00365286	0.0264988		Shore	5'UTR	C16orf68
cg09900436	chr20	60055899	60055900	0.0293842	0.00463557	0.155349		Open Sea	TSS200	C20orf197
cg04996852	chr16	3880111	3880112	0.0274261	0.00484862	0.00430606		Shore	5'UTR	CREBBP		Diffuse Large B-Cell Lymphoma; Lymphoma, Follicular; Leukemia, Myelocytic, Acute; Acute lymphocytic leukemia; Small cell carcinoma of lung; Squamous cell carcinoma; Carcinoma, Transitional Cell; Malignant neoplasm of urinary bladder; Adenocarcinoma of lung (disorder); Bladder Neoplasm; Squamous cell carcinoma of esophagus; Sezary Syndrome; Multiple Myeloma; Acute myeloid leukemia with t(8;16)(p11…	Neoplasms; Cardiovascular Diseases	45251527; 30316268; 30137330; 30118698; 50072512; 10388450; 10409736; 10003776; 50147989; 10021456; 65085398; 45008771; 35075828; 110198506; 40172650; 85054285; 45260369; 45261178; 100114226; 15221247; 100114304; 90206847; 65210061; 45261129; 95205267; 45098596; 90223645
cg24127656	chr17	28897843	28897844	0.0281799	0.00469712	0.018218		Island	TSS200	FLOT2
cg06699638	chr8	38105790	38105791	0.0248747	0.00433361	0.00397483		Island	TSS200	ASH2L	Nucleic acid binding	Intellectual Disability	Pathological Conditions, Signs and Symptoms (C23), Mental Disorders (F03), Nervous System Diseases (C10), Behavior and Behavior Mechanisms (F01)	105295706
cg04592544	chr13	21140582	21140583	0.0274865	0.00393522	0.0195429		Island	1stExon	SAP18
cg13469311	chr4	128288447	128288448	0.0269117	0.00471207	0.0149056		Island	TSS1500	PGRMC2
cg01783353	chr11	64226820	64226821	0.0329469	0.00494142	0.0679033		Shore	TSS1500	TRPT1
cg09360748	chr14	67619790	67619791	0.0252061	0.00322076	0.02948		Island	TSS200	ARG2	Enzyme	Prostatic Neoplasms; Carcinoma, Pancreatic Ductal; Malignant neoplasm of pancreatic duct; Heart failure; Congestive heart failure	Neoplasms; Cardiovascular Diseases	40176941; 85209941; 50208471; 25023012; 25039198
cg15132650	chr1	64470174	64470175	0.018409	0.00215198	0.117257		Island	TSS1500	CACHD1
cg04207032	chr22	20017223	20017224	0.0207351	0.00296532	0.0397483		Shore	TSS1500	ARVCF	Cellular structure	DiGeorge Syndrome	Cardiovascular Diseases	20007220
cg00773459	chr1	83998962	83998963	0.0162334	0.00224182	0.486254	Lymphoid	Island	5'UTR	TTLL7
cg25194415	chr4	6782443	6782444	0.0324653	0.00479607	0.0152368		Island	TSS1500	KIAA0232
cg16220802	chr4	99894655	99894656	0.0234104	0.00375283	0.00894336		Open Sea	TSS200	MAPKSP1
cg10142275	chr6	3118704	3118705	0.0168579	0.00191838	0.00695595		Island	5'UTR	BPHL		CORTICAL DYSPLASIA, COMPLEX, WITH OTHER BRAIN MALFORMATIONS 5		105314348
cg13052543	chr17	42682985	42682986	0.0207304	0.00255021	0.0417357		Island	TSS1500	CCR10	G-protein coupled receptor	Status Epilepticus	Pathological Conditions, Signs and Symptoms (C23), Nervous System Diseases (C10)	45052240
cg14826972	chr11	118572209	118572210	0.0236597	0.003244	0.00960583		Shore	TSS200	ARCN1	Transporter	SHORT STATURE-MICROGNATHIA SYNDROME		110166369
cg11073494	chr7	101252284	101252285	0.0301635	0.0048494	0.0635972		Island
cg23585270	chr20	44960541	44960542	0.021544	0.00349926	0.000662471		Island	TSS200	TOMM34
cg23329156	chr3	190514026	190514027	0.0174316	0.0020171	0.0155681		Island	TSS200	IL1RAP	Receptor	Squamous cell carcinoma of the head and neck; Liver carcinoma	Neoplasms	90024504; 100211645
cg04050578	chr11	78188735	78188736	0.0249712	0.00412787	0.0208678		Island	TSS200	KCTD21
cg03723556	chr2	127388095	127388096	0.0172231	0.00186637	0.000662471		Island
cg22837726	chr19	7501067	7501068	0.0241133	0.0039835	0.575025		Island	Body	C19orf45
cg03159785	chr3	170357985	170357986	0.0176389	0.00228006	0.00132494		Island	5'UTR	SKIL		Malignant neoplasm of prostate	Neoplasms	70252907
cg05388307	chr4	165327563	165327564	0.0146721	0.00263731	0.000993707		Island	TSS200	SC4MOL
cg21815781	chr14	67533134	67533135	0.0285139	0.00377156	0.052004		Island	TSS200	PLEKHH1
cg06109136	chr12	106774711	106774712	0.0214365	0.0025641	0.02948		Island	5'UTR	RIC8B
cg22471742	chr19	2427710	2427711	0.0194935	0.00247959	0.00927459		Island	5'UTR	TIMM13
cg10437806	chr12	21527574	21527575	0.0221361	0.00390496	0.428288	Lymphoid	Island	Body	C12orf39
cg13085895	chr12	6938087	6938088	0.0309649	0.00371196	0.00198741		Island	Body	ATN1		Dentatorubral-Pallidoluysian Atrophy	Nervous System Diseases (C10)	85060055
cg26543917	chr17	1516798	1516799	0.0142841	0.00142554	0.000331236		Island	TSS200	LOC100306951
cg07823452	chr20	3159976	3159977	0.0184125	0.00285281	0.00927459		Shore	TSS200	FASTKD5		Schizophrenia	Mental Disorders (F03)	40325023
cg14877820	chr3	16265191	16265192	0.0177333	0.00226647	0.00662471		Island	TSS200	OXNAD1
cg12163351	chr7	112450903	112450904	0.0239704	0.00493115	0.0178867		Island	Body	IFRD1		SPINOCEREBELLAR ATAXIA 18	Congenital, Hereditary, and Neonatal Diseases and Abnormalities (C16), Nervous System Diseases (C10)	95247328
cg00178356	chr13	28137673	28137674	0.0235223	0.00384622	0.011262		Shore	TSS1500	PAN3
cg14961949	chr3	158106420	158106421	0.0203095	0.00394494	0.174892		Shore	TSS1500	SHOX2		Malignant neoplasm of other parts of bronchus or lung; Malignant neoplasm of upper lobe, bronchus or lung; Malignant neoplasm of middle lobe, bronchus or lung; Malignant neoplasm of lower lobe, bronchus or lung; Basal Cell Neoplasm; Malignant basal cell tumor	Neoplasms	50210500; 30387542; 50209814; 50210157; 55168323; 90237853
cg20681735	chr12	53180543	53180544	0.0188512	0.00258055	0.0291487		Island	TSS1500	ZNF740
cg12631735	chr15	93073195	93073196	0.0344816	0.00499872	0.132825		Island	TSS200	RGMA		Multiple Sclerosis	Immune System Diseases (C20), Nervous System Diseases (C10)	35103867
cg09677724	chr16	70454456	70454457	0.0131805	0.0015276	0.000662471		Island	TSS200	FUK
cg21037018	chr7	35800875	35800876	0.0280142	0.00413508	0.0298112		Island	TSS200	2025-09-07
cg06805280	chr1	85580887	85580888	0.0317205	0.00388455	0.422988	Lymphoid	Island	5'UTR	CYR61
cg18603466	chr17	35119947	35119948	0.0389587	0.00474555	0.0649222		Island	TSS200	RAD51L3
cg05942152	chr11	65134606	65134607	0.0144029	0.00194583	0		Island	TSS200	SYVN1		Leukomalacia, Periventricular	Cardiovascular Diseases	30191403
cg27084903	chr10	87862163	87862164	0.0293174	0.00451782	0.0122557		Island	TSS1500	PTEN	Enzyme	PTEN Hamartoma Tumor Syndrome; Hamartoma Syndrome, Multiple; Mammary Neoplasms; Malignant neoplasm of prostate; Lhermitte-Duclos disease; ovarian neoplasm; melanoma; Bannayan-Riley-Ruvalcaba Syndrome; Malignant neoplasm of breast; Glioma; Liver carcinoma; Renal Cell Carcinoma; Carcinoma; Glioblastoma; Non-Small Cell Lung Carcinoma; Prostatic Neoplasms; Endometrial Carcinoma; Squamous cell carcino…	Neoplasms; Cardiovascular Diseases	100132312; 20331884; 90299854; 70248353; 70279211; 85242685; 30430561; 60252147; 10154920; 20283729; 100229237; 10379355; 10234276; 20253359; 10350572; 40178741; 75062178; 90028156; 20080153; 30373118; 30309532; 55160677; 85330599; 10031320; 80297701; 20127701; 100096719; 30265285; 50077409; 75260760; 5033849; 10013160; 35024297; 40026060; 30201096; 105158009; 35199017; 50162264; 45298585; 402857…
cg18664773	chr19	58573682	58573683	0.0183916	0.00228623	0.00165618		Island	TSS200	MZF1
cg10734276	chr3	3126886	3126887	0.0130249	0.00134571	0.000662471		Island	TSS200	TRNT1		Multiple Myeloma	Neoplasms; Cardiovascular Diseases	35083910
cg27430662	chr1	109114086	109114087	0.0210408	0.00408821	0.163962		Shore	TSS1500	C1orf194
cg21140714	chr1	174999268	174999269	0.0255425	0.00393519	0.0228553		Shore	TSS200	CACYBP
cg02746725	chr2	176189578	176189579	0.0227223	0.00263051	0.534945	Lymphoid	Island	Body	HOXD1		ovarian neoplasm; Colorectal Neoplasms	Neoplasms	85233681; 15151789
cg11067468	chr12	31326214	31326215	0.0259355	0.00445189	0.0172242		Island	TSS200	FAM60A
cg12419348	chr17	56914037	56914038	0.0150691	0.00235989	0.00264988		Island	5'UTR	TRIM25
cg08233142	chr19	11355333	11355334	0.0293607	0.00367786	0.237165		Island	TSS200	LPPR2
cg18601509	chr5	1801368	1801369	0.0170202	0.00209758	0.00529977		Island	TSS200	NDUFS6	Enzyme	Malignant tumor of cervix; Uterine Cervical Neoplasm	Neoplasms	10487550; 15009949
cg04771550	chr17	8176509	8176510	0.0167838	0.00313344	0.005631		Island	TSS200	TMEM107		Leukoencephalopathy Brain Calcifications and Cysts	Neoplasms	105178884
cg22454227	chr17	31859356	31859357	0.0307705	0.00442797	0.0228553		Island	TSS200	C17orf79
cg11452354	chr6	44219315	44219316	0.0309535	0.00489609	0.0602849		Shore	TSS200	SLC29A1	Transporter	Pancreatic Neoplasm; Colorectal Carcinoma; malignant neoplasm of head of pancreas; Malignant neoplasm of body of pancreas; Malignant neoplasm of tail of pancreas; Malignant neoplasm of other specified sites of pancreas	Neoplasms	40023728; 15092896; 50206227; 50207000; 50207749; 50208698
cg07222604	chr6	30451095	30451096	0.027472	0.00496786	0.0410732		Island
cg17469356	chr3	50328444	50328445	0.0279387	0.00398196	0.0437231		Island	TSS1500	TUSC2
cg06123783	chr4	143559405	143559406	0.0282036	0.00385865	0.166611		Island	TSS200	LOC441046
cg19421484	chr11	64284715	64284716	0.0253457	0.00298938	0.0129182		Shore	TSS200	BAD		Non-Small Cell Lung Carcinoma; Malignant neoplasm of endometrium; Prostatic Neoplasms; Transient Ischemic Attack; leukemia; malignant neoplasm of head of pancreas; Malignant neoplasm of body of pancreas; Malignant neoplasm of tail of pancreas; Endometrial Neoplasms; Pancreatic Neoplasm; Malignant neoplasm of other specified sites of pancreas	Neoplasms; Cardiovascular Diseases	10350322; 10275388; 40178601; 10477427; 30090289; 50206588; 50207351; 50208100; 20080103; 40026047; 50209049
cg18978324	chr14	24271731	24271732	0.0265819	0.00347158	0.0255051		Island	TSS200	RABGGTA
cg11771402	chr17	29294296	29294297	0.0275415	0.00389541	0.0344485		Island	TSS200	NUFIP2		Schizophrenia	Mental Disorders (F03)	40324434
cg00399596	chr7	25951186	25951187	0.0268598	0.00454263	0.255714	Lymphoid	Island	TSS1500	MIR148A		Heart failure; Congestive heart failure; Liver neoplasms	Neoplasms; Cardiovascular Diseases	25023668; 25039768; 30230629
cg02556401	chr6	24403418	24403419	0.0249385	0.0041886	0.0400795		Island	Body	MRS2
cg07002965	chr16	88856820	88856821	0.0127961	0.00144528	0.000993707		Island	TSS1500	TRAPPC2L		ENCEPHALOPATHY, PROGRESSIVE, EARLY-ONSET, WITH EPISODIC RHABDOMYOLYSIS		115164683
cg27297753	chr3	10011216	10011217	0.0236803	0.00276138	0.0122557		Island	TSS200	LOC401052
cg17241550	chr18	2571291	2571292	0.0130244	0.00244057	0.00662471		Island	TSS1500	NDC80	Transcription factor	Liver carcinoma	Neoplasms	100186524
cg08021986	chr19	12666687	12666688	0.0116207	0.00120581	0.000662471		Island	TSS200	MORG1
cg27459981	chr16	74700673	74700674	0.024555	0.0036284	0.00993707		Island	5'UTR	MLKL	Kinase	Gastric Adenocarcinoma	Neoplasms	65044360
cg24835021	chr19	38403434	38403435	0.0204779	0.00236755	0.00298112		Island	Body	FAM98C		Autism Spectrum Disorders	Mental Disorders (F03)	90315378
cg10043376	chr14	67619864	67619865	0.0288983	0.0038426	0.0433919		Island	5'UTR	ARG2	Enzyme	Prostatic Neoplasms; Carcinoma, Pancreatic Ductal; Malignant neoplasm of pancreatic duct; Heart failure; Congestive heart failure	Neoplasms; Cardiovascular Diseases	40176941; 85209941; 50208471; 25023012; 25039198
cg05566591	chr16	88686691	88686692	0.0191193	0.0024	0.0132494		Island	TSS1500	SNAI3		Necrotizing Enterocolitis	Digestive System Diseases (C06)	75139707
cg10208594	chr10	50624089	50624090	0.0218247	0.00373548	0.0119245		Island	TSS200	SGMS1
cg14682345	chr19	1104647	1104648	0.0128171	0.00181488	0.000662471		Island	TSS200	GPX4	Enzyme	Malignant neoplasm of large intestine; Heart failure; Mammary Neoplasms; Colorectal Neoplasms; Adenocarcinoma of large intestine (disorder); Congestive heart failure	Neoplasms; Cardiovascular Diseases	70071996; 25021376; 90292159; 15151462; 90167828; 25037799
cg02007090	chr22	38273104	38273105	0.0158068	0.00170649	0.000993707		Island	TSS200	TMEM184B	Transporter	Neuromuscular Diseases	Nervous System Diseases (C10)	35271919
cg09154615	chr12	123272208	123272209	0.0284299	0.00443047	0.0364359		Shore	TSS200	CDK2AP1
cg05148373	chr2	182522789	182522790	0.0260481	0.00320647	0.218615		Open Sea	TSS200	PDE1A
cg12082325	chr19	9835233	9835234	0.0199214	0.00260197	0.00364359		Island	TSS200	PIN1		Mammary Neoplasms	Neoplasms	90298728
cg05261336	chr7	993268	993269	0.0176206	0.00202006	0.0046373		Shelf
cg21344215	chr2	27629105	27629106	0.0197013	0.0024237	0.0115932		Open Sea	TSS200	CCDC121
cg25368031	chr11	62653298	62653299	0.0219264	0.00339022	0.000662471		Island	5'UTR	INTS5
cg20865068	chr13	99501199	99501200	0.032275	0.00463833	0.0115932		Island	TSS1500	TM9SF2
cg01777765	chr16	1773190	1773191	0.0319497	0.00477619	0.0188804		Island	TSS200	MRPS34		COMBINED OXIDATIVE PHOSPHORYLATION DEFICIENCY 32		110214957
cg18776463	chr12	14771098	14771099	0.0256836	0.00382832	0.0324611		Shore	5'UTR	HIST4H4
cg02700824	chr5	149961205	149961206	0.0160532	0.00196631	0.0258364		Island	5'UTR	SLC26A2	Transporter	Diastrophic dysplasia	Endocrine System Diseases (C19), Congenital, Hereditary, and Neonatal Diseases and Abnormalities (C16), Musculoskeletal Diseases (C05)	55198841
cg16889556	chr17	4948135	4948136	0.0253831	0.00410865	0.00629347		Island	Body	PFN1		Squamous cell carcinoma of esophagus	Neoplasms	65091689
cg07469949	chr19	17267431	17267432	0.0192235	0.00250461	0.00960583		Open Sea	5'UTR	C19orf62
cg11479258	chr12	2890831	2890832	0.0213509	0.00298078	0.00529977		Island	TSS200	TULP3		Gastrointestinal Stromal Tumors	Neoplasms	60036833
cg00230869	chr2	70191008	70191009	0.0294861	0.00466287	0.005631		Island	5'UTR	C2orf42
cg06558938	chr11	67469262	67469263	0.0345579	0.00479665	0.045048		Island	TSS200	TMEM134
cg04244215	chr3	66501117	66501118	0.0277195	0.00356435	0.0871149		Island	TSS1500	LRIG1	Receptor	Atrial Fibrillation	Cardiovascular Diseases	5377090
cg27498211	chr16	4538825	4538826	0.0274575	0.00444554	0.116264		Island	TSS200	C16orf5
cg23084922	chr7	66921502	66921503	0.025733	0.00398943	0.0102683		Island	5'UTR	C7orf42
cg25986360	chr19	40663311	40663312	0.0186305	0.00225121	0.000331236		Island
cg23403350	chr5	177446652	177446653	0.024541	0.00408205	0.0152368		Island	TSS200	PRR7
cg15233292	chr22	31944343	31944344	0.02583	0.0028363	0.00496853		Island	TSS200	YWHAH	Chaperone	Primary cardiomyopathy; Cardiomyopathies; Myocardial Diseases, Secondary	Cardiovascular Diseases	40167717; 85202461; 40347829
cg14096962	chr3	58434090	58434091	0.0387523	0.00492349	0.0602849		Island	TSS1500	PDHB		Renal Cell Carcinoma	Neoplasms	10378245
cg15217867	chr18	74598044	74598045	0.0167675	0.00231466	0.00198741		Island	TSS1500	LOC400657
cg07674403	chr19	12957362	12957363	0.0320913	0.00491447	0.0755217		Shore	TSS200	GADD45GIP1
cg26529376	chr2	95346580	95346581	0.0267235	0.00360178	0.369659	Lymphoid	Island	TSS1500	KCNIP3	Ion channel	Malignant neoplasm of breast	Neoplasms	10117105
cg06218124	chr6	36442742	36442743	0.0289158	0.00388564	0.0228553		Island	TSS200	KCTD20
cg26538590	chr16	66549917	66549918	0.0313415	0.00456082	0.0228553		Island	Body	TK2	Kinase	Mitochondrial Myopathies	Musculoskeletal Diseases (C05), Nutritional and Metabolic Diseases (C18), Nervous System Diseases (C10)	55064339
cg12790592	chr14	89417929	89417930	0.0243385	0.00383783	0.00761842		Island	TSS1500	FOXN3
cg17518965	chr19	3178957	3178958	0.0139094	0.00231231	0.137132	Myeloid	Island	1stExon	S1PR4
cg00909976	chr17	49707930	49707931	0.0198931	0.00452619	0.0211991		Open Sea	TSS200	SLC35B1
cg08580347	chr19	7920334	7920335	0.0260827	0.00425708	0.00264988		Island	TSS1500	SNAPC2
cg22977016	chr19	10418974	10418975	0.0198157	0.00349568	0.0218615		Island
cg22182016	chr15	57706696	57706697	0.0207015	0.00304372	0.00927459		Island	TSS200	GRINL1A
cg05387457	chr10	21497068	21497069	0.0192455	0.00230225	0.111295		Island	TSS1500	MIR1915
cg04876606	chr3	49940163	49940164	0.0184719	0.00226948	0.00132494		Island	5'UTR	RBM6
cg17289202	chr18	58863557	58863558	0.0140061	0.00193711	0.287512	Lymphoid	Island	5'UTR	ZNF532		Heart Failure, Diastolic; Malignant neoplasm of breast	Neoplasms; Cardiovascular Diseases	85306620; 10150440
cg07876903	chr19	12938612	12938613	0.0209719	0.00236697	0.0377608		Island	5'UTR	CALR	Calcium-binding protein	Myelofibrosis; Liver carcinoma; Squamous cell carcinoma of esophagus; Myeloid neoplasm (morphologic abnormality); Malignant tumor of colon; Adenocarcinoma of lung (disorder); Colorectal Neoplasms; Neuroendocrine Tumors; Burkitt Lymphoma; Colon Carcinoma; Malignant neoplasm of lower lobe, bronchus or lung; Malignant neoplasm of other parts of bronchus or lung; Malignant neoplasm of middle lobe, br…	Neoplasms; Cardiovascular Diseases	35142418; 100244170; 65096021; 105100100; 10266442; 50167555; 15156704; 55180690; 10208194; 80410327; 50210211; 50210554; 50209868; 30387596; 40180522; 50126355; 90207289; 90222144
cg14833254	chr15	69452746	69452747	0.0165294	0.00194093	0.00198741		Island	TSS200	RPLP1
cg13948230	chr10	124418388	124418389	0.0234763	0.00434785	0.110633		Island	5'UTR	OAT	Enzyme	Liver neoplasms	Neoplasms	30231372
cg14365271	chr10	21494772	21494773	0.0185272	0.00203888	0.0735343		Island	3'UTR	C10orf114
cg05388468	chr1	193105534	193105535	0.0248295	0.00337941	0.00298112		Island	TSS200	GLRX2
cg19972859	chr5	140114421	140114422	0.0330794	0.00504741	0.0652534		Island	1stExon	PURA	Nucleic acid binding	NEURODEVELOPMENTAL DISORDER WITH NEONATAL RESPIRATORY INSUFFICIENCY, HYPOTONIA, AND FEEDING DIFFICULTIES		105358595
cg04342090	chr16	30659250	30659251	0.0285787	0.00457488	0.00861212		Island
cg15754548	chr17	8288963	8288964	0.0183862	0.00320637	0.0231865		Island	Body	RANGRF		Brugada Syndrome (disorder); Cardiac Arrhythmia; Adenocarcinoma of lung (disorder); Non-Small Cell Adenocarcinoma	Neoplasms; Cardiovascular Diseases	90007701; 5242042; 50155026; 90206977
cg25926767	chr11	6603523	6603524	0.017719	0.00195938	0.000331236		Island	TSS1500	ILK	Kinase	Cardiomyopathy, Dilated; Transient Ischemic Attack; Malignant mesothelioma; Malignant neoplasm of body of pancreas; Malignant neoplasm of tail of pancreas; Malignant neoplasm of other specified sites of pancreas; malignant neoplasm of head of pancreas; Pancreatic Neoplasm; Cardiomyopathy, Hypertrophic, Familial; Diffuse malignant mesothelioma; Asbestos-Related Malignant Mesothelioma; Long QT Synd…	Neoplasms; Cardiovascular Diseases	10418075; 10477114; 70026560; 50207165; 50207914; 50208863; 50206393; 40024762; 85291882; 70281189; 90182895; 30236292
cg23860886	chr6	18155362	18155363	0.0261057	0.00418975	0.00397483		Island	TSS200	KDM1B	Epigenetic regulator	Atrial Fibrillation	Cardiovascular Diseases	5376727
cg11987819	chr21	45075474	45075475	0.0276302	0.00342786	0.29215		Island	5'UTR	ADARB1	Enzyme	Polycystic Ovary Syndrome	Neoplasms	40128100
cg16961218	chr18	79069143	79069144	0.0212254	0.00291777	0.00828089		Island	TSS1500	ATP9B
cg02036077	chr22	35257371	35257372	0.0326699	0.00474913	0.0427294		Island	TSS200	HMGXB4		MAJOR AFFECTIVE DISORDER 2	Congenital, Hereditary, and Neonatal Diseases and Abnormalities (C16), Mental Disorders (F03)	95223329
cg05682094	chr20	5127399	5127400	0.0254104	0.00378342	0.00596224		Island	TSS1500	PCNA	Nucleic acid binding	Lung Neoplasms; Adenocarcinoma; Brain Neoplasms; Hepatoblastoma; ATAXIA-TELANGIECTASIA-LIKE DISORDER; Colonic Neoplasms	Neoplasms; Cardiovascular Diseases	30264608; 5032679; 10081994; 55129267; 100039352; 15076838
cg16823822	chr20	35954651	35954652	0.0153429	0.00161989	0.00496853		Island	TSS200	SCAND1
cg08799865	chr10	103193441	103193442	0.0263872	0.00386555	0.00828089		Island	TSS200	NT5C2	Enzyme	Acute lymphocytic leukemia; Precursor Lymphoid Neoplasm	Neoplasms	30120171; 90223713
cg00937518	chr1	22710375	22710376	0.0291408	0.00488561	0.105333		Island	TSS1500	EPHB2	Kinase	Malignant neoplasm of prostate; Prostate cancer, familial; Ependymoma	Neoplasms	70210519; 100372346; 20095791
cg27326823	chr16	675581	675582	0.0291317	0.00365176	0.175886		Shelf	TSS1500	RHBDL1		Autosomal recessive cerebellar ataxia due to STIP1 homology and U-box containing protein 1 deficiency (disorder)	Congenital, Hereditary, and Neonatal Diseases and Abnormalities (C16), Nervous System Diseases (C10)	115160369
cg02254152	chr6	30327259	30327260	0.0345297	0.00485008	0.0387546		Island	TSS200	HCG18
cg10139443	chr6	99515373	99515374	0.0164856	0.00244922	0.0483604		Island	5'UTR	USP45	Enzyme	Laterality Defects, Autosomal Dominant	Cardiovascular Diseases	95166683
cg12082871	chr5	141638108	141638109	0.0273083	0.00461539	0.119576		Island	TSS1500	HDAC3	Epigenetic regulator	Non-Small Cell Lung Carcinoma; Stomach Neoplasms; Heart Diseases; Adenocarcinoma; Ependymoma	Neoplasms; Cardiovascular Diseases	10364773; 45059025; 25015239; 5037979; 20096802
cg12375025	chr18	70205889	70205890	0.012797	0.00484671	0.0616098		Island	TSS200	RTTN		MICROCEPHALY, SHORT STATURE, AND POLYMICROGYRIA WITH OR WITHOUT SEIZURES	Pathological Conditions, Signs and Symptoms (C23), Congenital, Hereditary, and Neonatal Diseases and Abnormalities (C16), Nervous System Diseases (C10), Behavior and Behavior Mechanisms (F01), Musculoskeletal Diseases (C05), Mental Disorders (F03), Endocrine System Diseases (C19)	105244964
cg27252587	chr3	197750360	197750361	0.0322814	0.00444195	0.0152368		Island	TSS200	FYTTD1
cg00005306	chr16	30698245	30698246	0.019147	0.00263039	0.011262		Island	TSS1500	SRCAP		Floating-harbor syndrome; Adenoid Cystic Carcinoma	Neoplasms; Cardiovascular Diseases	80503213; 15221172
cg02386244	chr16	2980648	2980649	0.0122496	0.00139661	0.000331236		Island	TSS200	PKMYT1	Kinase	Liver carcinoma; melanoma	Neoplasms	100247968; 35014408
cg26933063	chr16	25691832	25691833	0.02409	0.00317864	0.268963		Island	TSS200	HS3ST4		Amphetamine or related acting sympathomimetic abuse		50234557
cg14474582	chr5	177497577	177497578	0.0242766	0.00367417	0.0361047		Island	5'UTR	PDLIM7	Cellular structure	Malignant neoplasm of breast; Mitral Valve Prolapse Syndrome	Neoplasms; Cardiovascular Diseases	10194817; 35061019
cg14932794	chr17	54900571	54900572	0.0281756	0.00331419	0.355084	Lymphoid	Island	TSS200	TOM1L1		Prostatic Neoplasms	Neoplasms	40172015
cg26369667	chr11	102111058	102111059	0.0216764	0.00299348	0.574362		Island	1stExon	YAP1	Enzyme modulator	Triple Negative Breast Neoplasms; Squamous cell carcinoma of the head and neck; Liver carcinoma; Mammary Neoplasms; Epithelioid hemangioendothelioma; ovarian neoplasm; Neuroblastoma; Hemangioma; Embryonal Rhabdomyosarcoma; Multiple Myeloma; Colorectal Neoplasms; Brain Neoplasms	Neoplasms; Cardiovascular Diseases	105216580; 90018963; 100186731; 90284962; 55173160; 85224369; 35248830; 25055234; 55137182; 35074999; 15149543; 10079014
cg08700690	chr15	60592431	60592432	0.0162651	0.00262568	0.152368		Island	5'UTR	RORA	Nuclear receptor	Stomach Neoplasms	Neoplasms	45058136
cg16802152	chr4	183444735	183444736	0.027656	0.0030818	0.00496853		Island	5'UTR	CDKN2AIP	Nucleic acid binding	Malignant neoplasm of prostate	Neoplasms	70245997
cg08496503	chr17	8383268	8383269	0.0158948	0.00170988	0.0102683		Island	TSS200	RPL26	Nucleic acid binding	Anemia, Diamond-Blackfan	Hemic and Lymphatic Diseases (C15), Congenital, Hereditary, and Neonatal Diseases and Abnormalities (C16)	90041631
cg07378760	chr3	58008266	58008267	0.0171334	0.00212476	0.0308049		Island	TSS200	FLNB		Malignant neoplasm of breast	Neoplasms	10108153
cg12499716	chr19	29605962	29605963	0.0190485	0.00253605	0.00861212		Shore	TSS1500	POP4		ovarian neoplasm	Neoplasms	85224880
cg14329675	chr6	138161570	138161571	0.0187298	0.00230513	0.409738	Lymphoid	Island	TSS1500	KIAA1244
cg18857159	chr7	99500263	99500264	0.0332489	0.00465416	0.0453793		Island	TSS200	ZNF394
cg10941822	chr14	91947807	91947808	0.0230958	0.00286215	0.301756	Lymphoid	Island	TSS200	FBLN5	Calcium-binding protein	Congestive heart failure; Heart failure; Congenital accessory skin tag; Spinal Cord Vascular Diseases; Spinal Cord Ischemia; Vascular Diseases; Prostatic Neoplasms	Neoplasms; Cardiovascular Diseases	25033615; 25016818; 60261132; 85069182; 85069240; 45197691; 40172235
cg02754722	chr6	2765958	2765959	0.0158126	0.00230531	0.00298112		Island	1stExon	WRNIP1
cg08190400	chr17	9021459	9021460	0.0171146	0.00199617	0.0125869		Island	TSS200	NTN1	Enzyme modulator	Subarachnoid Hemorrhage	Cardiovascular Diseases	45081498
cg26371346	chr8	56074009	56074010	0.0239815	0.00398649	0.016893		Island	TSS200	SNORD54
cg21872543	chr2	27380899	27380900	0.0290475	0.0039375	0.0046373		Island	TSS200	ZNF513	Transcription factor	RETINITIS PIGMENTOSA 58		105119880
cg06779469	chr7	142797060	142797061	0.0264923	0.00367304	0.0771779		Island
cg20573307	chr22	50582975	50582976	0.0210367	0.00358659	0.0132494		Island	TSS200	LOC100144603
cg13644852	chr13	43786942	43786943	0.0207332	0.00237641	0.147731		Island	5'UTR	ENOX1	Enzyme	Malignant neoplasm of prostate	Neoplasms	70245535
cg13096242	chr6	32973257	32973258	0.0115309	0.00167728	0.00695595		Shore	Body	BRD2	Epigenetic regulator	Glioblastoma; B-Cell Lymphomas; Glioblastoma Multiforme; Medulloblastoma; B lymphoblastic leukemia lymphoma; Adult Glioblastoma; Primary Glioblastoma; Neuroectodermal Tumor, Primitive; Localized Primitive Neuroectodermal Tumor; Gastric Adenocarcinoma	Neoplasms	20254393; 45248502; 95103485; 30400211; 85166677; 65049715; 95017084; 55141151; 90202436; 65046782
cg05513979	chr19	48954744	48954745	0.0333975	0.00419857	0.0384233		Island	TSS200	BAX	Signaling	Malignant neoplasm of large intestine; Mammary Neoplasms; Acute lymphocytic leukemia; Prostatic Neoplasms; Myocardial Infarction; Polycystic Ovary Syndrome; Esophageal Neoplasms; Colorectal Neoplasms; Lymphoma, T-Cell, Cutaneous; Colonic Neoplasms; Burkitt Lymphoma; Adenocarcinoma of colon; Colon Carcinoma; Precursor T-Cell Lymphoblastic Leukemia-Lymphoma; Ataxia Telangiectasia; Precursor Lymphoi…	Neoplasms; Cardiovascular Diseases	70103991; 90300338; 30126469; 40178868; 35158353; 40135113; 20127879; 15155057; 45264737; 15077355; 10207525; 65228566; 80408977; 100141922; 5351999; 90223845; 70267408; 25412575
cg14842478	chr15	84654812	84654813	0.020145	0.00301165	0.00231865		Shore	TSS1500	WDR73		Galloway Mowat syndrome	Nervous System Diseases (C10), Musculoskeletal Diseases (C05), Urogenital Diseases (C12), Congenital, Hereditary, and Neonatal Diseases and Abnormalities (C16), Pathological Conditions, Signs and Symptoms (C23)	85079506
cg04537567	chr6	98848192	98848193	0.0229345	0.00320592	0.300431		Island
cg22439198	chr5	81301663	81301664	0.0194425	0.00249602	0.0119245		Island	5'UTR	ZCCHC9
cg23241863	chr10	100535867	100535868	0.0226474	0.00363136	0.0152368		Open Sea	TSS200	HIF1AN
cg17278573	chr19	57559631	57559632	0.0178652	0.00236265	0.0132494		Island
cg19260500	chr3	134250434	134250435	0.0149198	0.00189524	0.0129182		Island	1stExon	RYK	Kinase	mucinous adenocarcinoma of ovary	Neoplasms	90208645
cg11872300	chr19	42281073	42281074	0.0241767	0.00317688	0.0685658		Island
cg10666364	chr5	179698824	179698825	0.0264581	0.00428958	0.00794965		Island	TSS200	CANX	Chaperone	Myocardial Ischemia	Cardiovascular Diseases	50126380
cg11393025	chr17	40417524	40417525	0.0256243	0.00369117	0.039417		Island	Body	TOP2A		leukemia; Mammary Neoplasms; Liver carcinoma; Adenocarcinoma of lung (disorder); Glioma; Adrenocortical carcinoma; Adenoid Cystic Carcinoma; Prostatic Neoplasms; Malignant Glioma; Polycystic Ovary Syndrome; Liver neoplasms; Salivary Gland Neoplasms; Non-Small Cell Adenocarcinoma	Neoplasms	30093330; 90303485; 100239068; 50165877; 20288499; 55149999; 15222768; 40180007; 75261383; 40136471; 30233675; 40294470; 90207243
cg04732910	chr12	68807916	68807917	0.0192127	0.00301148	0.000331236		Island	TSS1500	MDM2	Nucleic acid binding	Non-Small Cell Lung Carcinoma; Mammary Neoplasms; melanoma; Liver carcinoma; Glioblastoma; Li-Fraumeni Syndrome; Prostatic Neoplasms; Liposarcoma, well differentiated; Dedifferentiated liposarcoma; Philadelphia chromosome positive chronic myelogenous leukemia; Stomach Neoplasms; Primary Glioblastoma; Adult Glioblastoma; Carcinoma, Pancreatic Ductal; Malignant neoplasm of pancreatic duct	Neoplasms	10342279; 90295935; 30421682; 100218168; 20248080; 45304571; 40177226; 90241671; 55108173; 65076605; 45057301; 95016959; 65049632; 85210018; 50208480
cg06661482	chr10	27259036	27259037	0.0223581	0.00293931	0.145081		Island
cg17825277	chr15	59657137	59657138	0.0290072	0.00489252	0.0248427		Shore	5'UTR	GTF2A2
cg14183329	chr7	131558203	131558204	0.0328994	0.00485949	0.54952		Island
cg06379095	chr19	7670353	7670354	0.0155968	0.00473944	0.219278		Island	3'UTR	RETN		Heart failure; Hypertensive disease; Congestive heart failure; Hypertrophic Cardiomyopathy; Acute Promyelocytic Leukemia	Neoplasms; Cardiovascular Diseases	25028656; 25245261; 25044201; 10429418; 30180598
cg07964128	chr22	18150044	18150045	0.0163083	0.00255382	0.00132494		Island	5'UTR	USP18		leiomyosarcoma; Lung Neoplasms	Neoplasms	30068388; 30259671
cg22796749	chr14	105045734	105045735	0.0182775	0.00234088	0.0910898		Island
cg00475955	chr9	128829770	128829771	0.0213598	0.00346362	0.0185492		Island	1stExon	C9orf114
cg05718884	chr15	45402227	45402228	0.0279899	0.00407339	0.0155681		Island	TSS200	SPATA5L1
cg07502066	chr1	109548464	109548465	0.0281378	0.00340926	0.0470354		Island	TSS200	GNAI3	Enzyme modulator	Auriculocondylar syndrome 1	Otorhinolaryngologic Diseases (C09)	115024710
cg18394776	chr17	2401101	2401102	0.0272036	0.00405822	0.0364359		Island	TSS200	MNT	Transcription factor	Craniofacial Abnormalities	Musculoskeletal Diseases (C05), Congenital, Hereditary, and Neonatal Diseases and Abnormalities (C16)	70278205
cg08120289	chr20	37179018	37179019	0.0279686	0.00363157	0.0135807		Island	TSS200	RPN2	Enzyme	Prostatic Neoplasms	Neoplasms	40179078
cg02737625	chr11	59142683	59142684	0.0186142	0.0022533	0.00231865		Island	TSS200	FAM111A		Gracile bone dysplasia	Congenital, Hereditary, and Neonatal Diseases and Abnormalities (C16), Musculoskeletal Diseases (C05)	100091110
cg13463054	chr1	76867474	76867475	0.0321051	0.00393344	0.389202		Island	TSS200	ST6GALNAC5		Rheumatoid Arthritis	Immune System Diseases (C20), Skin and Connective Tissue Diseases (C17), Musculoskeletal Diseases (C05)	5307544
cg00168205	chr12	120087128	120087129	0.0224183	0.00348888	0.00662471		Island	Body	CCDC64
cg10197862	chr10	93893948	93893949	0.0250881	0.00275177	0.338191		Island	TSS200	TMEM20
cg04393675	chr16	28974774	28974775	0.0174757	0.00297436	0.00165618		Island	5'UTR	SPNS1	Transporter	Pneumoconiosis	Respiratory Tract Diseases (C08)	40120127
cg27091763	chr16	67247616	67247617	0.016229	0.00197587	0.00728718		Island	TSS200	FHOD1
cg12251884	chr15	72474391	72474392	0.0181194	0.00228722	0.0221928		Island	5'UTR	ARIH1	Enzyme	Aortic Aneurysm	Cardiovascular Diseases	5232545
cg26702116	chr20	62122672	62122673	0.0281296	0.00389202	0.0188804		Island	1stExon	LSM14B
cg04470256	chr11	119317169	119317170	0.0269725	0.00478598	0.0231865		Island	TSS200	MCAM	Cell adhesion	Malignant mesothelioma; Diffuse malignant mesothelioma; Peritoneal Neoplasms; Asbestos-Related Malignant Mesothelioma	Neoplasms	70026872; 70281202; 40098283; 90182908
cg26906731	chr2	15940493	15940494	0.0316465	0.00470825	0.105664		Island	TSS200	MYCN	Transcription factor	Neuroblastoma; Medulloblastoma; Nephroblastoma; Childhood Kidney Wilms Tumor; Neuroectodermal Tumor, Primitive; Ventricular Septal Defects; Leukemia, T-Cell; Adenoid Cystic Carcinoma; Malignant basal cell tumor; Basal Cell Neoplasm; Adult Renal Wilms' Tumor; Localized Primitive Neuroectodermal Tumor; Double Outlet Right Ventricle	Neoplasms; Cardiovascular Diseases	35257529; 30399140; 35214860; 90186959; 55140962; 25051728; 30183637; 15222206; 90237771; 55168217; 90182159; 90202408; 20014107
cg17329670	chr18	46072289	46072290	0.0135844	0.00350994	0.116264		Island	TSS200	PSTPIP2	Cellular structure	Synovitis, Acne, Pustulosis, Hyperostosis, and Osteitis Syndrome	Musculoskeletal Diseases (C05)	60227669
cg26413987	chr12	120687148	120687149	0.0292256	0.00423486	0.0460417		Island	5'UTR	MLEC
cg26485174	chr5	159773669	159773670	0.0249455	0.00351661	0.0751905		Island
cg25174840	chr17	78782628	78782629	0.0308697	0.00356917	0.00132494		Shore	TSS1500	CYTH1		Atrial Fibrillation	Cardiovascular Diseases	5382805
cg07544639	chr6	11172687	11172688	0.0255445	0.00400034	0.000993707		Open Sea
cg14759740	chr20	62387255	62387256	0.0239718	0.00316581	0.0334548		Island	5'UTR	RPS21	Nucleic acid binding	Stomach Neoplasms	Neoplasms	45058159
cg16335926	chr5	143404897	143404898	0.0186001	0.00257304	0.00231865		Island	TSS1500	NR3C1	Nuclear receptor	Hypertensive disease; Malignant neoplasm of prostate; Prostatic Neoplasms; Coronary Arteriosclerosis; Coronary heart disease; Renal Cell Carcinoma; Myocardial Ischemia; Chronic ischemic heart disease; Atrial Fibrillation	Neoplasms; Cardiovascular Diseases	25237126; 70219954; 40174621; 15179796; 15193576; 10373350; 50121985; 60234706; 5377492
cg13226430	chr17	7857992	7857993	0.0274466	0.00419688	0.0261676		Island	TSS200	LSMD1
cg24593630	chr1	26169689	26169690	0.0230705	0.00308567	0.0569725		Island	TSS1500	ZNF593	Nucleic acid binding	Stomach Neoplasms	Neoplasms	45057620
cg15397448	chr4	155376706	155376707	0.0290215	0.00381008	0.231865		Island	5'UTR	MAP9
cg23873654	chr17	28406340	28406341	0.0204342	0.00275438	0.283538	Lymphoid	Island	TSS200	SLC46A1	Transporter	Folate Malabsorption, Hereditary	Digestive System Diseases (C06), Nutritional and Metabolic Diseases (C18)	65315008
cg25377726	chr2	45611299	45611300	0.0335924	0.00480044	0.0414044		Island	TSS200	SRBD1
cg10305851	chr6	33418371	33418372	0.011551	0.00136876	0		Island	TSS200	CUTA
cg20632863	chr12	98644990	98644991	0.0134119	0.00152321	0.00132494		Island	TSS200	IKBIP
cg13952988	chr12	120201290	120201291	0.0205114	0.00350824	0.00828089		Island	TSS200	RPLP0
cg20398399	chr3	183556019	183556020	0.0211448	0.00348761	0.0516727		Open Sea	TSS1500	KLHL6		Monoclonal B-Cell Lymphocytosis	Neoplasms	100318102
cg21859337	chr1	116667710	116667711	0.0354159	0.00480706	0.0821464		Island	TSS200	IGSF3		Myoepithelioma	Neoplasms	35165040
cg18606683	chr19	40091058	40091059	0.0279692	0.00463648	0.0321298		Shore	TSS200	ZNF780A
cg09251477	chr11	126303915	126303916	0.0162705	0.00184428	0.00132494		Island	5'UTR	DCPS	Enzyme	AL-RAQAD SYNDROME		110104480
cg22524447	chr13	60164040	60164041	0.0143752	0.00206537	0.00132494		Island	TSS200	DIAPH3		AUDITORY NEUROPATHY, AUTOSOMAL DOMINANT, 1	Pathological Conditions, Signs and Symptoms (C23), Otorhinolaryngologic Diseases (C09), Nervous System Diseases (C10)	95190744
cg16702520	chr1	27830536	27830537	0.0210515	0.00296725	0.023849		Shore	TSS1500	PPP1R8
cg26601660	chr17	81891772	81891773	0.0149445	0.00182991	0.00132494		Island	TSS200	THOC4
cg23132254	chr6	18264488	18264489	0.0129907	0.00141662	0.00165618		Island	5'UTR	DEK		Mammary Neoplasms; Acute myeloid leukemia with t(6;9)(p23;q34) translocation	Neoplasms	90304798; 110201004
cg20461999	chr17	63741975	63741976	0.0267229	0.0043568	0.0248427		Island	TSS200	STRADA	Kinase	Medulloblastoma; Localized Primitive Neuroectodermal Tumor; Neuroectodermal Tumor, Primitive	Neoplasms	30401828; 90202483; 55141411
cg03787849	chr17	45317181	45317182	0.0262827	0.00407277	0.0268301		Island	TSS200	MAP3K14	Kinase	High Grade Lung Neuroendocrine Neoplasm; mucinous adenocarcinoma of ovary	Neoplasms	100181002; 90208716
cg08069088	chr19	3606837	3606838	0.0183224	0.00257394	0.132494		Island	TSS200	TBXA2R	G-protein coupled receptor	Asthma	Immune System Diseases (C20), Respiratory Tract Diseases (C08)	5333055
cg14180916	chr1	42924724	42924725	0.0181705	0.00233948	0.0278238		Island
cg03866360	chr16	4271271	4271272	0.0167596	0.0020393	0.000993707		Island	Body	TFAP4
cg21630651	chr11	62671581	62671582	0.0286048	0.00377548	0.0361047		Island	TSS200	C11orf83
cg15278646	chr15	28096834	28096835	0.0131239	0.00152376	0.137794		Island	5'UTR	OCA2		Cutaneous Melanoma; Squamous cell carcinoma; Malignant neoplasm of breast; Actinic keratosis; Malignant Squamous Cell Neoplasm; Malignant basal cell tumor; Basal Cell Neoplasm	Neoplasms	50131649; 10398850; 10141075; 30022083; 85054757; 90237781; 55168231
cg00110982	chr7	4775520	4775521	0.0237196	0.00311945	0.0211991		Island	TSS200	KIAA0415
cg18384168	chr19	639746	639747	0.0250646	0.0029959	0.115932		Island	TSS200	FGF22
cg10464462	chr17	35090040	35090041	0.0302644	0.00426838	0.0927459		Shore	TSS1500	RFFL
cg18315527	chr17	75110015	75110016	0.0255529	0.00371987	0.0324611		Island	5'UTR	ARMC7
cg00244524	chr22	46250481	46250482	0.0219456	0.00267262	0.0274925		Island	TSS200	C22orf40
cg19300645	chr13	102596744	102596745	0.0270888	0.00442379	0.0175555		Island	TSS200	TPP2	Enzyme	Cutis marmorata	Cardiovascular Diseases	60222134
cg12428906	chr11	18013210	18013211	0.0232282	0.00331741	0.0195429		Island	TSS200	SERGEF
cg11940149	chr4	78057543	78057544	0.0162319	0.00213308	0.192448		Island	TSS200	FRAS1		Myoepithelioma	Neoplasms	35165305
cg10311240	chr1	200670074	200670075	0.0258441	0.00471462	0.0271613		Island	TSS200	DDX59		Malignant neoplasm of breast	Neoplasms	10188912
cg13846473	chr9	128947482	128947483	0.0201571	0.00229967	0.0155681		Island	TSS1500	NUP188		SANDESTIG-STEFANOVA SYNDROME		115213827
cg07725970	chr12	26938918	26938919	0.0294532	0.00447241	0.0453793		Island	TSS1500	C12orf11
cg13150344	chr11	68121595	68121596	0.0365055	0.00463639	0.0218615		Island	TSS1500	CHKA	Kinase	NEURODEVELOPMENTAL DISORDER WITH MICROCEPHALY, MOVEMENT ABNORMALITIES, AND SEIZURES		115303602
cg00070814	chr10	68956202	68956203	0.0240676	0.0035668	0.018218		Island	5'UTR	DDX21
cg25363885	chr5	146878900	146878901	0.0178565	0.00251443	0.352103	Lymphoid	Island	TSS200	PPP2R2B	Enzyme	Malignant neoplasm of breast	Neoplasms	10150457
cg03960699	chr2	61470393	61470394	0.0224892	0.00404706	0.0158993		Open Sea	Body	USP34	Enzyme	Atrial Fibrillation; Congenital heart disease	Cardiovascular Diseases	5383038; 50181193
cg02817167	chr21	45542649	45542650	0.0278086	0.00371498	0.022524		Island	TSS1500	SLC19A1	Transporter	Acute lymphocytic leukemia; Adenoma; Malignant neoplasm of lung; Transposition of Great Vessels; Bladder Neoplasm; Malignant neoplasm of urinary bladder; Hematopoietic Neoplasms; Dextrotransposition of aorta; Dextrotransposition of the great arteries; Discordant ventriculoarterial connection; Transposition of the Great Arteries, Dextro-Looped 1; Aortic Aneurysm, Abdominal; Gastrointestinal Stroma…	Neoplasms; Cardiovascular Diseases	30127416; 5045417; 60160526; 45145293; 10032752; 10014568; 70269278; 105154857; 105209943; 105211292; 95199420; 55076384; 60036552; 90223862; 15077577; 90207202; 50164215; 65214922; 15155520
cg10557147	chr11	95231109	95231110	0.0352506	0.00417594	0.0437231		Island	TSS200	SESN3	Enzyme	Prostatic Neoplasms	Neoplasms	40172714
cg03325810	chr2	24793574	24793575	0.0330391	0.00429426	0.0284863		Island	TSS200	C2orf79
cg02608231	chr3	47802873	47802874	0.0158915	0.00193445	0.00264988		Island	TSS200	DHX30	Enzyme	Prostatic Neoplasms; Oculomotor apraxia	Neoplasms; Cardiovascular Diseases	40173742; 105197586
cg20930060	chr6	163414363	163414364	0.0166788	0.00183737	0.0361047		Open Sea	TSS1500	QKI	Nucleic acid binding	Colorectal Carcinoma; Glioma; Malignant Glioma	Neoplasms	15147676; 20292915; 75261969
cg17819702	chr2	179264180	179264181	0.0242154	0.00339423	0.022524		Island	5'UTR	SESTD1
cg25175469	chr15	58771062	58771063	0.0158387	0.00166874	0.00165618		Shore	TSS200	FAM63B
cg19774488	chr17	6651651	6651652	0.0269743	0.00336041	0.0142431		Island	TSS200	C17orf100
cg02034516	chr7	96322167	96322168	0.019762	0.00308379	0.0175555		Island	TSS200	SLC25A13	Transporter	Adult-onset citrullinemia type 2	Congenital, Hereditary, and Neonatal Diseases and Abnormalities (C16), Nutritional and Metabolic Diseases (C18), Nervous System Diseases (C10)	100077591
cg21363128	chr4	107931399	107931400	0.0328353	0.00392663	0.0811527		Island	TSS200	CYP2U1		SPASTIC PARAPLEGIA 56, AUTOSOMAL RECESSIVE	Congenital, Hereditary, and Neonatal Diseases and Abnormalities (C16), Nervous System Diseases (C10)	105214618
cg07916377	chr18	57586880	57586881	0.0338084	0.00479879	0.0629347		Shore	TSS200	FECH	Enzyme	Erythropoietic Protoporphyria	Nutritional and Metabolic Diseases (C18), Digestive System Diseases (C06), Congenital, Hereditary, and Neonatal Diseases and Abnormalities (C16), Skin and Connective Tissue Diseases (C17)	55061815
cg00864183	chr17	49968609	49968610	0.0233115	0.00337293	0.205035		Island	TSS1500	DLX4	Transcription factor	OROFACIAL CLEFT 15		110107706
cg07980242	chr4	6716821	6716822	0.0223071	0.00374717	0.142763		Island	1stExon	CNO
cg18633736	chr12	120201302	120201303	0.0291267	0.00425208	0.0046373		Island	TSS200	RPLP0
cg24014462	chr17	13018074	13018075	0.0203448	0.00353533	0.0205366		Island	TSS200	ELAC2		COMBINED OXIDATIVE PHOSPHORYLATION DEFICIENCY 17; Prostate cancer, familial; Prostatic Neoplasms; Malignant neoplasm of ovary	Neoplasms; Cardiovascular Diseases	105310516; 100372602; 40179054; 85332106
cg16204370	chr22	41286339	41286340	0.0165381	0.00186676	0.000331236		Island	TSS200	RANGAP1	Enzyme modulator	Diffuse Large B-Cell Lymphoma	Neoplasms	45256468
cg19747876	chr17	43389656	43389657	0.0278732	0.0047613	0.016893		Open Sea	TSS1500	LOC100130581
cg06277900	chr16	67164126	67164127	0.0157708	0.00196092	0.0884399		Island	5'UTR	HSF4	Transcription factor	Congenital cataract	Eye Diseases (C11), Nervous System Diseases (C10), Urogenital Diseases (C12), Congenital, Hereditary, and Neonatal Diseases and Abnormalities (C16), Pathological Conditions, Signs and Symptoms (C23)	15163801
cg25824310	chr19	1491108	1491109	0.0245531	0.00313502	0.0291487		Island	TSS200	REEP6	Transporter	Retinitis Pigmentosa	Eye Diseases (C11), Congenital, Hereditary, and Neonatal Diseases and Abnormalities (C16)	40270930
cg01419757	chr11	102047440	102047441	0.0209121	0.00316976	0.52004		Island	TSS200	C11orf70
cg17132719	chr13	48094473	48094474	0.0204119	0.0034702	0.018218		Shore	Body	MED4		Endometriosis	Urogenital Diseases (C12)	20084735
cg04870212	chr1	6404785	6404786	0.0292643	0.00456672	0.356741	Lymphoid	Open Sea
cg04482003	chr4	107931365	107931366	0.0268055	0.00338882	0.0741968		Island	TSS200	CYP2U1		SPASTIC PARAPLEGIA 56, AUTOSOMAL RECESSIVE	Congenital, Hereditary, and Neonatal Diseases and Abnormalities (C16), Nervous System Diseases (C10)	105214618
cg03887910	chr6	26156271	26156272	0.0174085	0.00210131	0.00861212		Island	TSS200	HIST1H1E
cg08988364	chr3	143848008	143848009	0.0272588	0.00339453	0.0228553		Open Sea	Body	SLC9A9	Transporter	Malignant neoplasm of large intestine	Neoplasms	70071686
cg21171130	chr14	24141374	24141375	0.0120455	0.0016887	0.000331236		Island	5'UTR	FAM158A
cg03547245	chr17	57257654	57257655	0.0295976	0.00464367	0.0046373		Shore	Body	MSI2
cg01912921	chr6	1611477	1611478	0.0270604	0.00364399	0.530639	Lymphoid	Island	1stExon	FOXC1	Transcription factor	Tetralogy of Fallot; Hypertelorism and tetralogy of Fallot; Prostatic Neoplasms	Neoplasms; Cardiovascular Diseases	45101154; 100017557; 40173746
cg18427987	chr14	74084386	74084387	0.0194116	0.00232967	0.0155681		Shore	TSS1500	LIN52
cg22367989	chr2	205681936	205681937	0.0221863	0.00292785	0.116926		Island	TSS1500	NRP2		Autistic Disorder	Mental Disorders (F03)	5391165
cg14816013	chr12	56224370	56224371	0.0265195	0.00473098	0.0142431		Island	5'UTR	OBFC2B
cg25640893	chr7	99617104	99617105	0.0303754	0.00439347	0.0404107		Island	5'UTR	ZNF498
cg13078331	chr4	102826715	102826716	0.018967	0.00332744	0.00828089		Island	5'UTR	UBE2D3
cg07296766	chr8	144791942	144791943	0.0218465	0.0033285	0.00397483		Island	Body	RPL8	Nucleic acid binding	Anemia, Diamond-Blackfan	Hemic and Lymphatic Diseases (C15), Congenital, Hereditary, and Neonatal Diseases and Abnormalities (C16)	90041549
cg18021265	chr2	219597800	219597801	0.0307799	0.00437653	0.0046373		Island	TSS200	STK11IP
cg23905110	chr12	132084143	132084144	0.013103	0.00175434	0.00132494		Island	TSS200	EP400NL
cg25257870	chr17	49230793	49230794	0.0125658	0.00130091	0.00927459		Island	TSS200	PHOSPHO1	Enzyme	Metabolic Bone Disorder	Nutritional and Metabolic Diseases (C18), Musculoskeletal Diseases (C05)	10072278
cg15717926	chr6	116877022	116877023	0.0259749	0.00324554	0.47731	Lymphoid	Island	TSS200	RFX6	Transcription factor	Prostatic Neoplasms; melanoma	Neoplasms	40173639; 30410392
cg18811789	chr8	22604597	22604598	0.033102	0.00458924	0.0129182		Island	TSS200	KIAA1967
cg23209519	chr7	76393610	76393611	0.0230258	0.00295689	0.0453793		Island	Body	SRCRB4D
cg24455359	chr17	37359061	37359062	0.018638	0.00225851	0.0218615		Island	5'UTR	ACACA		Liver carcinoma; Colorectal Carcinoma; Heart failure; Congestive heart failure; Hereditary Breast and Ovarian Cancer Syndrome	Neoplasms; Cardiovascular Diseases	100208493; 15101648; 25021819; 25038163; 80192191
cg14940308	chr2	72917515	72917516	0.0180171	0.00235072	0.433256		Island	5'UTR	EMX1
cg26186754	chr15	80695356	80695357	0.0305177	0.0044314	0.0211991		Island	5'UTR	FAM108C1
cg25461208	chr12	48106072	48106073	0.0141203	0.00175471	0.000331236		Island	TSS1500	SENP1	Enzyme	Arteriosclerosis; Vasculitis	Cardiovascular Diseases	5252359; 45201362
cg06031740	chr10	124461918	124461919	0.0171865	0.00221051	0.00397483		Island	1stExon	LHPP	Enzyme	Major Depressive Disorder	Mental Disorders (F03)	90082208
cg26319343	chr19	5623187	5623188	0.0238721	0.00320095	0.0314674		Island	TSS1500	SAFB2		Malignant neoplasm of prostate	Neoplasms	70266514
cg10159582	chr2	65056188	65056189	0.0269426	0.00366838	0.0046373		Island	TSS200	CEP68		Atrial Fibrillation	Cardiovascular Diseases	5376898
cg13606999	chr3	49120478	49120479	0.0150836	0.00206683	0.0526664		Island	5'UTR	USP19	Enzyme	Epileptic encephalopathy	Mental Disorders (F03), Nervous System Diseases (C10)	75223639
cg26865258	chr19	47048733	47048734	0.0139206	0.00204847	0.000331236		Island	TSS200	TMEM160
cg20706583	chr20	3846588	3846589	0.0284819	0.00378547	0.040742		Island	TSS1500	MAVS
cg07455051	chr2	127294277	127294278	0.0242316	0.00233496	0.000662471		Island	TSS200	ERCC3	Enzyme	Xeroderma Pigmentosum; Xeroderma pigmentosum, group B; Malignant neoplasm of ovary; Neoplastic Syndromes, Hereditary; Xeroderma pigmentosum and Cockayne syndrome complex; Breast Cancer, Familial; Non-Small Cell Lung Carcinoma	Neoplasms	45233603; 60290844; 85316548; 35190520; 110162311; 70033411; 10324179
cg15151911	chr3	40309719	40309720	0.0181946	0.00247257	0.000331236		Island	5'UTR	EIF1B
cg15316458	chr14	49621078	49621079	0.0319868	0.00380245	0.0264988		Island	TSS1500	RPL36AL
cg10447982	chr12	26126510	26126511	0.0211394	0.00296307	0.0119245		Island	TSS1500	BHLHE41	Transcription factor	Lung Neoplasms	Neoplasms	30266908
cg16961092	chr14	77098292	77098293	0.0152393	0.0016939	0		Island	5'UTR	KIAA1737
cg23860279	chr19	49487804	49487805	0.0185932	0.00308985	0.00132494		Shore	Body	RPL13AP5
cg24278218	chr17	64129939	64129940	0.0188906	0.0027481	0.00496853		Island	Body	ERN1	Kinase	Glioblastoma Multiforme; Liver carcinoma; Ovarian Serous Adenocarcinoma; Adenocarcinoma of lung (disorder); Conventional (Clear Cell) Renal Cell Carcinoma; Gastric Adenocarcinoma	Neoplasms	95089401; 100198545; 90209514; 50152135; 65111781; 65044538
cg02009088	chr5	139848568	139848569	0.0168604	0.00202827	0.0861212		Island	Body	NRG2	Signaling	Autism Spectrum Disorders	Mental Disorders (F03)	95008812
cg02639929	chr14	54441509	54441510	0.0279612	0.0049405	0.0132494		Island	TSS200	CNIH
cg08244848	chr14	33950614	33950615	0.0230415	0.00334512	0.51739		Island	1stExon	EGLN3		Renal Cell Carcinoma; Liver neoplasms	Neoplasms	10369687; 30226393
cg00611485	chr16	25067118	25067119	0.0299315	0.00428617	0.0523352		Island
cg23238458	chr12	89526056	89526057	0.0226906	0.00374387	0.00695595		Island	TSS200	WDR51B
cg24856234	chr11	65181377	65181378	0.0290448	0.00492549	0.0261676		Island	TSS1500	CAPN1	Enzyme	melanoma	Neoplasms	35012714
cg14528821	chr3	47476010	47476011	0.0171654	0.00240651	0.000331236		Island	TSS200	SCAP		Liver carcinoma	Neoplasms	100200487
cg11022985	chr3	28349339	28349340	0.0280071	0.00367573	0.000993707		Island	TSS1500	AZI2
cg16189596	chr19	4867960	4867961	0.0302945	0.00471734	0.0364359		Open Sea	TSS200	PLIN3
cg23641677	chr1	63523580	63523581	0.0192922	0.0023528	0.00231865		Open Sea	TSS1500	ITGB3BP		Endometriosis	Urogenital Diseases (C12)	20084074
cg24291845	chr17	75855804	75855805	0.0177561	0.00295735	0.0142431		Island	TSS1500	WBP2		DEAFNESS, AUTOSOMAL RECESSIVE 107		110214764
cg14256386	chr10	68407258	68407259	0.018958	0.00246866	0.011262		Island	TSS200	RUFY2
cg13224723	chr10	133378534	133378535	0.0190326	0.00208347	0.00496853		Island	TSS1500	PAOX		Cerebrovascular accident; Non-Small Cell Lung Carcinoma	Neoplasms; Cardiovascular Diseases	45069186; 10322413
cg05794480	chr18	77650964	77650965	0.0228001	0.00291309	0.104339		Open Sea
cg12370284	chr4	87391369	87391370	0.021462	0.00271889	0.00198741		Open Sea	TSS200	HSD17B11
cg25607899	chr12	31591109	31591110	0.0186237	0.00261372	0.0480291		Island	TSS200	DENND5B		Hypoplastic Left Heart Syndrome	Cardiovascular Diseases	50184309
cg15268007	chr3	196318353	196318354	0.0174303	0.00215552	0.000662471		Island	TSS200	TCTEX1D2
cg16431687	chr12	89526020	89526021	0.0189048	0.00275454	0.0245114		Island	TSS200	WDR51B
cg20275925	chr3	195443343	195443344	0.0141759	0.00153838	0.000331236		Island	TSS1500	ACAP2
cg09303136	chr8	47960798	47960799	0.0130276	0.00143852	0.000331236		Island	TSS200	MCM4	Enzyme	Natural Killer Cell Deficiency, Familial Isolated	Immune System Diseases (C20)	100086447
cg05241194	chr2	86622920	86622921	0.0223716	0.00500796	0.0135807		Island	5'UTR	RNF103		Juvenile Chronic Polyarthritis	Musculoskeletal Diseases (C05), Immune System Diseases (C20), Skin and Connective Tissue Diseases (C17)	70344052
cg10442148	chr6	30327075	30327076	0.0224123	0.00268472	0.00364359		Island	TSS200	TRIM39
cg18871984	chr11	67317708	67317709	0.0300473	0.00390588	0.0361047		Island	TSS200	LOC100130987		COLD-INDUCED SWEATING SYNDROME 2	Nervous System Diseases (C10), Musculoskeletal Diseases (C05), Congenital, Hereditary, and Neonatal Diseases and Abnormalities (C16), Skin and Connective Tissue Diseases (C17), Pathological Conditions, Signs and Symptoms (C23)	95301591
cg24203709	chr15	41894981	41894982	0.0227292	0.00490175	0.0503478		Open Sea	TSS1500	SPTBN5		Autistic behavior	Behavior and Behavior Mechanisms (F01)	85149654
cg08892705	chr15	99105997	99105998	0.0210433	0.00286373	0.525008		Island	1stExon	SYNM
cg26801086	chr15	40894275	40894276	0.024246	0.00367202	0.028155		Island	TSS200	VPS18	Transporter	Colorectal Carcinoma	Neoplasms	15127718
cg14566857	chr12	56360142	56360143	0.0162888	0.00227144	0.00198741		Island	TSS200	STAT2	Nucleic acid binding	Zika Virus Infection	Infections (C01)	65031193
cg04657224	chr8	11201529	11201530	0.0187557	0.00288528	0.465386	Lymphoid	Island	TSS200	XKR6
cg06080224	chr7	107564136	107564137	0.0206032	0.00251221	0.000331236		Island	5'UTR	COG5		Atrial Fibrillation	Cardiovascular Diseases	5375259
cg18643215	chr15	66386836	66386837	0.0233409	0.00335798	0.0115932		Island	TSS200	MAP2K1	Kinase	Cardio-facio-cutaneous syndrome; Noonan Syndrome; melanoma; Non-Small Cell Lung Carcinoma; Adenocarcinoma of lung (disorder); Glioma; Renal Cell Carcinoma; Congenital arteriovenous malformation; Hairy Cell Leukemia; Prostatic Neoplasms; Malignant Glioma; Vascular anomaly; LEOPARD Syndrome; Heart failure; Congestive heart failure; Adenocarcinoma of pancreas (disorder); Brain Ischemia; Non-Small Ce…	Neoplasms; Cardiovascular Diseases	90093240; 35285139; 30429903; 10349839; 50161833; 20283048; 10379101; 5267009; 30114663; 40178495; 75260684; 55017854; 55082543; 25028566; 25044114; 65152922; 10476157; 90207129; 65048803; 115267209; 115000048; 100372526; 50066553
cg14025299	chr15	45402176	45402177	0.0296039	0.00497641	0.0387546		Shore	TSS200	SPATA5L1
cg02447314	chr18	54269961	54269962	0.0150742	0.00218973	0.005631		Island	Body	POLI
cg21830103	chr11	57568078	57568079	0.0244371	0.00302664	0.0248427		Shore	TSS200	UBE2L6	Enzyme	Influenza	Infections (C01), Respiratory Tract Diseases (C08)	25381906
cg08342691	chr10	92848836	92848837	0.0196971	0.00258416	0.00165618		Island	Body	EXOC6
cg16626280	chr5	129094562	129094563	0.0181666	0.00242223	0.0145744		Island	TSS200	ISOC1
cg20454620	chr14	54397088	54397089	0.0298378	0.00364321	0.0324611		Island	Body	CDKN3		Liver carcinoma	Neoplasms	100186313
cg11533392	chr2	128028096	128028097	0.0202523	0.00274751	0.00794965		Island	TSS1500	SAP130		Hypoplastic Left Heart Syndrome	Cardiovascular Diseases	50184556
cg11202785	chr1	94418534	94418535	0.0200204	0.00230122	0.00165618		Island	1stExon	ABCD3	Transporter	Colorectal Neoplasms	Neoplasms	15155059
cg00257704	chr17	79930186	79930187	0.02985	0.00403717	0.24942		Island
cg07467448	chr2	95402663	95402664	0.015593	0.001706	0.000331236		Island	TSS200	FAHD2A
cg00488691	chr2	24793209	24793210	0.0175088	0.00224924	0.00695595		Island	TSS1500	CENPO
cg10836401	chr19	18543623	18543624	0.022448	0.00280424	0.00960583		Island	TSS200	FKBP8
cg16769688	chr16	1773306	1773307	0.0157278	0.00226173	0.00596224		Island	TSS200	MRPS34		COMBINED OXIDATIVE PHOSPHORYLATION DEFICIENCY 32		110214957
cg13826862	chr9	128128005	128128006	0.0354612	0.00446774	0.0105995		Island	TSS1500	LOC389791
cg20019019	chr7	113086494	113086495	0.0315903	0.00434995	0.531964		Open Sea	TSS200	GPR85
cg16262623	chr17	44219661	44219662	0.0161839	0.00228451	0.00662471		Island	TSS200	UBTF		NEURODEGENERATION, CHILDHOOD-ONSET, WITH BRAIN ATROPHY		110215240
cg05728071	chr17	76072719	76072720	0.0254897	0.00424199	0.0347797		Shore	TSS200	SRP68	Nucleic acid binding	NEUTROPENIA, SEVERE CONGENITAL, 10, AUTOSOMAL RECESSIVE		115333122
cg06124418	chr3	107240745	107240746	0.0223901	0.00342307	0.0357734		Island	TSS200	LOC100302640
cg10055386	chr10	100186008	100186009	0.0204835	0.00337777	0.00132494		Island	TSS200	ERLIN1		SPASTIC PARAPLEGIA 62, AUTOSOMAL RECESSIVE	Nervous System Diseases (C10), Congenital, Hereditary, and Neonatal Diseases and Abnormalities (C16)	110156477
cg07090989	chr1	150268886	150268887	0.0159867	0.00195415	0.000331236		Island	5'UTR	APH1A
cg23087691	chr1	227728419	227728420	0.0281667	0.00501235	0.0771779		Shore	TSS200	LOC100130093
cg00590991	chr5	177473009	177473010	0.0123058	0.00219757	0.011262		Open Sea	TSS200	DBN1	Cellular structure	Malignant neoplasm of breast	Neoplasms	10099514
cg27185992	chr12	56116586	56116587	0.0254925	0.00307953	0.0208678		Shore	TSS200	RPL41
cg22299101	chr4	163494396	163494397	0.0248996	0.00441936	0.0162305		Island	TSS200	C4orf43
cg08260549	chr8	21919552	21919553	0.0179645	0.00194516	0.00165618		Island	TSS200	XPO7	Transporter	Malignant neoplasm of prostate; Atrial Fibrillation	Neoplasms; Cardiovascular Diseases	70213854; 5376847
cg02396888	chr1	30718899	30718900	0.019016	0.00236504	0.00927459		Island	Body	MATN1
cg14911708	chr12	113966509	113966510	0.0213498	0.00289379	0.00993707		Island	TSS200	RBM19
cg00797030	chr17	8247986	8247987	0.019551	0.00251919	0.00397483		Island	TSS1500	PFAS		Dyskeratosis Congenita	Skin and Connective Tissue Diseases (C17), Hemic and Lymphatic Diseases (C15), Congenital, Hereditary, and Neonatal Diseases and Abnormalities (C16)	60260300
cg12170647	chr10	118046993	118046994	0.0259566	0.00349125	0.0172242		Island	TSS1500	RAB11FIP2
cg19811915	chr10	71889115	71889116	0.0198739	0.00406649	0.000331236		Island
cg03701005	chr17	42577814	42577815	0.025344	0.0036737	0.0211991		Island	TSS200	PSMC3IP	Nucleic acid binding	Prostatic Neoplasms	Neoplasms	40174764
cg13611226	chr9	122264794	122264795	0.0119825	0.00122684	0.000331236		Island	TSS200	MRRF	Nucleic acid binding	Myoepithelioma	Neoplasms	35165351
cg11793701	chr2	205682439	205682440	0.0229334	0.00315679	0.0470354		Island	TSS200	NRP2		Autistic Disorder	Mental Disorders (F03)	5391165
cg02974931	chr10	47300146	47300147	0.017669	0.0031196	0.303743		Island	TSS200	GDF10	Signaling	Malignant neoplasm of prostate; Mammary Neoplasms; Mesothelioma	Neoplasms	70218002; 90291568; 35039220
cg07259710	chr16	1971950	1971951	0.0309057	0.0039696	0.028155		Island	TSS200	TBL3
cg12148675	chr5	119269112	119269113	0.0221095	0.00344025	0.00761842		Island	Body	TNFAIP8		Squamous cell carcinoma of esophagus	Neoplasms	65087442
cg27164031	chr19	54159907	54159908	0.0285142	0.00457031	0.0268301		Island	TSS200	LENG1	Receptor	INTELLECTUAL DEVELOPMENTAL DISORDER WITH SPEECH DELAY, AUTISM, AND DYSMORPHIC FACIES		115198233
cg15846641	chr2	48314125	48314126	0.0252022	0.00354755	0.0192117		Island	TSS1500	FOXN2
cg17976065	chr17	15999380	15999381	0.0261445	0.00473463	0.0606161		Island	TSS200	TTC19		Mitochondrial Diseases	Nutritional and Metabolic Diseases (C18)	85051668
cg02322621	chr6	33454626	33454627	0.0177681	0.00188321	0.00695595		Island	5'UTR	ZBTB9
cg06616338	chr11	695893	695894	0.0204527	0.00317127	0.0370984		Island	TSS200	DEAF1		Malignant neoplasm of prostate	Neoplasms	70203137
cg06815754	chr16	30894420	30894421	0.0127851	0.00151802	0.0480291		Island	TSS1500	BCL7C		Ependymoma	Neoplasms	20096819
cg01373705	chr2	9556173	9556174	0.0234958	0.00410709	0.0132494		Island	TSS1500	ADAM17		Congenital heart disease	Cardiovascular Diseases	50180615
cg10119705	chr14	93333242	93333243	0.0271313	0.00396593	0.0304737		Island	TSS1500	BTBD7
cg03592940	chr2	73926769	73926770	0.0252082	0.00292381	0.00165618		Island	TSS200	DGUOK	Kinase	Mitochondrial Diseases	Nutritional and Metabolic Diseases (C18)	85048404
cg27408637	chr6	143843390	143843391	0.0252497	0.00321835	0.0235177		Island	5'UTR	LTV1		INFLAMMATORY POIKILODERMA WITH HAIR ABNORMALITIES AND ACRAL KERATOSES		115304469
cg19164917	chr7	99504574	99504575	0.0147416	0.00277615	0.000662471		Island	TSS200	ZKSCAN5
cg06822120	chr4	2059207	2059208	0.0267233	0.0049026	0.0871149		Island	TSS1500	NAT8L	Enzyme	N-ACETYLASPARTATE DEFICIENCY		105170146
cg11977326	chr1	44355298	44355299	0.017288	0.00192588	0.00397483		Island	TSS200	ERI3
cg17283117	chr2	238239978	238239979	0.0266594	0.00394208	0.074528		Island	5'UTR	HES6	Transcription factor	Mood Disorders	Mental Disorders (F03)	75212605
cg16483388	chr12	7109347	7109348	0.0184688	0.00258529	0.00298112		Open Sea	TSS200	C1RL	Enzyme	EHLERS-DANLOS SYNDROME, PERIODONTAL TYPE, 2		110166269
cg13348877	chr18	80247354	80247355	0.0315184	0.00429521	0.480623	Lymphoid	Island	5'UTR	PARD6G
cg15814736	chr11	63671643	63671644	0.0133589	0.00221727	0.022524		Island	TSS200	ATL3	Enzyme modulator	Malignant neoplasm of prostate	Neoplasms	70217545
cg10088075	chr16	30395782	30395783	0.0251194	0.00448088	0.00231865		Island	5'UTR	ZNF48	Transcription factor	Malignant neoplasm of prostate	Neoplasms	70210032
cg14107273	chr22	20917373	20917374	0.027912	0.0041552	0.022524		Island	TSS200	CRKL		Philadelphia chromosome positive chronic myelogenous leukemia; Congenital heart disease; DiGeorge Syndrome	Neoplasms; Cardiovascular Diseases	65069660; 50178682; 20007026
cg05952925	chr7	93921963	93921964	0.0319925	0.00401339	0.127857		Open Sea	5'UTR	GNG11	Enzyme modulator	Adenocarcinoma of lung (disorder); Non-Small Cell Adenocarcinoma	Neoplasms	50154609; 90206963
cg21956537	chr15	78077427	78077428	0.0216136	0.00351421	0.0364359		Island	1stExon	TBC1D2B	Enzyme	NEURODEVELOPMENTAL DISORDER WITH SEIZURES AND GINGIVAL OVERGROWTH		115244750
cg17934390	chr1	145918673	145918674	0.0222406	0.00270611	0.00198741		Island	TSS1500	GNRHR2
cg15106368	chr12	109154543	109154544	0.0344566	0.00502859	0.106658		Island	Body	ACACB		Mammary Neoplasms; Pancreatic Ductal Adenocarcinoma	Neoplasms	90292932; 90215279
cg12527677	chr5	134648699	134648700	0.0235129	0.00383375	0.0102683		Island	TSS200	SEC24A	Transporter	Progressive spinal muscular atrophy	Nervous System Diseases (C10)	110101394
cg02593205	chr12	26195410	26195411	0.0181342	0.00434242	0.210997		Island	TSS200	SSPN		Atrial Fibrillation	Cardiovascular Diseases	5382271
cg08838610	chr17	5419587	5419588	0.0225074	0.00400647	0.00861212		Island	TSS200	RPAIN
cg02276686	chr14	90256512	90256513	0.0286684	0.00393741	0.00529977		Island	TSS200	PSMC1	Enzyme	Malignant neoplasm of prostate	Neoplasms	70247515
cg12781254	chr11	2930546	2930547	0.028185	0.00454963	0.105664		Shore	TSS1500	PHLDA2		Osteosarcoma; Neoplasms, Bone Tissue; Non-Small Cell Lung Carcinoma	Neoplasms	35405699; 55133303; 10360114
cg14567798	chr9	130713236	130713237	0.026893	0.00333184	0.0430606		Island	TSS1500	ABL1	Kinase	Philadelphia chromosome positive chronic myelogenous leukemia; Leukemia, Myelocytic, Acute; Precursor T-Cell Lymphoblastic Leukemia-Lymphoma; Acute lymphocytic leukemia; melanoma; Carcinogenesis; Mammary Neoplasms; Liver neoplasms; Congenital Heart Defects; Squamous cell carcinoma of mouth; Malignant neoplasm of large intestine; Adenocarcinoma Of Esophagus; Congenital heart disease; Esophageal Ne…	Neoplasms; Cardiovascular Diseases	65074350; 30144444; 100139509; 30120982; 30412009; 80056936; 90291300; 30228353; 25007283; 80014890; 70068901; 65098112; 50179177; 20124853; 90223721; 55187406; 5027871; 70023972; 85166653; 15151147
cg08442028	chr16	87392151	87392152	0.0159285	0.00235458	0.00165618		Island	TSS200	FBXO31		INTELLECTUAL DEVELOPMENTAL DISORDER, AUTOSOMAL RECESSIVE 45		105356350
cg14844172	chr1	182789629	182789630	0.0258096	0.0031142	0.0311361		Island
cg00899641	chr2	197434862	197434863	0.0233197	0.00377976	0.0361047		Island	Body	SF3B1	Nucleic acid binding	Leukemia, Myelocytic, Acute; Chronic Lymphocytic Leukemia; Uveal melanoma; Liver carcinoma; Philadelphia chromosome positive chronic myelogenous leukemia; Asbestos-Related Malignant Mesothelioma; Malignant mesothelioma; Diffuse malignant mesothelioma; Prostatic Neoplasms	Neoplasms	30143970; 30100810; 55182761; 100201570; 65070935; 90182839; 70025887; 70281137; 40173837
cg08861826	chr11	18394677	18394678	0.0222664	0.00348753	0.00132494		Island	5'UTR	LDHA	Enzyme	Adenocarcinoma of lung (disorder); Myocardial Infarction; Pancreatic Neoplasm; Malignant neoplasm of tail of pancreas; Malignant neoplasm of other specified sites of pancreas; Myocardial Diseases, Secondary; Primary cardiomyopathy; malignant neoplasm of head of pancreas; Non-Small Cell Adenocarcinoma; Cardiomyopathies; Malignant neoplasm of body of pancreas	Neoplasms; Cardiovascular Diseases	50157999; 35154833; 40025046; 50207948; 50208897; 40347672; 40167509; 50206429; 90207050; 85196604; 50207199
cg11394653	chr6	31795593	31795594	0.026468	0.00352023	0.00629347		Island	5'UTR	VARS
cg19638349	chr2	18560604	18560605	0.023317	0.00435575	0.022524		Island	5'UTR	RDH14	Enzyme	Intellectual Disability	Pathological Conditions, Signs and Symptoms (C23), Mental Disorders (F03), Nervous System Diseases (C10), Behavior and Behavior Mechanisms (F01)	105291509
cg06929287	chr1	209827847	209827848	0.0278862	0.00453254	0.0125869		Island	TSS200	C1orf107
cg03583643	chr3	71064965	71064966	0.0200423	0.00215767	0.133819		Shore	Body	FOXP1		Adenocarcinoma Of Esophagus; Congenital Heart Defects; Barrett Esophagus; Congenital heart disease; Familial primary gastric lymphoma; Atrioventricular Septal Defect; ATRIOVENTRICULAR CANAL DEFECT; malignant neoplasm of head of pancreas; Malignant neoplasm of other specified sites of pancreas; Malignant neoplasm of body of pancreas; Malignant neoplasm of tail of pancreas; Lymphatic Metastasis; Pa…	Neoplasms; Cardiovascular Diseases	65098175; 25007618; 5424319; 50179386; 95291733; 90262896; 90262718; 50206300; 50208771; 50207073; 50207822; 30297149; 40024134; 105138219; 100069659; 20076169; 70008459; 70009105; 60258667; 100001006
cg21325316	chr17	77141413	77141414	0.0167486	0.00247504	0.0102683		Island	5'UTR	SEC14L1		Monoclonal B-Cell Lymphocytosis	Neoplasms	100318071
cg07110217	chr3	51967979	51967980	0.0379312	0.00467417	0.1527		Open Sea	TSS1500	PCBP4
cg17660078	chr3	149971139	149971140	0.0307501	0.0040713	0.0437231		Island	TSS200	PFN2
cg25758134	chr1	100038210	100038211	0.0169004	0.00219303	0.00231865		Island	TSS200	HIAT1
cg23938542	chr14	105474913	105474914	0.0260678	0.00407595	0.161312		Island	Body	CRIP2
cg03439145	chr22	19431954	19431955	0.0204463	0.0028855	0.0202054		Island	TSS1500	HIRA	Nucleic acid binding	DiGeorge Syndrome; Malignant neoplasm of prostate	Neoplasms; Cardiovascular Diseases	20007600; 70258780
cg12379294	chr13	99086239	99086240	0.0182235	0.00185463	0.00496853		Island	1stExon	DOCK9	Enzyme modulator	Keratoconus	Eye Diseases (C11)	30018846
cg25259142	chr19	57280278	57280279	0.021691	0.00254068	0.028155		Island	TSS1500	ZNF460
cg08371772	chr19	42324469	42324470	0.0339057	0.00432785	0.27625		Island	TSS1500	MEGF8	Enzyme modulator	Acrocephalopolysyndactyly type 2	Musculoskeletal Diseases (C05), Congenital, Hereditary, and Neonatal Diseases and Abnormalities (C16)	90092939
cg07245011	chr5	122845328	122845329	0.02116	0.00218194	0.0291487		Island	TSS200	SNX24
cg04301623	chr19	5681160	5681161	0.0302034	0.00389817	0.0380921		Island	TSS1500	C19orf70
cg00498603	chr1	178542637	178542638	0.0152627	0.00217619	0.0231865		Island	TSS200	C1orf220
cg17120637	chr15	43330534	43330535	0.0303263	0.00491165	0.011262		Island	TSS200	ADAL
cg24524538	chr3	43622374	43622375	0.0298722	0.00416222	0.0288175		Island	TSS1500	ANO10		SPINOCEREBELLAR ATAXIA, AUTOSOMAL RECESSIVE 10	Pathological Conditions, Signs and Symptoms (C23), Congenital, Hereditary, and Neonatal Diseases and Abnormalities (C16), Nervous System Diseases (C10)	105122060
cg16075384	chr7	66921872	66921873	0.0231261	0.00412685	0.00364359		Shore	5'UTR	C7orf42
cg01134061	chr6	29017126	29017127	0.0178198	0.00408337	0.106658		Shore
cg18471160	chr1	201114331	201114332	0.0285332	0.00486907	0.125207		Island
cg02973320	chr1	162497963	162497964	0.0236585	0.0033865	0.00728718		Island	5'UTR	UHMK1	Kinase	Schizophrenia	Mental Disorders (F03)	40306761
cg03249985	chr19	36054281	36054282	0.0322921	0.00346768	0.0215303		Island	TSS1500	WDR62		MICROCEPHALY 2, PRIMARY, AUTOSOMAL RECESSIVE, WITH OR WITHOUT CORTICAL MALFORMATIONS		100040739
cg18865127	chr5	134114590	134114591	0.0277986	0.00431768	0.0427294		Island	TSS200	TCF7		Lupus Erythematosus, Systemic	Immune System Diseases (C20), Skin and Connective Tissue Diseases (C17)	30287819
cg03211233	chr10	67884446	67884447	0.0200911	0.00240473	0.00331236		Island	TSS1500	SIRT1	Epigenetic regulator	Atherosclerosis; Diabetic Retinopathy; Congestive heart failure; Mammary Neoplasms; Heart failure; Osteosarcoma; Brain Neoplasms; Atrial Fibrillation; Heart Diseases; Prostatic Neoplasms; Neoplasms, Bone Tissue; Brain Infarction	Neoplasms; Cardiovascular Diseases	5357830; 15507127; 25036932; 90291019; 25020362; 35395917; 10080069; 5376967; 25012093; 40173833; 55133219; 85064677
cg24394020	chr22	49960371	49960372	0.0317564	0.00500604	0.0205366		Island	TSS200	PIM3
cg26194633	chr7	44797434	44797435	0.0249907	0.00311007	0.0503478		Shore	Body	PPIA		Non-Small Cell Lung Carcinoma; Cholangiocarcinoma; Squamous cell carcinoma; Malignant Squamous Cell Neoplasm; Stomach Neoplasms; Mouth Neoplasms; Adult Cholangiocarcinoma	Neoplasms	10348578; 55160376; 10400109; 85054807; 45057835; 35065611; 65147046
cg18910324	chr6	81752860	81752861	0.023358	0.00271132	0.280225	Lymphoid	Island	TSS200	FAM46A
cg06915123	chr22	50244551	50244552	0.0271335	0.00366615	0.0291487		Island	5'UTR	TUBGCP6	Cellular structure	MICROCEPHALY AND CHORIORETINOPATHY, AUTOSOMAL RECESSIVE, 1		105164931
cg14905331	chr8	91070270	91070271	0.0310717	0.00409643	0.0410732		Island	5'UTR	OTUD6B	Enzyme	INTELLECTUAL DEVELOPMENTAL DISORDER WITH DYSMORPHIC FACIES, SEIZURES, AND DISTAL LIMB ANOMALIES		110196158
cg18251612	chr20	40689497	40689498	0.0236943	0.00289302	0.179861		Island	TSS1500	MAFB	Transcription factor	Osteolysis, Hereditary, Of Carpal Bones With Or Without Nephropathy	Musculoskeletal Diseases (C05)	100299483
cg11544721	chr5	90409529	90409530	0.0139775	0.00227881	0.0152368		Island	Body	CETN3
cg22526051	chr8	144518441	144518442	0.0272455	0.0039411	0.0125869		Island	TSS1500	RECQL4	Enzyme	Rapadilino syndrome; Osteosarcoma; Malignant neoplasm of breast; Malignant neoplasm of ovary; Neoplastic Syndromes, Hereditary; Congenital heart disease; High grade surface osteosarcoma (morphologic abnormality); Malignant Fibrous Histiocytoma; Multiple Myeloma; Hepatoblastoma	Neoplasms; Cardiovascular Diseases	95281050; 35407841; 10195349; 90004013; 35209975; 50181120; 90072936; 65217516; 35090571; 55130011
cg25796631	chr2	177148851	177148852	0.0256934	0.00397708	0.0387546		Open Sea
cg07545636	chr2	10122693	10122694	0.0278668	0.00487293	0.00993707		Island	TSS200	RRM2	Enzyme	Liver carcinoma; Adenocarcinoma of lung (disorder); Pancreatic Neoplasm; Malignant neoplasm of other specified sites of pancreas; Malignant neoplasm of tail of pancreas; malignant neoplasm of head of pancreas; Malignant neoplasm of body of pancreas; Colorectal Neoplasms; Non-Small Cell Adenocarcinoma; Polycystic Ovary Syndrome	Neoplasms	100232324; 50163498; 40026250; 50209095; 50208146; 50206638; 50207397; 15155258; 90207178; 40135401
cg18534992	chr14	103084115	103084116	0.0373973	0.00477645	0.502484		Island
cg12035585	chr17	42609689	42609690	0.0221347	0.00301289	0.0496853		Island	TSS1500	FAM134C
cg16732880	chr16	741244	741245	0.0133919	0.00148834	0.000993707		Island	TSS1500	NARFL
cg12294506	chr8	6708329	6708330	0.0242584	0.00346219	0.00695595		Island	TSS200	AGPAT5		Gilles de la Tourette syndrome	Congenital, Hereditary, and Neonatal Diseases and Abnormalities (C16), Mental Disorders (F03), Nervous System Diseases (C10)	45142435
cg22858562	chr19	1450019	1450020	0.0328181	0.00459358	0.335873		Shore	TSS200	APC2		Malignant neoplasm of breast; Colorectal Neoplasms; Mammary Neoplasms	Neoplasms	10088072; 15149506; 90284894
cg09758595	chr8	11284487	11284488	0.0163235	0.00187014	0.000662471		Island	TSS200	MTMR9
cg17631042	chr3	37243092	37243093	0.0150692	0.00161869	0.00264988		Island	TSS200	GOLGA4		Prostatic Neoplasms	Neoplasms	40174479
cg01068412	chr19	57579095	57579096	0.0118823	0.00127775	0.00298112		Island	TSS1500	ZNF416
cg13739279	chr18	8705769	8705770	0.0265487	0.003077	0.0529977		Island
cg18363267	chr10	119892868	119892869	0.02221	0.00323074	0.0291487		Island	1stExon	SEC23IP
cg21248590	chr17	41966635	41966636	0.0177405	0.00187783	0.000331236		Island	TSS200	CNP	Enzyme	Schizophrenia	Mental Disorders (F03)	40306601
cg27390452	chr15	58988520	58988521	0.0205566	0.00384348	0.0105995		Island	5'UTR	RNF111
cg08801671	chr11	66638507	66638508	0.018781	0.00256161	0.000331236		Island	TSS200	RBM4	Nucleic acid binding	Myoepithelioma	Neoplasms	35165201
cg05195247	chr20	20052826	20052827	0.026313	0.0040876	0.0162305		Island	5'UTR	C20orf26
cg01150454	chr2	95122138	95122139	0.0248181	0.00369086	0.018218		Island	TSS200	MRPS5	Nucleic acid binding	Adenocarcinoma of lung (disorder); Non-Small Cell Adenocarcinoma	Neoplasms	50164021; 90207198
cg17168636	chr1	26789162	26789163	0.0231862	0.0033889	0.0211991		Shore	5'UTR	PIGV		HYPERPHOSPHATASIA WITH IMPAIRED INTELLECTUAL DEVELOPMENT SYNDROME 1		110225931
cg17871437	chr6	32973024	32973025	0.0198306	0.00340087	0.00165618		Island	Body	BRD2	Epigenetic regulator	Glioblastoma; B-Cell Lymphomas; Glioblastoma Multiforme; Medulloblastoma; B lymphoblastic leukemia lymphoma; Adult Glioblastoma; Primary Glioblastoma; Neuroectodermal Tumor, Primitive; Localized Primitive Neuroectodermal Tumor; Gastric Adenocarcinoma	Neoplasms	20254393; 45248502; 95103485; 30400211; 85166677; 65049715; 95017084; 55141151; 90202436; 65046782
cg06797835	chr17	14069316	14069317	0.0228621	0.00341908	0.00364359		Island	TSS200	COX10	Enzyme	Mitochondrial Diseases	Nutritional and Metabolic Diseases (C18)	85048276
cg03324421	chr7	5529436	5529437	0.0176677	0.00207641	0.00364359		Island	Body	ACTB	Cellular structure	Becker Nevus Syndrome; Carcinoma; Liver carcinoma; Congenital erector pili hamartoma; Epithelioma; Malignant epithelioma; Myocardial Ischemia; Lung Neoplasms; Esophageal Neoplasms	Neoplasms; Cardiovascular Diseases	100034245; 10235614; 100231838; 70339805; 90239782; 75253251; 50125043; 30265595; 20128068
cg10636821	chr17	82038037	82038038	0.026729	0.00480917	0.0741968		Shore	TSS1500	DCXR		Prostatic Neoplasms	Neoplasms	40177912
cg21721065	chr11	64844633	64844634	0.0295301	0.0048372	0.0291487		Island	TSS200	CDC42BPG	Kinase	Glioblastoma Multiforme	Neoplasms	95101333
cg16859001	chr6	30345617	30345618	0.0284152	0.00384967	0.00596224		Island	Body	RPP21
cg26271110	chr1	206557302	206557303	0.0230515	0.00336067	0.000331236		Island	5'UTR	RASSF5	Enzyme modulator	Neuroblastoma; Kidney Neoplasm	Neoplasms	35263730; 30050563
cg24792813	chr11	119107366	119107367	0.0130557	0.00151464	0.000331236		Island	TSS200	C2CD2L
cg04057053	chr1	112466304	112466305	0.0196362	0.00370078	0.0105995		Island	TSS1500	WNT2B	Signaling	Cerebrovascular accident	Cardiovascular Diseases	45077592
cg08545422	chr17	45317526	45317527	0.017311	0.00220607	0.000662471		Island	TSS1500	MAP3K14	Kinase	High Grade Lung Neuroendocrine Neoplasm; mucinous adenocarcinoma of ovary	Neoplasms	100181002; 90208716
cg00426921	chr1	119712222	119712223	0.019308	0.00192454	0.140775		Island	Body	PHGDH	Enzyme	melanoma; Mammary Neoplasms; Non-Small Cell Lung Carcinoma; Liver neoplasms; Prostatic Neoplasms	Neoplasms	30412434; 90291480; 10330121; 30228470; 40174270
cg07703277	chr20	2102547	2102548	0.0286158	0.00479061	0.0205366		Island	Body	STK35
cg09243759	chr13	76886478	76886479	0.0189302	0.00256264	0.0357734		Island	TSS200	KCTD12	Enzyme modulator	Schizophrenia	Mental Disorders (F03)	40305789
cg15803483	chr20	63273348	63273349	0.0298401	0.00486619	0.0586287		Island	5'UTR	ARFGAP1		nervous system disorder	Nervous System Diseases (C10)	35239082
cg00618865	chr3	129605856	129605857	0.0190913	0.00370511	0.109639		Island	1stExon	PLXND1		Truncus Arteriosus, Persistent; Heart Failure, Diastolic	Cardiovascular Diseases	45148494; 85306494
cg00419040	chr1	236282086	236282087	0.015313	0.00166071	0.00132494		Island	TSS200	ERO1LB
cg19898128	chr4	165873819	165873820	0.0216121	0.00302358	0.604505		Island	5'UTR	TLL1		Atrial Septal Defect 6; Atrial Septal Defects; Congenital Heart Defects; Congenital heart disease; Mitral Valve Prolapse Syndrome; Coronary Arteriosclerosis; Coronary heart disease; ASD, ostium primum type; Ostium secundum atrial septal defect; Malignant neoplasm of breast; Chronic ischemic heart disease; Myocardial Ischemia	Neoplasms; Cardiovascular Diseases	100348513; 25050723; 25010262; 50180762; 35060944; 15188526; 15197949; 115290135; 70008389; 10178080; 60235591; 50125650
cg00018024	chr10	132787344	132787345	0.0203304	0.00285395	0.416032	Lymphoid	Island	TSS1500	NKX6-2	Transcription factor	NKX6-2-related autosomal recessive hypomyelinating leukodystrophy	Congenital, Hereditary, and Neonatal Diseases and Abnormalities (C16), Pathological Conditions, Signs and Symptoms (C23), Behavior and Behavior Mechanisms (F01), Otorhinolaryngologic Diseases (C09), Nervous System Diseases (C10), Mental Disorders (F03)	110196686
cg10283958	chr13	102799034	102799035	0.0264936	0.0034377	0.2789	Lymphoid	Island	TSS200	BIVM
cg11701759	chr15	40844264	40844265	0.0128685	0.00448969	0.125538		Island	TSS200	SPINT1
cg10695848	chr12	47813000	47813001	0.0344627	0.0045065	0.00298112		Island	Body	HDAC7	Epigenetic regulator	Malignant neoplasm of breast	Neoplasms	10143350
cg25193484	chr1	42816983	42816984	0.022622	0.00319998	0.0255051		Island	TSS200	ERMAP
cg11666087	chr1	48776841	48776842	0.0245485	0.00333398	0.0195429		Island	5'UTR	BEND5		Malignant neoplasm of prostate	Neoplasms	70261107
cg07863994	chr22	50525782	50525783	0.0216325	0.0027572	0.0142431		Island	TSS200	SCO2	Enzyme	Hypertrophic Cardiomyopathy; Cardiomyopathy, Dilated	Cardiovascular Diseases	10432432; 10423047
cg11872076	chr14	75277307	75277308	0.0213098	0.00316976	0.0271613		Island	TSS1500	FOS	Transcription factor	Liver carcinoma; Mammary Neoplasms; Lung Neoplasms; Hypertensive disease; Reperfusion Injury; Histiocytoid hemangioma; Infarction, Middle Cerebral Artery; Epithelial ovarian cancer	Neoplasms; Cardiovascular Diseases	100201758; 90291077; 30261408; 25235574; 40239479; 55107712; 80511082; 80200169
cg16687447	chr10	87863579	87863580	0.0122798	0.00128334	0.000331236		Island	TSS200	KILLIN
cg14807549	chr2	178451221	178451222	0.0208409	0.00239937	0.00264988		Island	TSS1500	PRKRA	Kinase	DYSTONIA 16 (disorder)	Nervous System Diseases (C10)	100310937
cg14058754	chr11	59144763	59144764	0.0213059	0.00464477	0.00529977		Shore	TSS200	FAM111A		Gracile bone dysplasia	Congenital, Hereditary, and Neonatal Diseases and Abnormalities (C16), Musculoskeletal Diseases (C05)	100091110
cg06962913	chr5	140664397	140664398	0.0267303	0.00434058	0.0642597		Shore	TSS1500	WDR55
cg02787772	chr8	26577918	26577919	0.0292948	0.00448026	0.0122557		Island	5'UTR	DPYSL2	Enzyme	Colorectal Carcinoma	Neoplasms	15090186
cg01263716	chr11	2930360	2930361	0.0216005	0.00355028	0.204704		Island	TSS1500	PHLDA2		Osteosarcoma; Neoplasms, Bone Tissue; Non-Small Cell Lung Carcinoma	Neoplasms	35405699; 55133303; 10360114
cg07980947	chr16	3283163	3283164	0.0166722	0.00201285	0.00496853		Island	TSS1500	ZNF263
cg02699694	chr2	9004117	9004118	0.0145888	0.00172575	0.106989		Island	TSS1500	MBOAT2
cg02951059	chr19	57681901	57681902	0.021641	0.00419711	0.0347797		Island	TSS200	ZNF551
cg23974944	chr19	45974030	45974031	0.0207815	0.00407911	0.504472		Open Sea	TSS1500	NOVA2	Enzyme	NEURODEVELOPMENTAL DISORDER WITH OR WITHOUT AUTISTIC FEATURES AND/OR STRUCTURAL BRAIN ABNORMALITIES		115214429
cg20460797	chr4	4386190	4386191	0.0169162	0.00379984	0.33786		Island	TSS200	D4S234E
cg18829183	chr12	45730324	45730325	0.0155931	0.00213047	0.000662471		Shore	Body	ARID2		Liver carcinoma; Malignant neoplasm of large intestine; Colorectal Neoplasms; Desmoplastic Medulloblastoma; Prostatic Neoplasms	Neoplasms	100197660; 70063897; 15150618; 85036726; 40173196
cg07962355	chr15	89244493	89244494	0.0207085	0.00279064	0.0162305		Shore	5'UTR	FANCI		Malignant neoplasm of breast; Liver carcinoma; Malignant neoplasm of stomach; Malignant neoplasm of female breast; Female Breast Carcinoma; Malignant neoplasm of large intestine	Neoplasms	10150477; 100226553; 30371404; 55266826; 10278842; 70098905
cg18233595	chr5	127517686	127517687	0.0181898	0.00301369	0.0139119		Island	5'UTR	PRRC1
cg02122376	chr5	151771528	151771529	0.0257442	0.00377776	0.0129182		Island	TSS1500	G3BP1	Nucleic acid binding	Cerebral Astrocytoma; Astrocytoma	Neoplasms	85027858; 5338330
cg01744160	chr15	83011774	83011775	0.0202157	0.002489	0.0125869		Island	TSS200	C15orf40
cg24737618	chr19	39996884	39996885	0.0155528	0.00172408	0.000662471		Island	TSS200	ZNF546		Malignant neoplasm of breast	Neoplasms	10120231
cg08011170	chr17	13018076	13018077	0.0297872	0.00482477	0.0198741		Island	TSS200	ELAC2		COMBINED OXIDATIVE PHOSPHORYLATION DEFICIENCY 17; Prostate cancer, familial; Prostatic Neoplasms; Malignant neoplasm of ovary	Neoplasms; Cardiovascular Diseases	105310516; 100372602; 40179054; 85332106
cg25786436	chr7	151876828	151876829	0.0230132	0.00412968	0.0864525		Island	5'UTR	PRKAG2	Enzyme modulator	Wolff-Parkinson-White Syndrome; Hypertrophic Cardiomyopathy; Glycogen Storage Disease of Heart, Lethal Congenital; Cardiomyopathies; Hypertensive disease; Cardiomyopathy, Familial Hypertrophic, 6; Congestive heart failure; Left Ventricular Hypertrophy; Cardiomyopathy, Hypertrophic, Familial; Cardiomyopathy, Dilated; Anomalous atrioventricular excitation; Coronary Artery Disease; Cerebrovascular a…	Cardiovascular Diseases	45231831; 10429115; 95282670; 85199526; 25243643; 95169548; 25043178; 50061423; 85292641; 10419890; 70281563; 100125847; 45074553; 105202442; 45205705; 95193218
cg25911468	chr4	157076026	157076027	0.0220534	0.00332036	0.463067	Lymphoid	Island	TSS200	GLRB	Ion channel	Hereditary Hyperexplexia	Pathological Conditions, Signs and Symptoms (C23), Nervous System Diseases (C10), Musculoskeletal Diseases (C05)	95180037
cg27105205	chr1	154961920	154961921	0.0158018	0.00205358	0.00132494		Island	TSS200	PYGO2
cg03967431	chr4	98928502	98928503	0.0270455	0.00481372	0.00662471		Island	Body	EIF4E	Nucleic acid binding	Mantle cell lymphoma; Lymphoma, Lymphocytic, Intermediate	Neoplasms	115051892; 85065371
cg14242292	chr5	135399570	135399571	0.0308048	0.00486092	0.0347797		Island	TSS1500	H2AFY
cg10089247	chr2	200889417	200889418	0.0203893	0.00240478	0.00596224		Open Sea	TSS200	PPIL3
cg14019947	chr1	108876794	108876795	0.0227487	0.00435916	0.0235177		Shore	TSS200	GPSM2		Chudley-Mccullough syndrome	Neoplasms	100042358
cg11523685	chr1	40692156	40692157	0.0172945	0.00185313	0.00298112		Island	5'UTR	NFYC	Enzyme	Malignant neoplasm of breast	Neoplasms	10139692
cg23398323	chr19	48619330	48619331	0.0155368	0.0017006	0.00132494		Island	TSS200	RPL18	Nucleic acid binding	Stomach Neoplasms	Neoplasms	45058144
cg23100979	chr19	2841319	2841320	0.0208399	0.00239938	0.0397483		Island	TSS200	ZNF555
cg26585845	chr17	38674942	38674943	0.0206638	0.00253765	0.0255051		Island	TSS200	C17orf96
cg09063111	chr22	31107884	31107885	0.0209379	0.00407987	0.101027		Island	TSS1500	SELM
cg13324568	chr11	61430012	61430013	0.0180468	0.00235127	0.00298112		Island	TSS200	CPSF7	Nucleic acid binding	Malignant neoplasm of prostate	Neoplasms	70261324
cg03801179	chr2	20012662	20012663	0.0215695	0.00502333	0.229546		Island	5'UTR	MATN3	Receptor	EPIPHYSEAL DYSPLASIA, MULTIPLE, 5	Congenital, Hereditary, and Neonatal Diseases and Abnormalities (C16), Musculoskeletal Diseases (C05)	95261248
cg14471181	chr9	15510463	15510464	0.015133	0.00227806	0.00132494		Island	TSS200	PSIP1	Signaling	Leukemia, Myelocytic, Acute	Neoplasms	30136642
cg24216114	chr12	102062117	102062118	0.0280707	0.00477065	0.0135807		Island	5'UTR	CCDC53
cg04539574	chr5	16936710	16936711	0.0305172	0.00358787	0.447168	Lymphoid	Island	TSS1500	MYO10
cg07966851	chr20	5610969	5610970	0.0126738	0.00136479	0.00529977		Island	5'UTR	RP5-1022P6.2
cg09148362	chr16	53503625	53503626	0.0302764	0.0039945	0.0162305		Island	TSS1500	AKTIP
cg21761776	chr11	59171799	59171800	0.0157548	0.00221172	0.0341173		Island	TSS1500	DTX4	Enzyme	Carcinoma, Pancreatic Ductal; Adenoid Cystic Carcinoma; Malignant neoplasm of pancreatic duct	Neoplasms	85209802; 15221530; 50208427
cg01906442	chr15	69414484	69414485	0.0197203	0.00243759	0.0149056		Island	Body	KIF23	Cellular structure	Liver carcinoma	Neoplasms	100249371
cg21736186	chr2	231961476	231961477	0.0192745	0.00231837	0.000993707		Island	TSS200	DIS3L2		Nephroblastomatosis, fetal ascites, macrosomia and Wilms tumor; Nephroblastoma; Childhood Kidney Wilms Tumor; Adult Renal Wilms' Tumor; Hepatoblastoma	Neoplasms	85082144; 35213442; 90186398; 90182110; 55128144
cg20218060	chr2	200864556	200864557	0.0207421	0.00356019	0.0172242		Island	5'UTR	CLK1
cg13512580	chr3	127590669	127590670	0.015996	0.00171663	0.00331236		Island	TSS200	TPRA1
cg15391834	chr20	58891074	58891075	0.012343	0.00141427	0.000331236		Island	TSS1500	GNAS	Enzyme modulator	Hypertensive disease; Growth Hormone-Secreting Pituitary Adenoma; Colorectal Carcinoma; Neuroblastoma; Cholangiocarcinoma; Adrenal Gland Neoplasms; Sex Cord-Stromal Tumor; Polycystic Ovary Syndrome; Adult Cholangiocarcinoma	Neoplasms; Cardiovascular Diseases	25236442; 70045661; 15098793; 35252611; 55158079; 5050844; 55171019; 40130779; 65146950
cg23264525	chr1	24413397	24413398	0.0343968	0.00474136	0.168599		Island
cg18863077	chr2	264731	264732	0.0187746	0.00214956	0.00364359		Island	TSS200	ACP1		Diabetic Retinopathy; Coronary Arteriosclerosis; Coronary heart disease; Myocardial Ischemia; Chronic ischemic heart disease	Cardiovascular Diseases	20001456; 15185721; 15196715; 50124406; 60235183
cg22587327	chr2	71130160	71130161	0.0217129	0.00266858	0.0129182		Island	TSS200	MPHOSPH10
cg16896847	chr8	143429872	143429873	0.0212465	0.00282118	0.390527		Island	1stExon	MAFA	Transcription factor	Islet cell adenomatosis	Neoplasms	95075433
cg15483044	chr14	73058426	73058427	0.0203182	0.00367555	0.0291487		Island	TSS200	RBM25
cg02741419	chr6	31702983	31702984	0.0191207	0.00266375	0.00231865		Island	Body	BAT5
cg18330637	chr20	18567405	18567406	0.0168807	0.00263429	0.00331236		Island	TSS200	LOC388789
cg08629913	chr12	53097849	53097850	0.0249893	0.00409888	0.0301424		Island	1stExon	IGFBP6	Enzyme modulator	Prostatic Neoplasms	Neoplasms	40175366
cg16480660	chr15	99251280	99251281	0.0151022	0.00252692	0.028155		Island	TSS200	LRRC28
cg12273284	chr10	12448845	12448846	0.0238177	0.0044116	0.0854588		Open Sea	Body	CAMK1D	Kinase	Intellectual Disability	Pathological Conditions, Signs and Symptoms (C23), Mental Disorders (F03), Nervous System Diseases (C10), Behavior and Behavior Mechanisms (F01)	105291102
cg00369438	chr19	40570636	40570637	0.025352	0.00459199	0.0907585		Shelf	Body	SPTBN4		Renal Cell Carcinoma; Polycystic Ovary Syndrome	Neoplasms	10379585; 40135072
cg05201956	chr13	52450598	52450599	0.0178297	0.00233199	0.000993707		Island	5'UTR	VPS36
cg21722141	chr17	28743922	28743923	0.0173917	0.00297453	0.000662471		Island	TSS200	TRAF4	Signaling	Brain Injuries	Nervous System Diseases (C10)	60326350
cg19998368	chr12	64390472	64390473	0.0154339	0.0024836	0.601192	Lymphoid	Island	1stExon	C12orf56
cg01110846	chr16	29925869	29925870	0.0266967	0.00394984	0.00960583		Island	1stExon	KCTD13
cg25295218	chr4	88159027	88159028	0.0225792	0.00499907	0.0891024		Island	TSS200	ABCG2	Transporter	Philadelphia chromosome positive chronic myelogenous leukemia; Mammary Neoplasms; Colorectal Neoplasms; Multiple Myeloma; Adenoma; Renal Cell Carcinoma; Diffuse Large B-Cell Lymphoma; Squamous cell carcinoma of the head and neck; B-Cell Lymphomas; Heart failure; Congestive heart failure; Cardiomyopathies; Myocardial Diseases, Secondary; Primary cardiomyopathy; Acinar cell adenoma; Leukemia, T-Cel…	Neoplasms; Cardiovascular Diseases	65081795; 90306501; 15157237; 35090639; 5047138; 10384972; 45259941; 90032539; 45250399; 25032883; 25048107; 85203083; 40347851; 40167753; 65214944; 30184216; 80198329
cg18420512	chr7	129189141	129189142	0.0327893	0.00478925	0.0486916		Island	5'UTR	SMO	G-protein coupled receptor	Skin Basal Cell Carcinoma; Medulloblastoma; Meningioma; Ameloblastoma; Hypothalamic hamartomas; Liver carcinoma; Malignant Pleural Mesothelioma; Pancreatic Neoplasm; Basal Cell Neoplasm; Malignant basal cell tumor; Acute Promyelocytic Leukemia; Maxillary Neoplasms; Brain Neoplasms; Neuroectodermal Tumor, Primitive; Skin Neoplasms; malignant neoplasm of head of pancreas; Malignant neoplasm of tail…	Neoplasms	115080389; 30400626; 35024732; 5150848; 65308234; 100234529; 85089658; 40026426; 55168339; 90237869; 30181993; 30395745; 10082963; 55141190; 45023590; 50206665; 50208173; 50208557; 85210209; 50209122; 50207424; 60036581
cg11301513	chr3	112991273	112991274	0.0160711	0.00210228	0.00231865		Island	1stExon	GTPBP8
cg02529142	chr16	89972653	89972654	0.0252555	0.00330657	0.0139119		Island	TSS200	CENPBD1
cg25245322	chr12	56224412	56224413	0.0254705	0.00360695	0.00364359		Island	5'UTR	OBFC2B
cg03768017	chr4	184826221	184826222	0.0242169	0.00452029	0.00430606		Island	TSS200	ACSL1	Enzyme	Epithelioma; Malignant epithelioma; Carcinoma	Neoplasms	90238812; 75253087; 10221833
cg02485347	chr8	25184959	25184960	0.0350811	0.00397456	0.497847	Lymphoid	Island	Body	DOCK5		Malignant neoplasm of prostate	Neoplasms	70261530
cg13272280	chr6	73309930	73309931	0.0274389	0.00358006	0.0791653		Island	Body	C6orf147
cg11816841	chr3	46693505	46693506	0.0201417	0.00285935	0.181186		Island	5'UTR	ALS2CL		Malignant neoplasm of breast	Neoplasms	10110991
cg24581326	chr20	56629210	56629211	0.027997	0.00404781	0.51474	Lymphoid	Island	TSS200	TFAP2C	Transcription factor	Stomach Neoplasms	Neoplasms	45058464
cg26153687	chr2	96816226	96816227	0.0180978	0.00310338	0.02948		Island	TSS200	CNNM3
cg11424597	chr1	44355054	44355055	0.0260689	0.00502062	0.00231865		Island	5'UTR	ERI3
cg17599186	chr17	3668868	3668869	0.0116389	0.00127558	0.000331236		Island	TSS200	TAX1BP3		Familial dilated cardiomyopathy	Cardiovascular Diseases	65279926
cg07628044	chr2	70293726	70293727	0.0182562	0.00194059	0.00264988		Island	5'UTR	SNRPG	Nucleic acid binding	Adenocarcinoma of lung (disorder); Non-Small Cell Adenocarcinoma	Neoplasms	50164320; 90207206
cg23682824	chr7	23105357	23105358	0.0273589	0.00471643	0.0304737		Shore	TSS1500	KLHL7		PERCHING SYNDROME	Congenital, Hereditary, and Neonatal Diseases and Abnormalities (C16)	110167986
cg24454219	chr4	499067	499068	0.0241903	0.00288838	0.0231865		Island	TSS200	PIGG		NEURODEVELOPMENTAL DISORDER WITH OR WITHOUT HYPOTONIA, SEIZURES, AND CEREBELLAR ATROPHY		110169300
cg24612420	chr17	41918929	41918930	0.026105	0.00373794	0.0377608		Island	5'UTR	ACLY	Enzyme	Liver carcinoma; Heart failure; Congestive heart failure	Neoplasms; Cardiovascular Diseases	100220684; 25024735; 25040827
cg27275115	chr18	10526345	10526346	0.0263215	0.00441672	0.00960583		Island	Body	NAPG		Bipolar Disorder	Mental Disorders (F03)	5460488
cg13304760	chr5	177517155	177517156	0.0325692	0.00501414	0.063266		Island	TSS200	DDX41		Leukemia, Myelocytic, Acute; Chronic myeloproliferative disorder; DDX41-related hematologic malignancy predisposition syndrome; Acute erythroleukemia; Inherited acute myeloid leukemia	Neoplasms	30155936; 90131305; 115258911; 100363313; 115046186
cg05361325	chr10	32347384	32347385	0.0276323	0.00495776	0.00165618		Island	TSS200	EPC1
cg21764190	chr11	31813986	31813987	0.0348659	0.00445999	0.490891		Island	5'UTR	PAX6		WAGR Syndrome; melanoma; Stomach Neoplasms; Prostatic Neoplasms	Neoplasms	55117024; 30425885; 45057606; 40177871
cg25083496	chr6	149864365	149864366	0.0152666	0.00200659	0.0152368		Island	TSS200	LRP11
cg11602459	chr20	41137325	41137326	0.0183626	0.00243582	0.0258364		Island	TSS200	PLCG1	Enzyme	Lymphoma, T-Cell, Cutaneous; Hemangiosarcoma; Liver carcinoma; Sezary Syndrome; Adult T-Cell Lymphoma/Leukemia; Non-Small Cell Lung Carcinoma; Angiosarcoma nonmetastatic; Slack Skin, Granulomatous; Hereditary Breast and Ovarian Cancer Syndrome	Neoplasms; Cardiovascular Diseases	45264647; 25057634; 100225197; 45009301; 30186106; 10348074; 85141749; 70267404; 80192459
cg23071995	chr11	20387760	20387761	0.0130122	0.00206588	0.00761842		Island	5'UTR	PRMT3
cg01606324	chr1	6613267	6613268	0.0353618	0.00475776	0.0433919		Island	TSS1500	PHF13
cg04567466	chr1	23568412	23568413	0.0201511	0.00330187	0.068897		Island
cg15171272	chr17	35578425	35578426	0.0261434	0.00463526	0.00496853		Shore	5'UTR	PEX12	Transporter	Peroxisome biogenesis disorders	Congenital, Hereditary, and Neonatal Diseases and Abnormalities (C16), Nutritional and Metabolic Diseases (C18)	95161429
cg01642722	chr14	73058330	73058331	0.0264172	0.00417491	0.0221928		Island	TSS200	RBM25
cg06240849	chr1	46719066	46719067	0.0280274	0.00356028	0.0046373		Island	TSS200	KIAA0494
cg24131891	chr5	150656837	150656838	0.027057	0.00370104	0.0231865		Island	Body	SYNPO	Cellular structure	Nephrotic Syndrome	Urogenital Diseases (C12)	35219694
cg14381972	chr4	148444190	148444191	0.0174563	0.00184522	0.28685		Island
cg08975560	chr16	88804068	88804069	0.0373395	0.00474845	0.0569725		Island	Body	CDT1		Liver carcinoma; Triple Negative Breast Neoplasms	Neoplasms	100244292; 105230282
cg22507535	chr5	132737565	132737566	0.0249073	0.00342986	0.00728718		Island	5'UTR	KIF3A	Cellular structure	Gastrointestinal Stromal Tumors	Neoplasms	60031439
cg09296611	chr2	10721578	10721579	0.0263256	0.00332605	0.145412		Island	TSS200	ATP6V1C2	Transporter	Distal Renal Tubular Acidosis	Congenital, Hereditary, and Neonatal Diseases and Abnormalities (C16), Nutritional and Metabolic Diseases (C18), Urogenital Diseases (C12)	95132340
cg01770990	chr2	27371168	27371169	0.0223522	0.00381279	0.0115932		Island	TSS1500	EIF2B4		Adenocarcinoma of lung (disorder); Non-Small Cell Adenocarcinoma	Neoplasms	50168583; 90207330
cg13344806	chr18	3450923	3450924	0.0223961	0.00293682	0.0427294		Island	TSS1500	TGIF1	Enzyme	Holoprosencephaly	Congenital, Hereditary, and Neonatal Diseases and Abnormalities (C16), Nervous System Diseases (C10), Musculoskeletal Diseases (C05)	45243090
cg16178998	chr1	231626713	231626714	0.0135178	0.00161747	0.011262		Island	TSS200	DISC1		Schizophrenia	Mental Disorders (F03)	40313575
cg15257259	chr19	57191422	57191423	0.0341778	0.00432693	0.0785028		Island	TSS200	ZNF264
cg19556208	chr14	24161196	24161197	0.0187106	0.00390137	0.0304737		Open Sea	TSS200	IRF9	Transcription factor	IMMUNODEFICIENCY 65, SUSCEPTIBILITY TO VIRAL INFECTIONS		115197967
cg01346114	chr17	7315556	7315557	0.0193499	0.00405752	0.011262		Island	TSS1500	GPS2
cg27121529	chr7	99504628	99504629	0.0130307	0.00468145	0.00264988		Island	TSS200	ZKSCAN5
cg02344820	chr7	155374816	155374817	0.0256938	0.00315138	0.313018		Island
cg05410259	chr22	30667745	30667746	0.0322995	0.00480801	0.0334548		Island	5'UTR	DUSP18
cg16948199	chr13	51803689	51803690	0.0309121	0.00365635	0.0248427		Island	5'UTR	DHRS12
cg15066777	chr18	68715190	68715191	0.0130962	0.00172552	0.000993707		Island	TSS200	CCDC102B
cg25481635	chr18	74292078	74292079	0.0210503	0.00338424	0.0559788		Island	TSS200	CYB5A	Enzyme	METHEMOGLOBINEMIA AND AMBIGUOUS GENITALIA		110156893
cg05156550	chr15	45522000	45522001	0.0266818	0.00441854	0.0447168		Shore	Body	SLC30A4	Transporter	Alzheimer's Disease	Mental Disorders (F03), Nervous System Diseases (C10)	5142977
cg00906926	chr12	113153471	113153472	0.0276385	0.00344921	0.0483604		Island	Body	CCDC42B
cg03433394	chr3	42582337	42582338	0.0234582	0.00293839	0.0218615		Island	TSS1500	SEC22C
cg04271782	chr7	105014260	105014261	0.0210042	0.0030643	0.00596224		Island	TSS200	LOC100216545
cg22147996	chr6	31730238	31730239	0.0210196	0.00257221	0.0364359		Island	5'UTR	DDAH2	Enzyme	Coronary Arteriosclerosis; Coronary heart disease; Chronic ischemic heart disease; Myocardial Ischemia	Cardiovascular Diseases	15178894; 15193131; 60234577; 50121500
cg13741289	chr4	17577235	17577236	0.0197605	0.00245308	0.0185492		Island	TSS200	LAP3	Enzyme	Chemical and Drug Induced Liver Injury	Digestive System Diseases (C06), Chemically-Induced Disorders (C25)	110126228
cg14664464	chr7	156893294	156893295	0.016013	0.00165149	0.00198741		Island	TSS200	LMBR1	Receptor	Syndactyly, Type IV	Congenital, Hereditary, and Neonatal Diseases and Abnormalities (C16), Musculoskeletal Diseases (C05)	100062137
cg09416928	chr1	151281615	151281616	0.0212123	0.00280746	0.00728718		Island	TSS1500	ZNF687		Osteitis Deformans	Musculoskeletal Diseases (C05)	35356527
cg01997529	chr19	913524	913525	0.0298893	0.00318222	0.0460417		Island	TSS1500	C19orf22
cg15844154	chr10	73414232	73414233	0.0241453	0.00371823	0.0430606		Shore	TSS200	ANXA7		Liver neoplasms	Neoplasms	30229212
cg14675211	chr2	100322441	100322442	0.0194145	0.00334138	0.31368	Lymphoid	Island	5'UTR	LONRF2	Enzyme	Colorectal Carcinoma	Neoplasms	15089472
cg13077699	chr8	37736317	37736318	0.0186724	0.00231106	0.00927459		Island	TSS1500	ERLIN2		Spastic Paraplegia 18, Autosomal Recessive	Nervous System Diseases (C10), Musculoskeletal Diseases (C05), Congenital, Hereditary, and Neonatal Diseases and Abnormalities (C16), Mental Disorders (F03), Pathological Conditions, Signs and Symptoms (C23), Behavior and Behavior Mechanisms (F01)	100344336
cg19348622	chr6	29723983	29723984	0.027467	0.00456536	0.143756		Island	Body	HLA-F
cg24695316	chr4	140427796	140427797	0.031414	0.00505035	0.133488		Island	TSS200	CLGN
cg12028816	chr17	7329508	7329509	0.0165713	0.00217385	0.000331236		Island	TSS200	NEURL4
cg13517516	chr9	20684769	20684770	0.0283956	0.00476197	0.0354422		Shore	5'UTR	KIAA1797
cg12465154	chr2	241272502	241272503	0.0215834	0.00280587	0.00927459		Island	5'UTR	HDLBP		Malignant neoplasm of breast	Neoplasms	10117033
cg07768107	chr4	40200323	40200324	0.0264663	0.00496831	0.0891024		Open Sea	5'UTR	RHOH	Enzyme modulator	Epidermodysplasia Verruciformis	Infections (C01), Skin and Connective Tissue Diseases (C17)	20097833
cg01933487	chr22	39399560	39399561	0.0204813	0.00410514	0.00165618		Shore	TSS200	MAP3K7IP1
cg05717204	chr3	46883278	46883279	0.012142	0.00153153	0.0268301		Island	5'UTR	PTH1R	G-protein coupled receptor	Chondrodysplasia, blomstrand type; Liver carcinoma	Neoplasms	100046699; 100229932
cg22007163	chr6	28635150	28635151	0.0264187	0.00422205	0.609473		Island
[truncated: 29,745 more rows]
