# Supplementary material for: Blood-based epigenetic instability linked to human aging and disease
Source: Nat Commun. 2026 Feb 14;17:2754. doi: 10.1038/s41467-026-69430-z (PMC13018287; doi:10.1038/s41467-026-69430-z)
Supplement: Supplementary file 5 — Supplementary Data 3 [file 41467_2026_69430_MOESM5_ESM.xlsx]

## Sheet: Supplementary Data 3
Index	Cancer Type	Dataset
1	AML	TCGA-LAML
2	AML	TCGA-LAML
3	AML	TCGA-LAML
4	AML	TCGA-LAML
5	AML	TCGA-LAML
6	AML	TCGA-LAML
7	AML	TCGA-LAML
8	AML	TCGA-LAML
9	AML	TCGA-LAML
10	AML	TCGA-LAML
11	AML	TCGA-LAML
12	AML	TCGA-LAML
13	AML	TCGA-LAML
14	AML	TCGA-LAML
15	AML	TCGA-LAML
16	AML	TCGA-LAML
17	AML	TCGA-LAML
18	AML	TCGA-LAML
19	AML	TCGA-LAML
20	AML	TCGA-LAML
21	AML	TCGA-LAML
22	AML	TCGA-LAML
23	AML	TCGA-LAML
24	AML	TCGA-LAML
25	AML	TCGA-LAML
26	AML	TCGA-LAML
27	AML	TCGA-LAML
28	AML	TCGA-LAML
29	AML	TCGA-LAML
30	AML	TCGA-LAML
31	AML	TCGA-LAML
32	AML	TCGA-LAML
33	AML	TCGA-LAML
34	AML	TCGA-LAML
35	AML	TCGA-LAML
36	AML	TCGA-LAML
37	AML	TCGA-LAML
38	AML	TCGA-LAML
39	AML	TCGA-LAML
40	AML	TCGA-LAML
41	AML	TCGA-LAML
42	AML	TCGA-LAML
43	AML	TCGA-LAML
44	AML	TCGA-LAML
45	AML	TCGA-LAML
46	AML	TCGA-LAML
47	AML	TCGA-LAML
48	AML	TCGA-LAML
49	AML	TCGA-LAML
50	AML	TCGA-LAML
51	AML	TCGA-LAML
52	AML	TCGA-LAML
53	AML	TCGA-LAML
54	AML	TCGA-LAML
55	AML	TCGA-LAML
56	AML	TCGA-LAML
57	AML	TCGA-LAML
58	AML	TCGA-LAML
59	AML	TCGA-LAML
60	AML	TCGA-LAML
61	AML	TCGA-LAML
62	AML	TCGA-LAML
63	AML	TCGA-LAML
64	AML	TCGA-LAML
65	AML	TCGA-LAML
66	AML	TCGA-LAML
67	AML	TCGA-LAML
68	AML	TCGA-LAML
69	AML	TCGA-LAML
70	AML	TCGA-LAML
71	AML	TCGA-LAML
72	AML	TCGA-LAML
73	AML	TCGA-LAML
74	AML	TCGA-LAML
75	AML	TCGA-LAML
76	AML	TCGA-LAML
77	AML	TCGA-LAML
78	AML	TCGA-LAML
79	AML	TCGA-LAML
80	AML	TCGA-LAML
81	AML	TCGA-LAML
82	AML	TCGA-LAML
83	AML	TCGA-LAML
84	AML	TCGA-LAML
85	AML	TCGA-LAML
86	AML	TCGA-LAML
87	AML	TCGA-LAML
88	AML	TCGA-LAML
89	AML	TCGA-LAML
90	AML	TCGA-LAML
91	AML	TCGA-LAML
92	AML	TCGA-LAML
93	AML	TCGA-LAML
94	AML	TCGA-LAML
95	AML	TCGA-LAML
96	AML	TCGA-LAML
97	AML	TCGA-LAML
98	AML	TCGA-LAML
99	AML	TCGA-LAML
100	AML	TCGA-LAML
101	AML	TCGA-LAML
102	AML	TCGA-LAML
103	AML	TCGA-LAML
104	AML	TCGA-LAML
105	AML	TCGA-LAML
106	AML	TCGA-LAML
107	AML	TCGA-LAML
108	AML	TCGA-LAML
109	AML	TCGA-LAML
110	AML	TCGA-LAML
111	AML	TCGA-LAML
112	AML	TCGA-LAML
113	AML	TCGA-LAML
114	AML	TCGA-LAML
115	AML	TCGA-LAML
116	AML	TCGA-LAML
117	AML	TCGA-LAML
118	AML	TCGA-LAML
119	AML	TCGA-LAML
120	AML	TCGA-LAML
121	AML	TCGA-LAML
122	AML	TCGA-LAML
123	AML	TCGA-LAML
124	AML	TCGA-LAML
125	AML	TCGA-LAML
126	AML	TCGA-LAML
127	AML	TCGA-LAML
128	AML	TCGA-LAML
129	AML	TCGA-LAML
130	AML	TCGA-LAML
131	AML	TCGA-LAML
132	AML	TCGA-LAML
133	AML	TCGA-LAML
134	AML	TCGA-LAML
135	AML	TCGA-LAML
136	AML	TCGA-LAML
137	AML	TCGA-LAML
138	AML	TCGA-LAML
139	AML	TCGA-LAML
140	AML	TCGA-LAML
141	AML	TCGA-LAML
142	AML	TCGA-LAML
143	AML	TCGA-LAML
144	AML	TCGA-LAML
145	AML	TCGA-LAML
146	AML	TCGA-LAML
147	AML	TCGA-LAML
148	AML	TCGA-LAML
149	AML	TCGA-LAML
150	AML	TCGA-LAML
151	AML	TCGA-LAML
152	AML	TCGA-LAML
153	AML	TCGA-LAML
154	AML	TCGA-LAML
155	AML	TCGA-LAML
156	AML	TCGA-LAML
157	AML	TCGA-LAML
158	AML	TCGA-LAML
159	AML	TCGA-LAML
160	AML	TCGA-LAML
161	AML	TCGA-LAML
162	AML	TCGA-LAML
163	AML	TCGA-LAML
164	AML	TCGA-LAML
165	AML	TCGA-LAML
166	AML	TCGA-LAML
167	AML	TCGA-LAML
168	AML	TCGA-LAML
169	AML	TCGA-LAML
170	AML	TCGA-LAML
171	AML	TCGA-LAML
172	AML	TCGA-LAML
173	AML	TCGA-LAML
174	AML	TCGA-LAML
175	AML	TCGA-LAML
176	AML	TCGA-LAML
177	AML	TCGA-LAML
178	AML	TCGA-LAML
179	AML	TCGA-LAML
180	AML	TCGA-LAML
181	AML	TCGA-LAML
182	AML	TCGA-LAML
183	AML	TCGA-LAML
184	AML	TCGA-LAML
185	AML	TCGA-LAML
186	AML	TCGA-LAML
187	AML	TCGA-LAML
188	AML	TCGA-LAML
189	AML	TCGA-LAML
190	AML	TCGA-LAML
191	AML	TCGA-LAML
192	AML	TCGA-LAML
193	AML	TCGA-LAML
194	AML	TCGA-LAML
195	AML	GSE159907
196	AML	GSE159907
197	AML	GSE159907
198	AML	GSE159907
199	AML	GSE159907
200	AML	GSE159907
201	AML	GSE159907
202	AML	GSE159907
203	AML	GSE159907
204	AML	GSE159907
205	AML	GSE159907
206	AML	GSE159907
207	AML	GSE159907
208	AML	GSE159907
209	AML	GSE159907
210	AML	GSE159907
211	AML	GSE159907
212	AML	GSE159907
213	AML	GSE159907
214	AML	GSE159907
215	AML	GSE159907
216	AML	GSE159907
217	AML	GSE159907
218	AML	GSE159907
219	AML	GSE159907
220	AML	GSE159907
221	AML	GSE159907
222	AML	GSE159907
223	AML	GSE159907
224	AML	GSE159907
225	AML	GSE159907
226	AML	GSE159907
227	AML	GSE159907
228	AML	GSE159907
229	AML	GSE159907
230	AML	GSE159907
231	AML	GSE159907
232	AML	GSE159907
233	AML	GSE159907
234	AML	GSE159907
235	AML	GSE159907
236	AML	GSE159907
237	AML	GSE159907
238	AML	GSE159907
239	AML	GSE159907
240	AML	GSE159907
241	AML	GSE159907
242	AML	GSE159907
243	AML	GSE159907
244	AML	GSE159907
245	AML	GSE159907
246	AML	GSE159907
247	AML	GSE159907
248	AML	GSE159907
249	AML	GSE159907
250	AML	GSE159907
251	AML	GSE159907
252	AML	GSE159907
253	AML	GSE159907
254	AML	GSE159907
255	AML	GSE159907
256	AML	GSE159907
257	AML	GSE159907
258	AML	GSE159907
259	AML	GSE159907
260	AML	GSE159907
261	AML	GSE159907
262	AML	GSE159907
263	AML	GSE159907
264	AML	GSE159907
265	AML	GSE159907
266	AML	GSE159907
267	AML	GSE159907
268	AML	GSE159907
269	AML	GSE159907
270	AML	GSE159907
271	AML	GSE159907
272	AML	GSE159907
273	AML	GSE159907
274	AML	GSE159907
275	AML	GSE159907
276	AML	GSE159907
277	AML	GSE159907
278	AML	GSE159907
279	AML	GSE159907
280	AML	GSE159907
281	AML	GSE159907
282	AML	GSE159907
283	AML	GSE159907
284	AML	GSE159907
285	AML	GSE159907
286	AML	GSE159907
287	AML	GSE159907
288	AML	GSE159907
289	AML	GSE159907
290	AML	GSE159907
291	AML	GSE159907
292	AML	GSE159907
293	AML	GSE159907
294	AML	GSE159907
295	AML	GSE159907
296	AML	GSE159907
297	AML	GSE159907
298	AML	GSE159907
299	AML	GSE159907
300	AML	GSE159907
301	AML	GSE159907
302	AML	GSE159907
303	AML	GSE159907
304	AML	GSE159907
305	AML	GSE159907
306	AML	GSE159907
307	AML	GSE159907
308	AML	GSE159907
309	AML	GSE159907
310	AML	GSE159907
311	AML	GSE159907
312	AML	GSE159907
313	AML	GSE159907
314	AML	GSE159907
315	AML	GSE159907
316	AML	GSE159907
317	AML	GSE159907
318	AML	GSE159907
319	AML	GSE159907
320	AML	GSE159907
321	AML	GSE159907
322	AML	GSE159907
323	AML	GSE159907
324	AML	GSE159907
325	AML	GSE159907
326	AML	GSE159907
327	AML	GSE159907
328	AML	GSE159907
329	AML	GSE159907
330	AML	GSE159907
331	AML	GSE159907
332	AML	GSE159907
333	AML	GSE159907
334	AML	GSE159907
335	AML	GSE159907
336	AML	GSE159907
337	AML	GSE159907
338	AML	GSE159907
339	AML	GSE159907
340	AML	GSE159907
341	AML	GSE159907
342	AML	GSE159907
343	AML	GSE159907
344	AML	GSE159907
345	AML	GSE159907
346	AML	GSE159907
347	AML	GSE159907
348	AML	GSE159907
349	AML	GSE159907
350	AML	GSE159907
351	AML	GSE159907
352	AML	GSE159907
353	AML	GSE159907
354	AML	GSE159907
355	AML	GSE159907
356	AML	GSE159907
357	AML	GSE159907
358	AML	GSE159907
359	AML	GSE159907
360	AML	GSE159907
361	AML	GSE159907
362	AML	GSE159907
363	AML	GSE159907
364	AML	GSE159907
365	AML	GSE159907
366	AML	GSE159907
367	AML	GSE159907
368	AML	GSE159907
369	AML	GSE159907
370	AML	GSE159907
371	AML	GSE159907
372	AML	GSE159907
373	AML	GSE159907
374	AML	GSE159907
375	AML	GSE159907
376	AML	GSE159907
377	AML	GSE159907
378	AML	GSE159907
379	AML	GSE159907
380	AML	GSE159907
381	AML	GSE159907
382	AML	GSE159907
383	AML	GSE159907
384	AML	GSE159907
385	AML	GSE159907
386	AML	GSE159907
387	AML	GSE159907
388	AML	GSE159907
389	AML	GSE159907
390	AML	GSE159907
391	AML	GSE159907
392	AML	GSE159907
393	AML	GSE159907
394	AML	GSE159907
395	AML	GSE159907
396	AML	GSE159907
397	AML	GSE159907
398	AML	GSE159907
399	AML	GSE159907
400	AML	GSE159907
401	AML	GSE159907
402	AML	GSE159907
403	AML	GSE159907
404	AML	GSE159907
405	AML	GSE159907
406	AML	GSE159907
407	AML	GSE159907
408	AML	GSE159907
409	AML	GSE159907
410	AML	GSE159907
411	AML	GSE159907
412	AML	GSE159907
413	AML	GSE159907
414	AML	GSE159907
415	AML	GSE159907
416	AML	GSE159907
417	AML	GSE159907
418	AML	GSE159907
419	AML	GSE159907
420	AML	GSE159907
421	AML	GSE159907
422	AML	GSE159907
423	AML	GSE159907
424	AML	GSE159907
425	AML	GSE159907
426	AML	GSE159907
427	AML	GSE159907
428	AML	GSE159907
429	AML	GSE159907
430	AML	GSE159907
431	AML	GSE159907
432	AML	GSE159907
433	AML	GSE159907
434	AML	GSE159907
435	AML	GSE159907
436	AML	GSE159907
437	AML	GSE159907
438	AML	GSE159907
439	AML	GSE159907
440	AML	GSE159907
441	AML	GSE159907
442	AML	GSE159907
443	AML	GSE159907
444	AML	GSE159907
445	AML	GSE159907
446	AML	GSE159907
447	AML	GSE159907
448	AML	GSE159907
449	AML	GSE159907
450	AML	GSE159907
451	AML	GSE159907
452	AML	GSE159907
453	AML	GSE159907
454	AML	GSE159907
455	AML	GSE159907
456	AML	GSE159907
457	AML	GSE159907
458	AML	GSE159907
459	AML	GSE159907
460	AML	GSE159907
461	AML	GSE159907
462	AML	GSE159907
463	AML	GSE159907
464	AML	GSE159907
465	AML	GSE159907
466	AML	GSE159907
467	AML	GSE159907
468	AML	GSE159907
469	AML	GSE159907
470	AML	GSE159907
471	AML	GSE159907
472	AML	GSE159907
473	AML	GSE159907
474	AML	GSE159907
475	AML	GSE124413
476	AML	GSE124413
477	AML	GSE124413
478	AML	GSE124413
479	AML	GSE124413
480	AML	GSE124413
481	AML	GSE124413
482	AML	GSE124413
483	AML	GSE124413
484	AML	GSE124413
485	AML	GSE124413
486	AML	GSE124413
487	AML	GSE124413
488	AML	GSE124413
489	AML	GSE124413
490	AML	GSE124413
491	AML	GSE124413
492	AML	GSE124413
493	AML	GSE124413
494	AML	GSE124413
495	AML	GSE124413
496	AML	GSE124413
497	AML	GSE124413
498	AML	GSE124413
499	AML	GSE124413
500	AML	GSE124413
501	AML	GSE124413
502	AML	GSE124413
503	AML	GSE124413
504	AML	GSE124413
505	AML	GSE124413
506	AML	GSE124413
507	AML	GSE124413
508	AML	GSE124413
509	AML	GSE124413
510	AML	GSE124413
511	AML	GSE124413
512	AML	GSE124413
513	AML	GSE124413
514	AML	GSE124413
515	AML	GSE124413
516	AML	GSE124413
517	AML	GSE124413
518	AML	GSE124413
519	AML	GSE124413
520	AML	GSE124413
521	AML	GSE124413
522	AML	GSE124413
523	AML	GSE124413
524	AML	GSE124413
525	AML	GSE124413
526	AML	GSE124413
527	AML	GSE124413
528	AML	GSE124413
529	AML	GSE124413
530	AML	GSE124413
531	AML	GSE124413
532	AML	GSE124413
533	AML	GSE124413
534	AML	GSE124413
535	AML	GSE124413
536	AML	GSE124413
537	AML	GSE124413
538	AML	GSE124413
539	AML	GSE124413
540	AML	GSE124413
541	AML	GSE124413
542	AML	GSE124413
543	AML	GSE124413
544	AML	GSE124413
545	AML	GSE124413
546	AML	GSE124413
547	AML	GSE124413
548	AML	GSE124413
549	AML	GSE124413
550	AML	GSE124413
551	AML	GSE124413
552	AML	GSE124413
553	AML	GSE124413
554	AML	GSE124413
555	AML	GSE124413
556	AML	GSE124413
557	AML	GSE124413
558	AML	GSE124413
559	AML	GSE124413
560	AML	GSE124413
561	AML	GSE124413
562	AML	GSE124413
563	AML	GSE124413
564	AML	GSE124413
565	AML	GSE124413
566	AML	GSE124413
567	AML	GSE124413
568	AML	GSE124413
569	AML	GSE124413
570	AML	GSE124413
571	AML	GSE124413
572	AML	GSE124413
573	AML	GSE124413
574	AML	GSE124413
575	AML	GSE124413
576	AML	GSE124413
577	AML	GSE124413
578	AML	GSE124413
579	AML	GSE124413
580	AML	GSE124413
581	AML	GSE124413
582	AML	GSE124413
583	AML	GSE124413
584	AML	GSE124413
585	AML	GSE124413
586	AML	GSE124413
587	AML	GSE124413
588	AML	GSE124413
589	AML	GSE124413
590	AML	GSE124413
591	AML	GSE124413
592	AML	GSE124413
593	AML	GSE124413
594	AML	GSE124413
595	AML	GSE124413
596	AML	GSE124413
597	AML	GSE124413
598	AML	GSE124413
599	AML	GSE124413
600	AML	GSE124413
601	AML	GSE124413
602	AML	GSE124413
603	AML	GSE124413
604	AML	GSE124413
605	AML	GSE124413
606	AML	GSE124413
607	AML	GSE124413
608	AML	GSE124413
609	AML	GSE124413
610	AML	GSE124413
611	AML	GSE124413
612	AML	GSE124413
613	AML	GSE124413
614	AML	GSE124413
615	AML	GSE124413
616	AML	GSE124413
617	AML	GSE124413
618	AML	GSE124413
619	AML	GSE124413
620	AML	GSE124413
621	AML	GSE124413
622	AML	GSE124413
623	AML	GSE124413
624	AML	GSE124413
625	AML	GSE124413
626	AML	GSE124413
627	AML	GSE124413
628	AML	GSE124413
629	AML	GSE124413
630	AML	GSE124413
631	AML	GSE124413
632	AML	GSE124413
633	AML	GSE124413
634	AML	GSE124413
635	AML	GSE124413
636	AML	GSE124413
637	AML	GSE124413
638	AML	GSE124413
639	AML	GSE124413
640	AML	GSE124413
641	AML	GSE124413
642	AML	GSE124413
643	AML	GSE124413
644	AML	GSE124413
645	AML	GSE124413
646	AML	GSE124413
647	AML	GSE124413
648	AML	GSE124413
649	AML	GSE124413
650	AML	GSE124413
651	AML	GSE124413
652	AML	GSE124413
653	AML	GSE124413
654	AML	GSE124413
655	AML	GSE124413
656	AML	GSE124413
657	AML	GSE124413
658	AML	GSE124413
659	AML	GSE124413
660	AML	GSE124413
661	AML	GSE124413
662	AML	GSE124413
663	AML	GSE124413
664	AML	GSE124413
665	AML	GSE124413
666	AML	GSE124413
667	AML	GSE124413
668	AML	GSE124413
669	AML	GSE124413
670	AML	GSE124413
671	AML	GSE124413
672	AML	GSE124413
673	AML	GSE124413
674	AML	GSE124413
675	AML	GSE124413
676	AML	GSE124413
677	AML	GSE124413
678	AML	GSE124413
679	AML	GSE124413
680	AML	GSE124413
681	AML	GSE124413
682	AML	GSE124413
683	AML	GSE124413
684	AML	GSE124413
685	AML	GSE124413
686	AML	GSE124413
687	AML	GSE124413
688	AML	GSE124413
689	AML	GSE124413
690	AML	GSE124413
691	AML	GSE124413
692	AML	GSE124413
693	AML	GSE124413
694	AML	GSE124413
695	AML	GSE124413
696	AML	GSE124413
697	AML	GSE124413
698	AML	GSE124413
699	AML	GSE124413
700	AML	GSE124413
701	AML	GSE124413
702	AML	GSE124413
703	AML	GSE124413
704	AML	GSE124413
705	AML	GSE124413
706	AML	GSE124413
707	AML	GSE124413
708	AML	GSE124413
709	AML	GSE124413
710	AML	GSE124413
711	AML	GSE124413
712	AML	GSE124413
713	AML	GSE124413
714	AML	GSE124413
715	AML	GSE124413
716	AML	GSE124413
717	AML	GSE124413
718	AML	GSE124413
719	AML	GSE124413
720	AML	GSE124413
721	AML	GSE124413
722	AML	GSE124413
723	AML	GSE124413
724	AML	GSE124413
725	AML	GSE124413
726	AML	GSE124413
727	AML	GSE124413
728	AML	GSE124413
729	AML	GSE124413
730	AML	GSE124413
731	AML	GSE124413
732	AML	GSE124413
733	AML	GSE124413
734	AML	GSE124413
735	AML	GSE124413
736	AML	GSE124413
737	AML	GSE124413
738	AML	GSE124413
739	AML	GSE124413
740	AML	GSE124413
741	AML	GSE124413
742	AML	GSE124413
743	AML	GSE124413
744	AML	GSE124413
745	AML	GSE124413
746	AML	GSE124413
747	AML	GSE124413
748	AML	GSE124413
749	AML	GSE124413
750	AML	GSE124413
751	AML	GSE124413
752	AML	GSE124413
753	AML	GSE124413
754	AML	GSE124413
755	AML	GSE124413
756	AML	GSE124413
757	AML	GSE124413
758	AML	GSE124413
759	AML	GSE124413
760	AML	GSE124413
761	AML	GSE124413
762	AML	GSE124413
763	AML	GSE124413
764	AML	GSE124413
765	AML	GSE124413
766	AML	GSE124413
767	AML	GSE124413
768	AML	GSE124413
769	AML	GSE124413
770	AML	GSE124413
771	AML	GSE124413
772	AML	GSE124413
773	AML	GSE124413
774	AML	GSE124413
775	AML	GSE124413
776	AML	GSE124413
777	AML	GSE124413
778	AML	GSE124413
779	AML	GSE124413
780	AML	GSE124413
781	AML	GSE124413
782	AML	GSE124413
783	AML	GSE124413
784	AML	GSE124413
785	AML	GSE124413
786	AML	GSE124413
787	AML	GSE124413
788	AML	GSE124413
789	AML	GSE124413
790	AML	GSE124413
791	AML	GSE124413
792	AML	GSE124413
793	AML	GSE124413
794	AML	GSE124413
795	AML	GSE124413
796	AML	GSE124413
797	AML	GSE124413
798	AML	GSE124413
799	AML	GSE124413
800	AML	GSE124413
801	AML	GSE124413
802	AML	GSE124413
803	AML	GSE124413
804	AML	GSE124413
805	AML	GSE124413
806	AML	GSE124413
807	AML	GSE124413
808	AML	GSE124413
809	AML	GSE124413
810	AML	GSE124413
811	AML	GSE124413
812	AML	GSE124413
813	AML	GSE124413
814	AML	GSE124413
815	AML	GSE124413
816	AML	GSE124413
817	AML	GSE124413
818	AML	GSE124413
819	AML	GSE124413
820	AML	GSE124413
821	AML	GSE124413
822	AML	GSE124413
823	AML	GSE124413
824	AML	GSE124413
825	AML	GSE124413
826	AML	GSE124413
827	AML	GSE124413
828	AML	GSE124413
829	AML	GSE124413
830	AML	GSE124413
831	AML	GSE124413
832	AML	GSE124413
833	AML	GSE124413
834	AML	GSE124413
835	AML	GSE124413
836	AML	GSE124413
837	AML	GSE124413
838	AML	GSE124413
839	AML	GSE124413
840	AML	GSE124413
841	AML	GSE124413
842	AML	GSE124413
843	AML	GSE124413
844	AML	GSE124413
845	AML	GSE124413
846	AML	GSE124413
847	AML	GSE124413
848	AML	GSE124413
849	AML	GSE124413
850	AML	GSE124413
851	AML	GSE124413
852	AML	GSE124413
853	AML	GSE124413
854	AML	GSE124413
855	AML	GSE124413
856	AML	GSE124413
857	AML	GSE124413
858	AML	GSE124413
859	AML	GSE124413
860	AML	GSE124413
861	AML	GSE124413
862	AML	GSE124413
863	AML	GSE124413
864	AML	GSE124413
865	AML	GSE124413
866	AML	GSE124413
867	AML	GSE124413
868	AML	GSE124413
869	AML	GSE124413
870	AML	GSE124413
871	AML	GSE124413
872	AML	GSE124413
873	AML	GSE124413
874	AML	GSE124413
875	AML	GSE124413
876	AML	GSE124413
877	AML	GSE124413
878	AML	GSE124413
879	AML	GSE124413
880	AML	GSE124413
881	AML	GSE124413
882	AML	GSE124413
883	AML	GSE124413
884	AML	GSE124413
885	AML	GSE124413
886	AML	GSE124413
887	AML	GSE124413
888	AML	GSE124413
889	AML	GSE124413
890	AML	GSE124413
891	AML	GSE124413
892	AML	GSE124413
893	AML	GSE124413
894	AML	GSE124413
895	AML	GSE124413
896	AML	GSE124413
897	AML	GSE124413
898	AML	GSE124413
899	AML	GSE124413
900	AML	GSE124413
901	AML	GSE124413
902	AML	GSE124413
903	AML	GSE124413
904	AML	GSE124413
905	AML	GSE124413
906	AML	GSE124413
907	AML	GSE124413
908	AML	GSE124413
909	AML	GSE124413
910	AML	GSE124413
911	AML	GSE124413
912	AML	GSE124413
913	AML	GSE124413
914	AML	GSE124413
915	AML	GSE124413
916	AML	GSE124413
917	AML	GSE124413
918	AML	GSE124413
919	AML	GSE124413
920	AML	GSE124413
921	AML	GSE124413
922	AML	GSE124413
923	AML	GSE124413
924	AML	GSE124413
925	AML	GSE124413
926	AML	GSE124413
927	AML	GSE124413
928	AML	GSE124413
929	AML	GSE124413
930	AML	GSE124413
931	AML	GSE124413
932	AML	GSE124413
933	AML	GSE124413
934	AML	GSE153347
935	AML	GSE153347
936	AML	GSE153347
937	AML	GSE153347
938	AML	GSE153347
939	AML	GSE153347
940	AML	GSE153347
941	AML	GSE153347
942	AML	GSE153347
943	AML	GSE153347
944	AML	GSE153347
945	AML	GSE153347
946	AML	GSE153347
947	AML	GSE153347
948	AML	GSE153347
949	AML	GSE153347
950	AML	GSE153347
951	AML	GSE153347
952	AML	GSE153347
953	AML	GSE153347
954	AML	GSE153347
955	AML	GSE153347
956	AML	GSE153347
957	AML	GSE153347
958	AML	GSE153347
959	AML	GSE153347
960	AML	GSE153347
961	AML	GSE153347
962	AML	GSE153347
963	AML	GSE153347
964	AML	GSE153347
965	AML	GSE153347
966	AML	GSE153347
967	AML	GSE153347
968	AML	GSE153347
969	AML	GSE153347
970	AML	GSE153347
971	AML	GSE153347
972	AML	GSE153347
973	AML	GSE153347
974	AML	GSE153347
975	AML	GSE153347
976	AML	GSE153347
977	AML	GSE153347
978	AML	GSE153347
979	AML	GSE153347
980	AML	GSE153347
981	AML	GSE153347
982	AML	GSE153347
983	AML	GSE153347
984	AML	GSE153347
985	AML	GSE153347
986	AML	GSE153347
987	AML	GSE153347
988	AML	GSE153347
989	AML	GSE153347
990	AML	GSE153347
991	AML	GSE153347
992	AML	GSE153347
993	AML	GSE153347
994	AML	GSE153347
995	AML	GSE153347
996	AML	GSE153347
997	AML	GSE153347
998	T-ALL	GSE147667
999	T-ALL	GSE147667
1000	T-ALL	GSE147667
1001	T-ALL	GSE147667
1002	T-ALL	GSE147667
1003	T-ALL	GSE147667
1004	T-ALL	GSE147667
1005	T-ALL	GSE147667
1006	T-ALL	GSE147667
1007	T-ALL	GSE147667
1008	T-ALL	GSE147667
1009	T-ALL	GSE147667
1010	T-ALL	GSE147667
1011	T-ALL	GSE147667
1012	T-ALL	GSE147667
1013	T-ALL	GSE147667
1014	T-ALL	GSE147667
1015	T-ALL	GSE147667
1016	T-ALL	GSE147667
1017	T-ALL	GSE147667
1018	T-ALL	GSE147667
1019	T-ALL	GSE147667
1020	T-ALL	GSE147667
1021	T-ALL	GSE147667
1022	T-ALL	GSE147667
1023	T-ALL	GSE147667
1024	T-ALL	GSE147667
1025	T-ALL	GSE147667
1026	T-ALL	GSE147667
1027	T-ALL	GSE147667
1028	T-ALL	GSE147667
1029	T-ALL	GSE147667
1030	T-ALL	GSE147667
1031	T-ALL	GSE147667
1032	T-ALL	GSE147667
1033	T-ALL	GSE147667
1034	T-ALL	GSE147667
1035	T-ALL	GSE147667
1036	T-ALL	GSE147667
1037	T-ALL	GSE147667
1038	T-ALL	GSE147667
1039	T-ALL	GSE147667
1040	T-ALL	GSE147667
1041	T-ALL	GSE147667
1042	T-ALL	GSE147667
1043	T-ALL	GSE147667
1044	T-ALL	GSE147667
1045	T-ALL	GSE147667
1046	T-ALL	GSE147667
1047	T-ALL	GSE147667
1048	T-ALL	GSE147667
1049	T-ALL	GSE147667
1050	T-ALL	GSE147667
1051	T-ALL	GSE147667
1052	T-ALL	GSE147667
1053	T-ALL	GSE147667
1054	T-ALL	GSE147667
1055	T-ALL	GSE147667
1056	T-ALL	GSE147667
1057	T-ALL	GSE147667
1058	T-ALL	GSE147667
1059	T-ALL	GSE147667
1060	T-ALL	GSE147667
1061	T-ALL	GSE147667
1062	T-ALL	GSE147667
1063	T-ALL	GSE147667
1064	T-ALL	GSE147667
1065	T-ALL	GSE147667
1066	T-ALL	GSE147667
1067	T-ALL	GSE147667
1068	T-ALL	GSE147667
1069	T-ALL	GSE147667
1070	T-ALL	GSE147667
1071	T-ALL	GSE147667
1072	T-ALL	GSE147667
1073	T-ALL	GSE147667
1074	T-ALL	GSE147667
1075	T-ALL	GSE147667
1076	T-ALL	GSE147667
1077	T-ALL	GSE147667
1078	T-ALL	GSE147667
1079	T-ALL	GSE147667
1080	T-ALL	GSE147667
1081	T-ALL	GSE147667
1082	T-ALL	GSE147667
1083	T-ALL	GSE147667
1084	T-ALL	GSE147667
1085	T-ALL	GSE147667
1086	T-ALL	GSE147667
1087	T-ALL	GSE147667
1088	T-ALL	GSE147667
1089	T-ALL	GSE147667
1090	T-ALL	GSE147667
1091	T-ALL	GSE147667
1092	T-ALL	GSE147667
1093	T-ALL	GSE147667
1094	T-ALL	GSE147667
1095	T-ALL	GSE147667
1096	T-ALL	GSE147667
1097	T-ALL	GSE147667
1098	T-ALL	GSE147667
1099	T-ALL	GSE147667
1100	T-ALL	GSE147667
1101	T-ALL	GSE147667
1102	T-ALL	GSE147667
1103	T-ALL	GSE147667
1104	T-ALL	GSE147667
1105	T-ALL	GSE147667
1106	T-ALL	GSE147667
1107	T-ALL	GSE147667
1108	T-ALL	GSE147667
1109	T-ALL	GSE147667
1110	T-ALL	GSE147667
1111	T-ALL	GSE147667
1112	T-ALL	GSE147667
1113	T-ALL	GSE147667
1114	T-ALL	GSE147667
1115	T-ALL	GSE147667
1116	T-ALL	GSE147667
1117	T-ALL	GSE147667
1118	T-ALL	GSE147667
1119	T-ALL	GSE147667
1120	T-ALL	GSE147667
1121	T-ALL	GSE147667
1122	T-ALL	GSE147667
1123	T-ALL	GSE147667
1124	T-ALL	GSE147667
1125	T-ALL	GSE147667
1126	T-ALL	GSE147667
1127	T-ALL	GSE147667
1128	T-ALL	GSE147667
1129	T-ALL	GSE147667
1130	T-ALL	GSE147667
1131	T-ALL	GSE147667
1132	T-ALL	GSE147667
1133	T-ALL	GSE147667
1134	T-ALL	GSE147667
1135	T-ALL	GSE147667
1136	T-ALL	GSE147667
1137	T-ALL	GSE147667
1138	T-ALL	GSE147667
1139	T-ALL	GSE147667
1140	T-ALL	GSE147667
1141	T-ALL	GSE155333
1142	T-ALL	GSE155333
1143	T-ALL	GSE155333
1144	T-ALL	GSE155333
1145	T-ALL	GSE155333
1146	T-ALL	GSE155333
1147	T-ALL	GSE155333
1148	T-ALL	GSE155333
1149	T-ALL	GSE155333
1150	T-ALL	GSE155333
1151	T-ALL	GSE155333
1152	T-ALL	GSE155333
1153	T-ALL	GSE155333
1154	T-ALL	GSE155333
1155	T-ALL	GSE155333
1156	T-ALL	GSE155333
1157	T-ALL	GSE155333
1158	T-ALL	GSE155333
1159	T-ALL	GSE155333
1160	T-ALL	GSE155333
1161	T-ALL	GSE155333
1162	T-ALL	GSE155333
1163	T-ALL	GSE155333
1164	T-ALL	GSE155333
1165	T-ALL	GSE155333
1166	T-ALL	GSE155333
1167	T-ALL	GSE155333
1168	T-ALL	GSE155333
1169	T-ALL	GSE155333
1170	T-ALL	GSE155333
1171	T-ALL	GSE155333
1172	T-ALL	GSE155333
1173	T-ALL	GSE155333
1174	T-ALL	GSE155333
1175	T-ALL	GSE155333
1176	T-ALL	GSE155333
1177	T-ALL	GSE155333
1178	T-ALL	GSE155333
1179	T-ALL	GSE155333
1180	T-ALL	GSE155333
1181	T-ALL	GSE155333
1182	T-ALL	GSE155333
1183	T-ALL	GSE155333
1184	T-ALL	GSE155333
1185	T-ALL	GSE155333
1186	T-ALL	GSE155333
1187	T-ALL	GSE155333
1188	T-ALL	GSE155333
1189	T-ALL	GSE155333
1190	T-ALL	GSE155333
1191	T-ALL	GSE155333
1192	T-ALL	GSE155333
1193	T-ALL	GSE155333
1194	T-ALL	GSE155333
1195	T-ALL	GSE155333
1196	T-ALL	GSE155333
1197	T-ALL	GSE155333
1198	T-ALL	GSE155333
1199	T-ALL	GSE155333
1200	T-ALL	GSE155333
1201	T-ALL	GSE155333
1202	T-ALL	GSE155333
1203	T-ALL	GSE155333
1204	T-ALL	GSE155333
1205	T-ALL	GSE155333
1206	T-ALL	GSE155333
1207	T-ALL	GSE155333
1208	T-ALL	GSE155333
1209	T-ALL	GSE155333
1210	T-ALL	GSE155333
1211	T-ALL	GSE155333
1212	T-ALL	GSE155333
1213	T-ALL	GSE155333
1214	T-ALL	GSE155333
1215	T-ALL	GSE155333
1216	T-ALL	GSE155333
1217	T-ALL	GSE155333
1218	T-ALL	GSE155333
1219	T-ALL	GSE155333
1220	T-ALL	GSE155333
1221	T-ALL	GSE155333
1222	T-ALL	GSE155333
1223	T-ALL	GSE155333
1224	T-ALL	GSE155333
1225	T-ALL	GSE155333
1226	T-ALL	GSE155333
1227	T-ALL	GSE155333
1228	T-ALL	GSE155333
1229	T-ALL	GSE155333
1230	T-ALL	GSE155333
1231	T-ALL	GSE155333
1232	T-ALL	GSE155333
1233	T-ALL	GSE155333
1234	T-ALL	GSE155333
1235	T-ALL	GSE155333
1236	T-ALL	GSE155333
1237	T-ALL	GSE155333
1238	T-ALL	GSE155333
1239	T-ALL	GSE155333
1240	T-ALL	GSE155333
1241	T-ALL	GSE155333
1242	T-ALL	GSE155333
1243	T-ALL	GSE155333
1244	T-ALL	GSE155333
1245	T-ALL	GSE155333
1246	T-ALL	GSE155333
1247	T-ALL	GSE155333
1248	T-ALL	GSE155333
1249	T-ALL	GSE155333
1250	T-ALL	GSE49031
1251	T-ALL	GSE49031
1252	T-ALL	GSE49031
1253	T-ALL	GSE49031
1254	T-ALL	GSE49031
1255	T-ALL	GSE49031
1256	T-ALL	GSE49031
1257	T-ALL	GSE49031
1258	T-ALL	GSE49031
1259	T-ALL	GSE49031
1260	T-ALL	GSE49031
1261	T-ALL	GSE49031
1262	T-ALL	GSE49031
1263	T-ALL	GSE49031
1264	T-ALL	GSE49031
1265	T-ALL	GSE49031
1266	T-ALL	GSE49031
1267	T-ALL	GSE49031
1268	T-ALL	GSE49031
1269	T-ALL	GSE49031
1270	T-ALL	GSE49031
1271	T-ALL	GSE49031
1272	T-ALL	GSE49031
1273	T-ALL	GSE49031
1274	T-ALL	GSE49031
1275	T-ALL	GSE49031
1276	T-ALL	GSE49031
1277	T-ALL	GSE49031
1278	T-ALL	GSE49031
1279	T-ALL	GSE49031
1280	T-ALL	GSE49031
1281	T-ALL	GSE49031
1282	T-ALL	GSE49031
1283	T-ALL	GSE49031
1284	T-ALL	GSE49031
1285	T-ALL	GSE49031
1286	T-ALL	GSE49031
1287	T-ALL	GSE49031
1288	T-ALL	GSE49031
1289	T-ALL	GSE49031
1290	T-ALL	GSE49031
1291	T-ALL	GSE49031
1292	T-ALL	GSE49031
1293	T-ALL	GSE49031
1294	T-ALL	GSE49031
1295	T-ALL	GSE49031
1296	T-ALL	GSE49031
1297	T-ALL	GSE49031
1298	T-ALL	GSE49031
1299	T-ALL	GSE49031
1300	T-ALL	GSE49031
1301	T-ALL	GSE49031
1302	T-ALL	GSE49031
1303	T-ALL	GSE49031
1304	T-ALL	GSE49031
1305	T-ALL	GSE49031
1306	T-ALL	GSE49031
1307	T-ALL	GSE49031
1308	T-ALL	GSE49031
1309	T-ALL	GSE49031
1310	T-ALL	GSE49031
1311	T-ALL	GSE49031
1312	T-ALL	GSE49031
1313	T-ALL	GSE49031
1314	T-ALL	GSE49031
1315	T-ALL	GSE49031
1316	T-ALL	GSE49031
1317	T-ALL	GSE49031
1318	T-ALL	GSE49031
1319	T-ALL	GSE49031
1320	T-ALL	GSE49031
1321	T-ALL	GSE49031
1322	T-ALL	GSE49031
1323	T-ALL	GSE49031
1324	T-ALL	GSE49031
1325	T-ALL	GSE49031
1326	T-ALL	GSE49031
1327	T-ALL	GSE49031
1328	T-ALL	GSE49031
1329	T-ALL	GSE49031
1330	T-ALL	GSE49031
1331	T-ALL	GSE49031
1332	T-ALL	GSE49031
1333	T-ALL	GSE49031
1334	T-ALL	GSE49031
1335	T-ALL	GSE49031
1336	T-ALL	GSE49031
1337	T-ALL	GSE49031
1338	T-ALL	GSE49031
1339	T-ALL	GSE49031
1340	T-ALL	GSE49031
1341	T-ALL	GSE49031
1342	T-ALL	GSE49031
1343	T-ALL	GSE49031
1344	T-ALL	GSE49031
1345	T-ALL	GSE49031
1346	T-ALL	GSE49031
1347	T-ALL	GSE49031
1348	T-ALL	GSE49031
1349	T-ALL	GSE49031
1350	T-ALL	GSE49031
1351	BCP-ALL	GSE49031
1352	BCP-ALL	GSE49031
1353	BCP-ALL	GSE49031
1354	BCP-ALL	GSE49031
1355	BCP-ALL	GSE49031
1356	BCP-ALL	GSE49031
1357	BCP-ALL	GSE49031
1358	BCP-ALL	GSE49031
1359	BCP-ALL	GSE49031
1360	BCP-ALL	GSE49031
1361	BCP-ALL	GSE49031
1362	BCP-ALL	GSE49031
1363	BCP-ALL	GSE49031
1364	BCP-ALL	GSE49031
1365	BCP-ALL	GSE49031
1366	BCP-ALL	GSE49031
1367	BCP-ALL	GSE49031
1368	BCP-ALL	GSE49031
1369	BCP-ALL	GSE49031
1370	BCP-ALL	GSE49031
1371	BCP-ALL	GSE49031
1372	BCP-ALL	GSE49031
1373	BCP-ALL	GSE49031
1374	BCP-ALL	GSE49031
1375	BCP-ALL	GSE49031
1376	BCP-ALL	GSE49031
1377	BCP-ALL	GSE49031
1378	BCP-ALL	GSE49031
1379	BCP-ALL	GSE49031
1380	BCP-ALL	GSE49031
1381	BCP-ALL	GSE49031
1382	BCP-ALL	GSE49031
1383	BCP-ALL	GSE49031
1384	BCP-ALL	GSE49031
1385	BCP-ALL	GSE49031
1386	BCP-ALL	GSE49031
1387	BCP-ALL	GSE49031
1388	BCP-ALL	GSE49031
1389	BCP-ALL	GSE49031
1390	BCP-ALL	GSE49031
1391	BCP-ALL	GSE49031
1392	BCP-ALL	GSE49031
1393	BCP-ALL	GSE49031
1394	BCP-ALL	GSE49031
1395	BCP-ALL	GSE49031
1396	BCP-ALL	GSE49031
1397	BCP-ALL	GSE49031
1398	BCP-ALL	GSE49031
1399	BCP-ALL	GSE49031
1400	BCP-ALL	GSE49031
1401	BCP-ALL	GSE49031
1402	BCP-ALL	GSE49031
1403	BCP-ALL	GSE49031
1404	BCP-ALL	GSE49031
1405	BCP-ALL	GSE49031
1406	BCP-ALL	GSE49031
1407	BCP-ALL	GSE49031
1408	BCP-ALL	GSE49031
1409	BCP-ALL	GSE49031
1410	BCP-ALL	GSE49031
1411	BCP-ALL	GSE49031
1412	BCP-ALL	GSE49031
1413	BCP-ALL	GSE49031
1414	BCP-ALL	GSE49031
1415	BCP-ALL	GSE49031
1416	BCP-ALL	GSE49031
1417	BCP-ALL	GSE49031
1418	BCP-ALL	GSE49031
1419	BCP-ALL	GSE49031
1420	BCP-ALL	GSE49031
1421	BCP-ALL	GSE49031
1422	BCP-ALL	GSE49031
1423	BCP-ALL	GSE49031
1424	BCP-ALL	GSE49031
1425	BCP-ALL	GSE49031
1426	BCP-ALL	GSE49031
1427	BCP-ALL	GSE49031
1428	BCP-ALL	GSE49031
1429	BCP-ALL	GSE49031
1430	BCP-ALL	GSE49031
1431	BCP-ALL	GSE49031
1432	BCP-ALL	GSE49031
1433	BCP-ALL	GSE49031
1434	BCP-ALL	GSE49031
1435	BCP-ALL	GSE49031
1436	BCP-ALL	GSE49031
1437	BCP-ALL	GSE49031
1438	BCP-ALL	GSE49031
1439	BCP-ALL	GSE49031
1440	BCP-ALL	GSE49031
1441	BCP-ALL	GSE49031
1442	BCP-ALL	GSE49031
1443	BCP-ALL	GSE49031
1444	BCP-ALL	GSE49031
1445	BCP-ALL	GSE49031
1446	BCP-ALL	GSE49031
1447	BCP-ALL	GSE49031
1448	BCP-ALL	GSE49031
1449	BCP-ALL	GSE49031
1450	BCP-ALL	GSE49031
1451	BCP-ALL	GSE49031
1452	BCP-ALL	GSE49031
1453	BCP-ALL	GSE49031
1454	BCP-ALL	GSE49031
1455	BCP-ALL	GSE49031
1456	BCP-ALL	GSE49031
1457	BCP-ALL	GSE49031
1458	BCP-ALL	GSE49031
1459	BCP-ALL	GSE49031
1460	BCP-ALL	GSE49031
1461	BCP-ALL	GSE49031
1462	BCP-ALL	GSE49031
1463	BCP-ALL	GSE49031
1464	BCP-ALL	GSE49031
1465	BCP-ALL	GSE49031
1466	BCP-ALL	GSE49031
1467	BCP-ALL	GSE49031
1468	BCP-ALL	GSE49031
1469	BCP-ALL	GSE49031
1470	BCP-ALL	GSE49031
1471	BCP-ALL	GSE49031
1472	BCP-ALL	GSE49031
1473	BCP-ALL	GSE49031
1474	BCP-ALL	GSE49031
1475	BCP-ALL	GSE49031
1476	BCP-ALL	GSE49031
1477	BCP-ALL	GSE49031
1478	BCP-ALL	GSE49031
1479	BCP-ALL	GSE49031
1480	BCP-ALL	GSE49031
1481	BCP-ALL	GSE49031
1482	BCP-ALL	GSE49031
1483	BCP-ALL	GSE49031
1484	BCP-ALL	GSE49031
1485	BCP-ALL	GSE49031
1486	BCP-ALL	GSE49031
1487	BCP-ALL	GSE49031
1488	BCP-ALL	GSE49031
1489	BCP-ALL	GSE49031
1490	BCP-ALL	GSE49031
1491	BCP-ALL	GSE49031
1492	BCP-ALL	GSE49031
1493	BCP-ALL	GSE49031
1494	BCP-ALL	GSE49031
1495	BCP-ALL	GSE49031
1496	BCP-ALL	GSE49031
1497	BCP-ALL	GSE49031
1498	BCP-ALL	GSE49031
1499	BCP-ALL	GSE49031
1500	BCP-ALL	GSE49031
1501	BCP-ALL	GSE49031
1502	BCP-ALL	GSE49031
1503	BCP-ALL	GSE49031
1504	BCP-ALL	GSE49031
1505	BCP-ALL	GSE49031
1506	BCP-ALL	GSE49031
1507	BCP-ALL	GSE49031
1508	BCP-ALL	GSE49031
1509	BCP-ALL	GSE49031
1510	BCP-ALL	GSE49031
1511	BCP-ALL	GSE49031
1512	BCP-ALL	GSE49031
1513	BCP-ALL	GSE49031
1514	BCP-ALL	GSE49031
1515	BCP-ALL	GSE49031
1516	BCP-ALL	GSE49031
1517	BCP-ALL	GSE49031
1518	BCP-ALL	GSE49031
1519	BCP-ALL	GSE49031
1520	BCP-ALL	GSE49031
1521	BCP-ALL	GSE49031
1522	BCP-ALL	GSE49031
1523	BCP-ALL	GSE49031
1524	BCP-ALL	GSE49031
1525	BCP-ALL	GSE49031
1526	BCP-ALL	GSE49031
1527	BCP-ALL	GSE49031
1528	BCP-ALL	GSE49031
1529	BCP-ALL	GSE49031
1530	BCP-ALL	GSE49031
1531	BCP-ALL	GSE49031
1532	BCP-ALL	GSE49031
1533	BCP-ALL	GSE49031
1534	BCP-ALL	GSE49031
1535	BCP-ALL	GSE49031
1536	BCP-ALL	GSE49031
1537	BCP-ALL	GSE49031
1538	BCP-ALL	GSE49031
1539	BCP-ALL	GSE49031
1540	BCP-ALL	GSE49031
1541	BCP-ALL	GSE49031
1542	BCP-ALL	GSE49031
1543	BCP-ALL	GSE49031
1544	BCP-ALL	GSE49031
1545	BCP-ALL	GSE49031
1546	BCP-ALL	GSE49031
1547	BCP-ALL	GSE49031
1548	BCP-ALL	GSE49031
1549	BCP-ALL	GSE49031
1550	BCP-ALL	GSE49031
1551	BCP-ALL	GSE49031
1552	BCP-ALL	GSE49031
1553	BCP-ALL	GSE49031
1554	BCP-ALL	GSE49031
1555	BCP-ALL	GSE49031
1556	BCP-ALL	GSE49031
1557	BCP-ALL	GSE49031
1558	BCP-ALL	GSE49031
1559	BCP-ALL	GSE49031
1560	BCP-ALL	GSE49031
1561	BCP-ALL	GSE49031
1562	BCP-ALL	GSE49031
1563	BCP-ALL	GSE49031
1564	BCP-ALL	GSE49031
1565	BCP-ALL	GSE49031
1566	BCP-ALL	GSE49031
1567	BCP-ALL	GSE49031
1568	BCP-ALL	GSE49031
1569	BCP-ALL	GSE49031
1570	BCP-ALL	GSE49031
1571	BCP-ALL	GSE49031
1572	BCP-ALL	GSE49031
1573	BCP-ALL	GSE49031
1574	BCP-ALL	GSE49031
1575	BCP-ALL	GSE49031
1576	BCP-ALL	GSE49031
1577	BCP-ALL	GSE49031
1578	BCP-ALL	GSE49031
1579	BCP-ALL	GSE49031
1580	BCP-ALL	GSE49031
1581	BCP-ALL	GSE49031
1582	BCP-ALL	GSE49031
1583	BCP-ALL	GSE49031
1584	BCP-ALL	GSE49031
1585	BCP-ALL	GSE49031
1586	BCP-ALL	GSE49031
1587	BCP-ALL	GSE49031
1588	BCP-ALL	GSE49031
1589	BCP-ALL	GSE49031
1590	BCP-ALL	GSE49031
1591	BCP-ALL	GSE49031
1592	BCP-ALL	GSE49031
1593	BCP-ALL	GSE49031
1594	BCP-ALL	GSE49031
1595	BCP-ALL	GSE49031
1596	BCP-ALL	GSE49031
1597	BCP-ALL	GSE49031
1598	BCP-ALL	GSE49031
1599	BCP-ALL	GSE49031
1600	BCP-ALL	GSE49031
1601	BCP-ALL	GSE49031
1602	BCP-ALL	GSE49031
1603	BCP-ALL	GSE49031
1604	BCP-ALL	GSE49031
1605	BCP-ALL	GSE49031
1606	BCP-ALL	GSE49031
1607	BCP-ALL	GSE49031
1608	BCP-ALL	GSE49031
1609	BCP-ALL	GSE49031
1610	BCP-ALL	GSE49031
1611	BCP-ALL	GSE49031
1612	BCP-ALL	GSE49031
1613	BCP-ALL	GSE49031
1614	BCP-ALL	GSE49031
1615	BCP-ALL	GSE49031
1616	BCP-ALL	GSE49031
1617	BCP-ALL	GSE49031
1618	BCP-ALL	GSE49031
1619	BCP-ALL	GSE49031
1620	BCP-ALL	GSE49031
1621	BCP-ALL	GSE49031
1622	BCP-ALL	GSE49031
1623	BCP-ALL	GSE49031
1624	BCP-ALL	GSE49031
1625	BCP-ALL	GSE49031
1626	BCP-ALL	GSE49031
1627	BCP-ALL	GSE49031
1628	BCP-ALL	GSE49031
1629	BCP-ALL	GSE49031
1630	BCP-ALL	GSE49031
1631	BCP-ALL	GSE49031
1632	BCP-ALL	GSE49031
1633	BCP-ALL	GSE49031
1634	BCP-ALL	GSE49031
1635	BCP-ALL	GSE49031
1636	BCP-ALL	GSE49031
1637	BCP-ALL	GSE49031
1638	BCP-ALL	GSE49031
1639	BCP-ALL	GSE49031
1640	BCP-ALL	GSE49031
1641	BCP-ALL	GSE49031
1642	BCP-ALL	GSE49031
1643	BCP-ALL	GSE49031
1644	BCP-ALL	GSE49031
1645	BCP-ALL	GSE49031
1646	BCP-ALL	GSE49031
1647	BCP-ALL	GSE49031
1648	BCP-ALL	GSE49031
1649	BCP-ALL	GSE49031
1650	BCP-ALL	GSE49031
1651	BCP-ALL	GSE49031
1652	BCP-ALL	GSE49031
1653	BCP-ALL	GSE49031
1654	BCP-ALL	GSE49031
1655	BCP-ALL	GSE49031
1656	BCP-ALL	GSE49031
1657	BCP-ALL	GSE49031
1658	BCP-ALL	GSE49031
1659	BCP-ALL	GSE49031
1660	BCP-ALL	GSE49031
1661	BCP-ALL	GSE49031
1662	BCP-ALL	GSE49031
1663	BCP-ALL	GSE49031
1664	BCP-ALL	GSE49031
1665	BCP-ALL	GSE49031
1666	BCP-ALL	GSE49031
1667	BCP-ALL	GSE49031
1668	BCP-ALL	GSE49031
1669	BCP-ALL	GSE49031
1670	BCP-ALL	GSE49031
1671	BCP-ALL	GSE49031
1672	BCP-ALL	GSE49031
1673	BCP-ALL	GSE49031
1674	BCP-ALL	GSE49031
1675	BCP-ALL	GSE49031
1676	BCP-ALL	GSE49031
1677	BCP-ALL	GSE49031
1678	BCP-ALL	GSE49031
1679	BCP-ALL	GSE49031
1680	BCP-ALL	GSE49031
1681	BCP-ALL	GSE49031
1682	BCP-ALL	GSE49031
1683	BCP-ALL	GSE49031
1684	BCP-ALL	GSE49031
1685	BCP-ALL	GSE49031
1686	BCP-ALL	GSE49031
1687	BCP-ALL	GSE49031
1688	BCP-ALL	GSE49031
1689	BCP-ALL	GSE49031
1690	BCP-ALL	GSE49031
1691	BCP-ALL	GSE49031
1692	BCP-ALL	GSE49031
1693	BCP-ALL	GSE49031
1694	BCP-ALL	GSE49031
1695	BCP-ALL	GSE49031
1696	BCP-ALL	GSE49031
1697	BCP-ALL	GSE49031
1698	BCP-ALL	GSE49031
1699	BCP-ALL	GSE49031
1700	BCP-ALL	GSE49031
1701	BCP-ALL	GSE49031
1702	BCP-ALL	GSE49031
1703	BCP-ALL	GSE49031
1704	BCP-ALL	GSE49031
1705	BCP-ALL	GSE49031
1706	BCP-ALL	GSE49031
1707	BCP-ALL	GSE49031
1708	BCP-ALL	GSE49031
1709	BCP-ALL	GSE49031
1710	BCP-ALL	GSE49031
1711	BCP-ALL	GSE49031
1712	BCP-ALL	GSE49031
1713	BCP-ALL	GSE49031
1714	BCP-ALL	GSE49031
1715	BCP-ALL	GSE49031
1716	BCP-ALL	GSE49031
1717	BCP-ALL	GSE49031
1718	BCP-ALL	GSE49031
1719	BCP-ALL	GSE49031
1720	BCP-ALL	GSE49031
1721	BCP-ALL	GSE49031
1722	BCP-ALL	GSE49031
1723	BCP-ALL	GSE49031
1724	BCP-ALL	GSE49031
1725	BCP-ALL	GSE49031
1726	BCP-ALL	GSE49031
1727	BCP-ALL	GSE49031
1728	BCP-ALL	GSE49031
1729	BCP-ALL	GSE49031
1730	BCP-ALL	GSE49031
1731	BCP-ALL	GSE49031
1732	BCP-ALL	GSE49031
1733	BCP-ALL	GSE49031
1734	BCP-ALL	GSE49031
1735	BCP-ALL	GSE49031
1736	BCP-ALL	GSE49031
1737	BCP-ALL	GSE49031
1738	BCP-ALL	GSE49031
1739	BCP-ALL	GSE49031
1740	BCP-ALL	GSE49031
1741	BCP-ALL	GSE49031
1742	BCP-ALL	GSE49031
1743	BCP-ALL	GSE49031
1744	BCP-ALL	GSE49031
1745	BCP-ALL	GSE49031
1746	BCP-ALL	GSE49031
1747	BCP-ALL	GSE49031
1748	BCP-ALL	GSE49031
1749	BCP-ALL	GSE49031
1750	BCP-ALL	GSE49031
1751	BCP-ALL	GSE49031
1752	BCP-ALL	GSE49031
1753	BCP-ALL	GSE49031
1754	BCP-ALL	GSE49031
1755	BCP-ALL	GSE49031
1756	BCP-ALL	GSE49031
1757	BCP-ALL	GSE49031
1758	BCP-ALL	GSE49031
1759	BCP-ALL	GSE49031
1760	BCP-ALL	GSE49031
1761	BCP-ALL	GSE49031
1762	BCP-ALL	GSE49031
1763	BCP-ALL	GSE49031
1764	BCP-ALL	GSE49031
1765	BCP-ALL	GSE49031
1766	BCP-ALL	GSE49031
1767	BCP-ALL	GSE49031
1768	BCP-ALL	GSE49031
1769	BCP-ALL	GSE49031
1770	BCP-ALL	GSE49031
1771	BCP-ALL	GSE49031
1772	BCP-ALL	GSE49031
1773	BCP-ALL	GSE49031
1774	BCP-ALL	GSE49031
1775	BCP-ALL	GSE49031
1776	BCP-ALL	GSE49031
1777	BCP-ALL	GSE49031
1778	BCP-ALL	GSE49031
1779	BCP-ALL	GSE49031
1780	BCP-ALL	GSE49031
1781	BCP-ALL	GSE49031
1782	BCP-ALL	GSE49031
1783	BCP-ALL	GSE49031
1784	BCP-ALL	GSE49031
1785	BCP-ALL	GSE49031
1786	BCP-ALL	GSE49031
1787	BCP-ALL	GSE49031
1788	BCP-ALL	GSE49031
1789	BCP-ALL	GSE49031
1790	BCP-ALL	GSE49031
1791	BCP-ALL	GSE49031
1792	BCP-ALL	GSE49031
1793	BCP-ALL	GSE49031
1794	BCP-ALL	GSE49031
1795	BCP-ALL	GSE49031
1796	BCP-ALL	GSE49031
1797	BCP-ALL	GSE49031
1798	BCP-ALL	GSE49031
1799	BCP-ALL	GSE49031
1800	BCP-ALL	GSE49031
1801	BCP-ALL	GSE49031
1802	BCP-ALL	GSE49031
1803	BCP-ALL	GSE49031
1804	BCP-ALL	GSE49031
1805	BCP-ALL	GSE49031
1806	BCP-ALL	GSE49031
1807	BCP-ALL	GSE49031
1808	BCP-ALL	GSE49031
1809	BCP-ALL	GSE49031
1810	BCP-ALL	GSE49031
1811	BCP-ALL	GSE49031
1812	BCP-ALL	GSE49031
1813	BCP-ALL	GSE49031
1814	BCP-ALL	GSE49031
1815	BCP-ALL	GSE49031
1816	BCP-ALL	GSE49031
1817	BCP-ALL	GSE49031
1818	BCP-ALL	GSE49031
1819	BCP-ALL	GSE49031
1820	BCP-ALL	GSE49031
1821	BCP-ALL	GSE49031
1822	BCP-ALL	GSE49031
1823	BCP-ALL	GSE49031
1824	BCP-ALL	GSE49031
1825	BCP-ALL	GSE49031
1826	BCP-ALL	GSE49031
1827	BCP-ALL	GSE49031
1828	BCP-ALL	GSE49031
1829	BCP-ALL	GSE49031
1830	BCP-ALL	GSE49031
1831	BCP-ALL	GSE49031
1832	BCP-ALL	GSE49031
1833	BCP-ALL	GSE49031
1834	BCP-ALL	GSE49031
1835	BCP-ALL	GSE49031
1836	BCP-ALL	GSE49031
1837	BCP-ALL	GSE49031
1838	BCP-ALL	GSE49031
1839	BCP-ALL	GSE49031
1840	BCP-ALL	GSE49031
1841	BCP-ALL	GSE49031
1842	BCP-ALL	GSE49031
1843	BCP-ALL	GSE49031
1844	BCP-ALL	GSE49031
1845	BCP-ALL	GSE49031
1846	BCP-ALL	GSE49031
1847	BCP-ALL	GSE49031
1848	BCP-ALL	GSE49031
1849	BCP-ALL	GSE49031
1850	BCP-ALL	GSE49031
1851	BCP-ALL	GSE49031
1852	BCP-ALL	GSE49031
1853	BCP-ALL	GSE49031
1854	BCP-ALL	GSE49031
1855	BCP-ALL	GSE49031
1856	BCP-ALL	GSE49031
1857	BCP-ALL	GSE49031
1858	BCP-ALL	GSE49031
1859	BCP-ALL	GSE49031
1860	BCP-ALL	GSE49031
1861	BCP-ALL	GSE49031
1862	BCP-ALL	GSE49031
1863	BCP-ALL	GSE49031
1864	BCP-ALL	GSE49031
1865	BCP-ALL	GSE49031
1866	BCP-ALL	GSE49031
1867	BCP-ALL	GSE49031
1868	BCP-ALL	GSE49031
1869	BCP-ALL	GSE49031
1870	BCP-ALL	GSE49031
1871	BCP-ALL	GSE49031
1872	BCP-ALL	GSE49031
1873	BCP-ALL	GSE49031
1874	BCP-ALL	GSE49031
1875	BCP-ALL	GSE49031
1876	BCP-ALL	GSE49031
1877	BCP-ALL	GSE49031
1878	BCP-ALL	GSE49031
1879	BCP-ALL	GSE49031
1880	BCP-ALL	GSE49031
1881	BCP-ALL	GSE49031
1882	BCP-ALL	GSE49031
1883	BCP-ALL	GSE49031
1884	BCP-ALL	GSE49031
1885	BCP-ALL	GSE49031
1886	BCP-ALL	GSE49031
1887	BCP-ALL	GSE49031
1888	BCP-ALL	GSE49031
1889	BCP-ALL	GSE49031
1890	BCP-ALL	GSE49031
1891	BCP-ALL	GSE49031
1892	BCP-ALL	GSE49031
1893	BCP-ALL	GSE49031
1894	BCP-ALL	GSE49031
1895	BCP-ALL	GSE49031
1896	BCP-ALL	GSE49031
1897	BCP-ALL	GSE49031
1898	BCP-ALL	GSE49031
1899	BCP-ALL	GSE49031
1900	BCP-ALL	GSE49031
1901	BCP-ALL	GSE49031
1902	BCP-ALL	GSE49031
1903	BCP-ALL	GSE49031
1904	BCP-ALL	GSE49031
1905	BCP-ALL	GSE49031
1906	BCP-ALL	GSE49031
1907	BCP-ALL	GSE49031
1908	BCP-ALL	GSE49031
1909	BCP-ALL	GSE49031
1910	BCP-ALL	GSE49031
1911	BCP-ALL	GSE49031
1912	BCP-ALL	GSE49031
1913	BCP-ALL	GSE49031
1914	BCP-ALL	GSE49031
1915	BCP-ALL	GSE49031
1916	BCP-ALL	GSE49031
1917	BCP-ALL	GSE49031
1918	BCP-ALL	GSE49031
1919	BCP-ALL	GSE49031
1920	BCP-ALL	GSE49031
1921	BCP-ALL	GSE49031
1922	BCP-ALL	GSE49031
1923	BCP-ALL	GSE49031
1924	BCP-ALL	GSE49031
1925	BCP-ALL	GSE49031
1926	BCP-ALL	GSE49031
1927	BCP-ALL	GSE49031
1928	BCP-ALL	GSE49031
1929	BCP-ALL	GSE49031
1930	BCP-ALL	GSE49031
1931	BCP-ALL	GSE49031
1932	BCP-ALL	GSE49031
1933	BCP-ALL	GSE49031
1934	BCP-ALL	GSE49031
1935	BCP-ALL	GSE49031
1936	BCP-ALL	GSE49031
1937	BCP-ALL	GSE49031
1938	BCP-ALL	GSE49031
1939	BCP-ALL	GSE49031
1940	BCP-ALL	GSE49031
1941	BCP-ALL	GSE49031
1942	BCP-ALL	GSE49031
1943	BCP-ALL	GSE49031
1944	BCP-ALL	GSE49031
1945	BCP-ALL	GSE49031
1946	BCP-ALL	GSE49031
1947	BCP-ALL	GSE49031
1948	BCP-ALL	GSE49031
1949	BCP-ALL	GSE49031
1950	BCP-ALL	GSE49031
1951	BCP-ALL	GSE49031
1952	BCP-ALL	GSE49031
1953	BCP-ALL	GSE49031
1954	BCP-ALL	GSE49031
1955	BCP-ALL	GSE49031
1956	BCP-ALL	GSE49031
1957	BCP-ALL	GSE49031
1958	BCP-ALL	GSE49031
1959	BCP-ALL	GSE49031
1960	BCP-ALL	GSE49031
1961	BCP-ALL	GSE49031
1962	BCP-ALL	GSE49031
1963	BCP-ALL	GSE49031
1964	BCP-ALL	GSE49031
1965	BCP-ALL	GSE49031
1966	BCP-ALL	GSE49031
1967	BCP-ALL	GSE49031
1968	BCP-ALL	GSE49031
1969	BCP-ALL	GSE49031
1970	BCP-ALL	GSE49031
1971	BCP-ALL	GSE49031
1972	BCP-ALL	GSE49031
1973	BCP-ALL	GSE49031
1974	BCP-ALL	GSE49031
1975	BCP-ALL	GSE49031
1976	BCP-ALL	GSE49031
1977	BCP-ALL	GSE49031
1978	BCP-ALL	GSE49031
1979	BCP-ALL	GSE49031
1980	BCP-ALL	GSE49031
1981	BCP-ALL	GSE49031
1982	BCP-ALL	GSE49031
1983	BCP-ALL	GSE49031
1984	BCP-ALL	GSE49031
1985	BCP-ALL	GSE49031
1986	BCP-ALL	GSE49031
1987	BCP-ALL	GSE49031
1988	BCP-ALL	GSE49031
1989	BCP-ALL	GSE49031
1990	BCP-ALL	GSE49031
1991	BCP-ALL	GSE49031
1992	BCP-ALL	GSE49031
1993	BCP-ALL	GSE49031
1994	BCP-ALL	GSE49031
1995	BCP-ALL	GSE49031
1996	BCP-ALL	GSE49031
1997	BCP-ALL	GSE49031
1998	BCP-ALL	GSE49031
1999	BCP-ALL	GSE49031
[truncated: 1,020 more rows]
