# Supplementary material for: Blood-based epigenetic instability linked to human aging and disease
Source: Nat Commun. 2026 Feb 14;17:2754. doi: 10.1038/s41467-026-69430-z (PMC13018287; doi:10.1038/s41467-026-69430-z)
Supplement: Supplementary file 6 — Supplementary Data 4 [file 41467_2026_69430_MOESM6_ESM.xlsx]

## Sheet: Supplementary Data 4
Each cell type was included as a covariate in the Cox proportional hazards regression analyses.
The p-value for the given cell type, as well as the HR and p-value for high DMI when correcting for that cell type, are presented below.
All p-values are calculated using a two-sided log likelihood ratio test.
Framingham Cohort: Mortality					Framingham Cohort: Cardiovascular Disease
Cell Type	p	DMI_HR	DMI_p		Cell Type	p	DMI_HR	DMI_p
CD4Tnv	0.000357	1.07771	0.45797		CD4Tnv	0.930067	1.29796	0.018199
Neu	0.001743	1.13797	0.202411		Neu	0.373103	1.27903	0.02773
CD4Tmem	0.002168	1.11343	0.286003		CD4Tmem	0.111154	1.28487	0.023688
Bmem	0.249607	1.07544	0.473973		Bmem	0.211031	1.27985	0.026613
Bnv	0.999983	1.08856	0.401357		Bnv	0.011662	1.27081	0.03102
Treg	0.346844	1.08497	0.418835		Treg	0.666449	1.29513	0.019328
CD8Tmem	0.100423	1.14304	0.200543		CD8Tmem	0.783914	1.28697	0.028194
CD8Tnv	0.566919	1.09583	0.367052		CD8Tnv	0.881344	1.29581	0.019652
Eos	0.035299	1.08512	0.41776		Eos	0.732705	1.29831	0.018067
NK	0.000736	1.09236	0.381349		NK	0.028727	1.30705	0.015364
Mono	0.007203	1.08338	0.426601		Mono	0.736988	1.29729	0.018423
Baso	0.516799	1.08746	0.405606		Baso	0.566442	1.29832	0.018069
Framingham Cohort: Coronary Heart Disease					Framingham Cohort: Congestive Heart Failure
Cell Type	p	DMI_HR	DMI_p		Cell Type	p	DMI_HR	DMI_p
CD4Tnv	0.948831	1.57178	0.011284		CD4Tnv	0.367353	1.4162	0.08226
Neu	0.721984	1.55918	0.013578		Neu	0.236152	1.36815	0.123251
CD4Tmem	0.257515	1.56316	0.012455		CD4Tmem	0.619199	1.40864	0.088485
Bmem	0.550186	1.55538	0.013928		Bmem	0.006244	1.3504	0.137919
Bnv	0.141365	1.54353	0.015535		Bnv	0.023123	1.37105	0.118185
Treg	0.463497	1.58577	0.009939		Treg	0.610518	1.4243	0.07749
CD8Tmem	0.957579	1.5678	0.014546		CD8Tmem	0.857994	1.43439	0.082412
CD8Tnv	0.195148	1.52387	0.019301		CD8Tnv	0.9081	1.41651	0.083879
Eos	0.348017	1.56798	0.011721		Eos	0.781925	1.4209	0.079409
NK	0.112722	1.5819	0.01021		NK	0.868779	1.41957	0.080172
Mono	0.643948	1.57456	0.010991		Mono	0.623187	1.41858	0.080718
Baso	0.192019	1.57058	0.011459		Baso	0.474273	1.41815	0.081007
Cardiogenic Shock Cohort: Mortality
Cell Type	p	DMI_HR	DMI_p
CD4Tnv	0.488754	3.62026	0.007807
Neu	0.040104	3.55741	0.008274
CD4Tmem	0.08481	3.91785	0.004498
Bmem	0.107627	3.67853	0.006867
Bnv	0.243427	3.91362	0.004806
Treg	0.198203	4.34326	0.003231
CD8Tmem	0.383281	3.76344	0.00591
CD8Tnv	0.223284	3.75015	0.006452
Eos	0.294556	3.17355	0.019346
NK	0.227252	3.65354	0.007025
Mono	0.140227	3.62818	0.007528
Baso	0.738118	3.7004	0.006811
