# Supplementary material for: Blood-based epigenetic instability linked to human aging and disease
Source: Nat Commun. 2026 Feb 14;17:2754. doi: 10.1038/s41467-026-69430-z (PMC13018287; doi:10.1038/s41467-026-69430-z)
Supplement: Supplementary file 7 — Supplementary Data 5 [file 41467_2026_69430_MOESM7_ESM.xlsx]

## Sheet: Supplementary Data 5
Column	Description
Gene	Gene symbol
CGI_chr, CGI_start, CGI_end	GRCh38 coordinates of the associated CpG island
Mean_recurrence	Mean recurrence of all ESLs occurring within the CpG island
Meth_vs_Exp_R_mean	Mean Pearson's correlation between ESL β-value and gene expression levels in the pan-cancer TCGA cohort
Meth_vs_Exp_maxPvalue	Maximum two-sided P-value across all ESLs in the CpG island for the methylation vs. expression analysis
Age_vs_Exp_R	Pearson's correlation between age and gene expression levels in the GTEx cohort of healthy individuals
Age_vs_Exp_Pvalue	Two-sided P-value of the age vs. gene expression correlation
WGBS_log2(Fold Change)	log2(Fold Change) in methylation observed in WGBS of AML samples vs. control samples
WGBS_-log10(Pvalue)	Bonferroni-corrected -log10(two-sided P-value) of the Mann Whitney U test used for differential methylation assessment
Gene	CGI_chr	CGI_start	CGI_end	Mean_recurrence	Meth_vs_Exp_R_mean	Meth_vs_Exp_maxPvalue	Age_vs_Exp_R	Age_vs_Exp_Pvalue	WGBS_log2(Fold Change)	WGBS_-log10(Pvalue)
PRDM5	chr4	120921993	120923038	0.680689	-0.513172	0	-0.211175	3.29358e-05	2.2703	74.7981
PCSK9	chr1	55039387	55040342	0.600199	-0.194299	5.06659e-73	-0.164364	0.0398682	2.24467	78.8559
FAM184B	chr4	17781019	17782001	0.596003	-0.152879	8.76043e-29	-0.176135	0.00790505	2.16117	39.2435
ZNF667	chr19	56476944	56478372	0.495197	-0.621635	0	-0.199691	0.000221883	1.88819	67.8203
PRICKLE1	chr12	42590285	42590578	0.476979	-0.235116	7.30249e-109	-0.239993	1.67599e-07	0.710846	1.34627
HOXA9	chr7	27164296	27166843	0.473115	-0.367876	5.1049e-187	-0.237568	2.68743e-07	1.59956	63.741
FAM110B	chr8	57994442	57995263	0.471017	-0.434621	0	-0.178144	0.00593235	1.18603	21.0262
ADCY5	chr3	123447371	123449720	0.468036	-0.176669	8.628e-60	-0.176781	0.00721098	0.194958	6.87188
PODXL2	chr3	127628839	127630016	0.449818	-0.561629	0	-0.285657	8.5646e-12	0.0799231	-1.54213
SH3BGRL2	chr6	79631144	79631629	0.446837	-0.171452	3.84556e-56	-0.163398	0.0453096	-0.000530157	-0.594042
KCNK13	chr14	90060352	90062607	0.443193	-0.182386	2.15092e-52	-0.185392	0.00204863	1.6407	60.5304
WDR35	chr2	19989827	19990468	0.43955	-0.332485	5.10455e-226	-0.268119	4.77919e-10	1.54165	8.39837
GPR83	chr11	94401060	94401682	0.432759	-0.113585	3.39665e-20	-0.26355	1.29999e-09	2.74111	66.2367
FBXL2	chr3	33277326	33277817	0.421994	-0.340636	2.55321e-238	-0.16747	0.0262915	1.2157	6.32238
GRIN3A	chr9	101737567	101738794	0.419013	-0.160861	4.43267e-49	-0.277662	5.55322e-11	2.01576	98.1278
TMEM132E	chr17	34578946	34581932	0.412322	-0.189126	1.142e-36	-0.223742	3.59511e-06	0.955324	57.1287
PRKCZ	chr1	2049812	2051773	0.407088	-0.223667	6.42461e-89	-0.221249	5.63848e-06	1.03333	74.0623
ZNF229	chr19	44448228	44448621	0.404107	-0.649078	0	-0.197951	0.000293424	3.07537	39.1884
ZNF518B	chr4	10456505	10457729	0.403445	-0.494342	0	-0.248921	2.81773e-08	1.32002	51.4483
WNT6	chr2	218858979	218860287	0.399139	-0.109262	2.82042e-21	-0.165924	0.0323789	0.991407	21.8546
VENTX	chr10	133235293	133238573	0.385337	-0.143675	9.6619e-30	-0.192828	0.000658488	0.453927	22.8358
MUL1	chr1	20507923	20508390	0.376394	-0.154734	2.23675e-31	-0.335949	1.58964e-17	0.490001	-1.15705
PPM1E	chr17	58755600	58756625	0.371447	-0.385626	1.94222e-240	-0.198738	0.000258694	1.446	17.3459
TES	chr7	116210316	116210974	0.364801	-0.594268	0	-0.234395	4.94566e-07	-0.610603	-2.03527
CRABP2	chr1	156705066	156706862	0.355747	-0.182633	4.0506e-64	-0.204306	0.000104458	0.959705	18.131
SLC9A2	chr2	102618917	102620095	0.341173	-0.147364	4.33903e-31	-0.175277	0.0089286	0.962125	13.2389
EIF4E3	chr3	71753409	71755058	0.340841	-0.239822	1.82094e-113	-0.250937	1.86566e-08	0.614611	-1.82028
SLC24A4	chr14	92323150	92324368	0.332892	-0.155061	2.07754e-45	-0.25698	5.30185e-09	0.864865	21.3199
PLIN5	chr19	4535057	4535327	0.33107	-0.0814191	2.89984e-08	-0.207508	6.1298e-05	1.40856	17.998
IRAK3	chr12	66188915	66189565	0.329911	-0.40446	0	-0.234292	5.0439e-07	0.312884	-0.866197
KL	chr13	33015790	33017290	0.327343	-0.172356	1.03168e-35	-0.216997	1.20027e-05	1.30141	31.7633
ZNF75A	chr16	3305020	3306012	0.325605	-0.546879	0	-0.198816	0.000255453	1.85236	70.7185
IL17RB	chr3	53845611	53846804	0.32163	-0.143055	2.97101e-38	-0.169302	0.020496	1.62636	50.3974
MFAP3L	chr4	170025615	170026774	0.315999	-0.219102	6.50957e-94	-0.188273	0.00132697	1.79505	35.752
CYP1B1	chr2	38074133	38077376	0.313846	-0.120613	4.07413e-13	-0.255847	6.72902e-09	2.02193	200.764
TSHZ3	chr19	31348729	31352143	0.313018	-0.215699	6.9388e-91	-0.185404	0.00204517	1.21113	88.8155
RBP7	chr1	9997063	9998050	0.309705	-0.206997	2.2314e-83	-0.31273	9.64731e-15	0.748081	22.1953
RNF32	chr7	156639739	156640976	0.30424	-0.281012	6.97199e-132	-0.248991	2.77797e-08	0.558364	12.2076
TSPAN2	chr1	115089229	115089963	0.296456	-0.121934	1.32778e-07	-0.344381	1.34882e-18	0.979418	2.17845
SLCO4C1	chr5	102296345	102296669	0.289831	-0.538354	0	-0.25541	7.37505e-09	-0.660105	-2.23454
ZNF658	chr9	66900628	66901068	0.289169	-0.29898	1.6905e-180	-0.185112	0.00213638	1.37905	2.82187
BASP1	chr5	17216380	17216927	0.287016	-0.304183	2.24418e-186	-0.203083	0.000127758	2.07433	21.9901
SCN9A	chr2	166375878	166376201	0.284863	-0.149272	6.96032e-42	-0.190143	0.000997204	0.293478	-0.876829
IMPACT	chr18	24426346	24427043	0.284531	-0.331836	2.64146e-225	-0.162678	0.0498176	0.848325	-0.000903152
PLEKHG6	chr12	6310437	6310858	0.281219	-0.382529	3.31166e-306	-0.187054	0.00159586	2.85493	49.5641
FAM174B	chr15	92655144	92655951	0.280556	-0.126577	2.92736e-29	-0.277492	5.774e-11	0.57504	8.02341
KCNMA1	chr10	77636337	77638737	0.273932	-0.213525	5.73958e-89	-0.209686	4.24427e-05	1.40082	64.2405
UNC5A	chr5	176809760	176811080	0.271282	-0.121163	9.94e-27	-0.219761	7.35868e-06	0.946421	36.9715
PEX11A	chr15	89690299	89690852	0.269824	-0.109327	0.00340917	-0.167391	0.0265751	-0.387074	-2.27758
LHX1	chr17	36934599	36943576	0.265816	-0.124327	2.22059e-22	-0.168791	0.0219751	1.43564	203.139
CCNJ	chr10	96043114	96044505	0.263995	-0.445931	0	-0.18061	0.00415101	-0.266913	-1.36902
C4orf48	chr4	2040388	2042854	0.259854	-0.152278	4.80528e-41	-0.201081	0.000177167	0.777105	23.3995
KIAA1257	chr3	128993561	128994215	0.25737	-0.288306	3.88257e-167	-0.240626	1.48037e-07	0.574876	11.3056
ANXA5	chr4	121696307	121697468	0.252401	-0.177538	2.0028e-60	-0.196639	0.000361652	1.17908	22.9982
CLDN6	chr16	3017520	3018357	0.25207	-0.158015	2.91954e-47	-0.207571	6.0654e-05	0.447354	8.42282
HPGD	chr4	174522255	174522686	0.247764	-0.141735	1.69018e-37	-0.20694	6.74212e-05	0.393971	-0.573382
IGFBP7	chr4	57109694	57110750	0.242464	-0.123639	6.33614e-28	-0.201941	0.000154035	-0.0568078	-0.433994
ITPRIPL2	chr16	19113814	19115285	0.231202	-0.10126	6.217e-18	-0.181531	0.00362863	0.243062	4.16953
NSUN7	chr4	40749825	40750476	0.230209	-0.561943	0	-0.223174	3.98559e-06	2.74574	43.4685
CCNJL	chr5	160311774	160312906	0.229546	-0.275512	8.14369e-117	-0.2111	3.3358e-05	1.19139	14.3431
F2RL1	chr5	76818737	76819219	0.228718	-0.17682	3.34448e-56	-0.180083	0.0044824	-0.731206	-1.22913
CTBP2	chr10	125158655	125162758	0.225157	-0.36101	2.99387e-138	-0.213652	2.15101e-05	0.0227417	-1.92429
FZD9	chr7	73433603	73435702	0.224909	-0.252377	2.6881e-126	-0.205899	8.02153e-05	0.372207	27.6953
ZFP3	chr17	5078062	5078684	0.218947	-0.639101	0	-0.21885	8.65201e-06	2.29318	49.8982
ADCY4	chr14	24334472	24335147	0.218781	-0.12059	2.53582e-21	-0.223561	3.71531e-06	1.90618	15.3073
TPK1	chr7	144835669	144836160	0.215966	-0.132323	2.32628e-32	-0.230772	9.81788e-07	-0.123715	-1.8084
CACHD1	chr1	64469871	64470931	0.215303	-0.18489	1.6505e-43	-0.248417	3.12227e-08	0.452202	0.953457
ITGA1	chr5	52788112	52788453	0.213426	-0.0674388	0.0026151	-0.234043	5.28864e-07	0.580228	0.410368
ELOVL3	chr10	102226095	102226489	0.212488	-0.205764	1.04264e-69	-0.237091	2.94663e-07	0.446882	2.12596
DCBLD2	chr3	98901287	98902066	0.210169	-0.299149	6.90028e-173	-0.290511	2.67231e-12	0.269725	-1.38349
ST6GALNAC3	chr1	76074462	76074968	0.207519	-0.263133	3.32376e-124	-0.284201	1.20926e-11	2.8863	31.3751
TM6SF1	chr15	83107109	83108170	0.203047	-0.278356	4.49334e-153	-0.306498	4.9075e-14	0.454059	0.61555
SH3RF3	chr2	109128129	109130377	0.202551	-0.213379	5.10622e-71	-0.265085	9.30819e-10	0.421133	5.15889
PANX2	chr22	50169778	50170231	0.200066	-0.154373	2.86778e-31	-0.274769	1.07591e-10	0.352109	-1.71324
CHFR	chr12	132887221	132888272	0.189372	-0.539747	0	-0.206434	7.33608e-05	-0.329114	0.698617
NETO2	chr16	47142876	47144535	0.187728	-0.267734	3.96443e-117	-0.25429	9.31895e-09	-0.295772	-2.08221
LTBP2	chr14	74610614	74612893	0.186486	-0.102932	1.30561e-18	-0.175565	0.00857183	0.513625	13.5098
ALPL	chr1	21509055	21509851	0.183504	-0.197932	6.04083e-75	-0.26203	1.80604e-09	1.34338	24.5639
SAMHD1	chr20	36950934	36952048	0.183008	-0.115965	2.15833e-23	-0.209185	4.6203e-05	-0.0272706	-1.7967
ZNF879	chr5	179023629	179024215	0.18218	-0.614016	0	-0.189016	0.00118505	1.25888	13.9912
CHST13	chr3	126523940	126524515	0.178867	-0.108459	6.23474e-21	-0.18207	0.00335269	1.22207	4.91576
ADM2	chr22	50481024	50481947	0.178536	-0.208627	9.28941e-85	-0.30257	1.34116e-13	1.00206	9.84318
COL24A1	chr1	86155595	86157188	0.178536	-0.0680578	9.95467e-07	-0.173033	0.0122394	0.845045	8.1635
MRPS22	chr3	139344078	139344304	0.176549	-0.120432	2.24709e-26	-0.278752	4.31896e-11	0.599052	-1.87671
DUSP23	chr1	159780626	159781563	0.175224	-0.362854	4.74812e-273	-0.252071	1.477e-08	0.0147595	-1.94129
SHOX2	chr3	158105184	158106047	0.174892	-0.111883	1.97764e-22	-0.207349	6.29465e-05	0.737802	1.84116
KCNQ1	chr11	2445017	2445588	0.172739	-0.122655	8.06739e-25	-0.282335	1.87575e-11	0.0659595	1.89886
CEBPD	chr8	47737204	47739091	0.172242	-0.169993	3.83853e-45	-0.211181	3.28996e-05	0.0924783	-0.0121822
MSRB3	chr12	65278611	65279470	0.17158	-0.0891766	2.31694e-13	-0.207279	6.36931e-05	-0.181765	-2.3295
LRRK2	chr12	40224553	40225111	0.171249	-0.27059	3.23739e-146	-0.281879	2.08724e-11	0.16502	-0.45119
SMAD9	chr13	36919759	36920615	0.171249	-0.080413	2.09869e-10	-0.183579	0.00268364	0.530144	0.815251
ADPRH	chr3	119579437	119580136	0.16893	-0.334368	3.76651e-221	-0.211767	2.97625e-05	1.7271	6.84474
ICAM5	chr19	10289168	10294699	0.166943	-0.0647401	7.25949e-06	-0.166888	0.0284427	0.251287	11.1914
FAM105A	chr5	14581388	14582460	0.165618	-0.200186	9.8118e-78	-0.257462	4.78873e-09	-0.0867533	-0.611311
DYRK1B	chr19	39833267	39834365	0.164955	-0.528246	0	-0.219504	7.70274e-06	-0.322475	-2.135
SKAP2	chr7	26864250	26865134	0.162085	-0.219607	5.82948e-89	-0.248011	3.3907e-08	-0.573761	-1.98923
PRRG4	chr11	32829614	32830405	0.161113	-0.168625	1.02464e-42	-0.244123	7.41037e-08	-0.0971934	-1.20294
ZNF37A	chr10	38094272	38095034	0.160649	-0.0674525	1.40438e-06	-0.164385	0.0397544	0.47634	-1.36659
COX6B2	chr19	55352762	55353011	0.153693	-0.0548765	0.0017028	-0.193778	0.000567738	0.0689764	-0.794161
SEPT5	chr22	19713991	19714368	0.149222	-0.224086	2.32705e-95	-0.181898	0.00343843	0.887224	5.74213
HCK	chr20	32052105	32052983	0.148394	-0.0574453	0.000446141	-0.256466	5.90725e-09	0.85723	0.482148
ZNF501	chr3	44729444	44729645	0.1474	-0.477236	0	-0.194414	0.000513895	1.66946	3.26735
RIPK3	chr14	24339429	24339786	0.146737	-0.598887	0	-0.318789	1.91122e-15	1.29329	2.61424
RGMA	chr15	93088199	93089944	0.146075	-0.019151	3.34187e-07	-0.203199	0.000125347	0.375002	8.52749
ZIK1	chr19	57583371	57584396	0.144584	-0.734643	0	-0.175754	0.00834448	1.781	46.9925
MAGI3	chr1	113389958	113391448	0.139285	-0.06708	1.97238e-06	-0.273288	1.50504e-10	0.0373324	0.532009
ABAT	chr16	8674399	8674762	0.138788	-0.0971851	2.54705e-16	-0.280039	3.20521e-11	3.51278	26.841
CPPED1	chr16	12803508	12804032	0.138291	-0.453648	0	-0.307992	3.3344e-14	0.427062	-0.63771
ARRDC4	chr15	97960304	97961419	0.138125	-0.188588	1.35764e-68	-0.217447	1.10893e-05	0.316056	-0.564031
VIPR1	chr3	42501328	42503032	0.137794	-0.12929	2.33873e-29	-0.169388	0.0202565	1.26383	29.6527
COL9A3	chr20	62816333	62817539	0.137297	-0.0564018	0.00523786	-0.321119	1.01557e-15	0.606791	11.4696
FAM151B	chr5	80487816	80488326	0.136138	-0.0705605	1.9289e-07	-0.239256	1.93558e-07	0.160501	-1.03186
HLX	chr1	220878624	220880331	0.130838	-0.11809	3.06794e-23	-0.166754	0.0289619	-0.330171	-2.33582
CYGB	chr17	76537199	76538484	0.130672	-0.0667587	0.00114339	-0.20861	5.09174e-05	1.40069	40.9384
RPP25	chr15	74955936	74957581	0.130176	-0.372987	7.76571e-290	-0.225646	2.54027e-06	0.729229	14.6768
GPAA1	chr8	144082273	144083332	0.127526	-0.0805655	1.86921e-10	-0.224775	2.97906e-06	-0.431183	-1.63185
OTUB2	chr14	94026293	94026951	0.12736	-0.0803233	4.84724e-08	-0.208668	5.04194e-05	0.834532	3.44158
LRRC4	chr7	128031105	128032800	0.124213	-0.4889	0	-0.328654	1.26402e-16	0.638975	9.25698
MME	chr3	155079609	155080199	0.123661	-0.105905	1.73003e-17	-0.187907	0.00140278	1.65897	16.1714
INHBB	chr2	120344224	120346958	0.123551	-0.145964	1.44926e-36	-0.233226	6.17778e-07	1.00483	55.5235
PADI2	chr1	17119156	17119593	0.122226	-0.0763378	3.91389e-09	-0.251402	1.69523e-08	1.7546	7.38213
ST3GAL2	chr16	70438685	70439746	0.118251	-0.110577	7.47291e-22	-0.325092	3.41003e-16	-0.051471	-2.26645
PRICKLE1	chr12	42482852	42484391	0.116264	-0.179458	8.31495e-62	-0.239993	1.67599e-07	-0.374518	-2.28008		2nd CpG island associated with PRICKLE1
HDAC11	chr3	13479412	13479819	0.11527	-0.126192	4.6115e-28	-0.249132	2.69937e-08	1.28745	6.00062
GNG7	chr19	2702534	2702989	0.113448	-0.27585	4.8234e-145	-0.192773	0.000664207	-1.15943	-1.41949
KLF14	chr7	130733085	130734617	0.110467	-0.183384	2.30159e-61	-0.294202	1.08559e-12	1.38312	56.2954
SVIL	chr10	29735143	29737148	0.109308	-0.204295	5.46731e-69	-0.192292	0.000715715	-1.03735	-2.3288
CBX1	chr17	48100787	48101581	0.109197	-0.0954731	6.56688e-12	-0.291769	1.9687e-12	-0.230077	-1.29418
ZNF225	chr19	44113337	44113678	0.10848	-0.0806632	4.27527e-10	-0.240309	1.57539e-07	0.0952822	-2.29619
DEF8	chr16	89949143	89949712	0.107652	-0.137867	2.40467e-35	-0.345018	1.11626e-18	-0.0921731	-2.23514
MBOAT2	chr2	9002998	9004501	0.106989	-0.441959	0	-0.249248	2.63635e-08	1.58088	34.7746
STXBP5	chr6	147204238	147204712	0.106989	-0.05309	0.00417716	-0.277953	5.19247e-11	-0.666708	-2.13299
IRS2	chr13	109782119	109787833	0.102021	-0.235641	2.32165e-109	-0.211102	3.33506e-05	0.199544	10.3161
ISL2	chr15	76336657	76336866	0.101358	-0.0719882	7.56929e-08	-0.234878	4.50979e-07	1.06021	3.71788
B3GNT9	chr16	67149305	67151065	0.100033	-0.301919	2.80044e-184	-0.2128	2.49196e-05	0.37968	12.7009
SLC25A46	chr5	110738904	110739522	0.0997019	-0.267015	1.47812e-90	-0.168564	0.0226667	-0.295894	-2.10727
PLCL1	chr2	197804355	197805430	0.0977145	-0.106234	2.82647e-18	-0.251471	1.6714e-08	0.100001	-1.16019
ICA1	chr7	8261401	8262622	0.0967208	-0.260093	1.58072e-134	-0.163685	0.0436215	0.93952	4.08003
IL10RB	chr21	33266210	33266770	0.0960583	-0.264769	1.24921e-139	-0.329094	1.11739e-16	0.211633	-1.38681
SLC35C2	chr20	46364038	46364464	0.0950646	-0.0938292	4.71107e-15	-0.223663	3.64723e-06	-0.692437	-0.75105
THNSL1	chr10	25016389	25017095	0.0946387	-0.0902972	0.000347179	-0.178118	0.00595441	0.783615	1.5226
OAT	chr10	124418249	124419293	0.0937396	-0.434375	0	-0.199227	0.000239131	1.52075	17.6083
ZNF114	chr19	48271751	48272084	0.093574	-0.219172	3.33392e-77	-0.193159	0.000625404	0.687974	0.396519
HTATIP2	chr11	20363615	20364127	0.0930772	-0.509453	0	-0.323446	5.36916e-16	0.0948773	-1.76616
TMEM168	chr7	112789925	112790511	0.0927459	-0.296195	6.44504e-177	-0.190177	0.000992021	-0.953408	-1.66847
KIAA1614	chr1	180912180	180913456	0.0920835	-0.077845	1.34792e-09	-0.29272	1.56105e-12	1.37103	9.67831
INO80C	chr18	35497581	35498099	0.0897648	-0.127421	4.83767e-24	-0.221624	5.27135e-06	0.0371243	-1.96141
RNF141	chr11	10540678	10541395	0.0877774	-0.0744601	1.44351e-08	-0.262613	1.59258e-09	0.0400751	-1.94563
ISM2	chr14	77498228	77499327	0.0869493	-0.214841	1.04245e-79	-0.168989	0.0213907	0.645625	4.95744
CTSC	chr11	88337333	88337874	0.0864525	-0.273275	2.7431e-149	-0.262692	1.56547e-09	-0.11777	-1.55894
CITED4	chr1	40861277	40862613	0.08579	-0.284995	4.13254e-163	-0.180132	0.00445001	-0.0559749	-1.08132
FAM114A1	chr4	38867780	38868159	0.0852931	-0.140024	6.32528e-29	-0.172527	0.0131344	1.26289	10.72
TCF7L1	chr2	85132833	85135470	0.0851275	-0.226548	1.01719e-100	-0.192058	0.000742203	0.687741	19.3974
TMEM11	chr17	21213537	21214718	0.0851275	-0.0735932	2.58764e-08	-0.304867	7.46295e-14	-1.15398	-1.51983
GALNT3	chr2	165793399	165794456	0.0841338	-0.304198	2.20806e-97	-0.233078	6.35408e-07	0.016562	-0.430994
SMARCD3	chr7	151277030	151277449	0.0841338	-0.109622	1.95424e-21	-0.251789	1.56539e-08	0.831237	0.760018
ZNF230	chr19	44002927	44003148	0.0838026	-0.0594141	0.000154514	-0.271797	2.10561e-10	0.105511	-1.72009
SACM1L	chr3	45689123	45689802	0.0836922	-0.108666	1.24399e-08	-0.189253	0.00114279	-0.649868	-1.97056
ZNF264	chr19	57191328	57192057	0.0828089	-0.464437	0	-0.246139	4.94875e-08	0.129754	2.73263
PPM1H	chr12	62934363	62935355	0.0821464	-0.15977	5.44534e-43	-0.305066	7.0927e-14	-0.583978	-2.29747
ZNF175	chr19	51571058	51571283	0.0794965	-0.445278	0	-0.222757	4.29737e-06	0.0816464	-2.00658
HSPA1L	chr6	31815095	31817413	0.0786684	-0.284049	4.80633e-151	-0.281566	2.24558e-11	0.893962	-0.67733
SNX10	chr7	26291843	26292324	0.0778403	-0.0508246	0.0370593	-0.178736	0.00544741	0.219991	-1.56461
PRDM2	chr1	13699986	13700705	0.0755217	-0.25247	3.36644e-57	-0.238453	2.26339e-07	-0.282685	-1.46808
CDC42EP4	chr17	73310836	73312543	0.0752733	-0.20497	8.1708e-71	-0.173095	0.0121335	0.0315438	-0.921218
EFNA1	chr1	155125958	155127975	0.07508	-0.0892189	2.06163e-05	-0.170714	0.0168838	0.385306	6.93333
MFSD1	chr3	158801720	158802540	0.0747488	-0.0876524	5.44605e-11	-0.272368	1.85202e-10	1.27123	3.13426
TMBIM1	chr2	218292254	218292657	0.0746936	-0.535141	0	-0.20637	7.41527e-05	0.447445	-1.65669
RPL26L1	chr5	172958519	172958909	0.0741968	-0.0811988	1.17676e-10	-0.231549	8.48286e-07	-0.102368	-2.33597
EIF4EBP3	chr5	140547572	140547906	0.0741305	-0.210701	1.8387e-60	-0.254039	9.82031e-09	-0.254614	-1.81219
TMEM169	chr2	216081601	216082011	0.0736999	-0.145568	2.95495e-11	-0.365632	1.91044e-21	1.95537	8.72457
PECR	chr2	216081601	216082011	0.0736999	-0.145568	2.95495e-11	-0.318574	2.0257e-15	1.95537	8.72457
CAMKK1	chr17	3892225	3893574	0.073203	-0.267494	1.01985e-142	-0.319808	1.45032e-15	-0.499068	-2.12256
MRPS36	chr5	69217687	69218373	0.073203	-0.0894825	1.81155e-13	-0.312375	1.05949e-14	-0.415151	-2.04443
FAM43A	chr3	194685711	194688316	0.0702219	-0.131316	5.01045e-21	-0.294574	9.90698e-13	1.41715	20.1496
SDHC	chr1	161313985	161314217	0.0702219	-0.12726	9.70785e-30	-0.312785	9.50842e-15	0.119515	-1.69443
CCDC112	chr5	115296289	115296605	0.0695595	-0.208208	2.11169e-84	-0.276546	7.17362e-11	-0.476145	-2.25427
BSCL2	chr11	62709298	62710009	0.0680689	-0.384645	4.17693e-293	-0.223581	3.702e-06	1.68715	5.71421
CSRP1	chr1	201506757	201507388	0.067572	-0.190598	3.97136e-70	-0.170533	0.0173109	0.503672	1.24695
ZNF844	chr19	12064645	12065242	0.0673512	-0.474806	0	-0.238328	2.3191e-07	-0.470457	1.12245
EFHD2	chr1	15409537	15410732	0.0669096	-0.0497177	0.0211196	-0.3215	9.15312e-16	-0.473741	-1.99069
RGS2	chr1	192808502	192809068	0.0664679	-0.0709454	0.00885441	-0.267928	4.9851e-10	0.198471	-0.643943
TBC1D16	chr17	80035277	80037285	0.0664458	-0.0710958	1.46984e-06	-0.163446	0.045023	-0.330809	-0.449256
WDSUB1	chr2	159286096	159287056	0.0649222	-0.0844268	1.0133e-11	-0.171992	0.0141484	-0.0816536	-0.770541
H6PD	chr1	9234342	9235059	0.0649222	-0.068843	5.81612e-07	-0.296966	5.48261e-13	0.222936	-2.03269
ATPAF1	chr1	46668002	46668723	0.0647565	-0.171525	2.14037e-55	-0.240483	1.52237e-07	0.840629	1.20655
FZD2	chr17	44557461	44559483	0.0639285	-0.157582	5.48409e-47	-0.182362	0.00321162	1.04444	82.6149
SLC16A5	chr17	75087771	75088400	0.0635972	-0.646216	0	-0.33099	6.54665e-17	-0.134211	-2.26191
ECE1	chr1	21344867	21345826	0.0635972	-0.049499	0.0233148	-0.247074	4.09885e-08	1.3046	21.2479
GGH	chr8	63038563	63039545	0.0634316	-0.126858	8.2353e-22	-0.198117	0.000285754	-0.254692	-2.3431
OGFRL1	chr6	71288403	71289406	0.0622723	-0.248413	3.59976e-122	-0.219932	7.1367e-06	-0.113288	-1.79005
RBM23	chr14	22918883	22919648	0.0622723	-0.226093	3.98822e-90	-0.264386	1.08417e-09	0.0277808	-0.852935
GIMAP1	chr7	150720326	150720930	0.0622723	-0.101079	7.35451e-18	-0.237943	2.49902e-07	-0.0023605	-2.37132
MAML3	chr4	140150796	140154412	0.061941	-0.0986836	5.32427e-16	-0.225526	2.59654e-06	-0.522531	-2.164
ALDH9A1	chr1	165698307	165698580	0.061941	-0.0712523	1.22868e-07	-0.212883	2.45663e-05	0.106511	-1.95515
ST3GAL4	chr11	126355460	126356178	0.061113	-0.251296	2.47092e-89	-0.167409	0.0265117	-0.0496515	-2.37225
PAK1	chr11	77473148	77474459	0.061113	-0.0542996	0.0156233	-0.221889	5.02623e-06	0.819518	1.87052
MANSC1	chr12	12350008	12350531	0.0606161	-0.220815	2.8645e-66	-0.323621	5.11695e-16	1.50839	7.5399
ZNF20	chr19	12139879	12140402	0.0602849	-0.243864	1.58888e-117	-0.373265	1.60075e-22	-0.343262	-2.20354
KREMEN1	chr22	29072651	29074245	0.0591255	-0.0923533	3.33501e-14	-0.30768	3.61575e-14	0.651455	8.74555
ZNF615	chr19	52007975	52008329	0.0579662	-0.43503	0	-0.193799	0.000565898	0.603059	-1.38856
DDX60L	chr4	168480199	168480574	0.0579662	-0.0824876	4.462e-11	-0.224712	3.01338e-06	1.24032	-0.106354
SNX19	chr11	130916216	130916739	0.057635	-0.436429	0	-0.191742	0.000779407	-0.263612	-2.30237
FKBP5	chr6	35687830	35689079	0.0573037	-0.226535	1.07223e-100	-0.249565	2.47094e-08	-0.48956	-2.06139
PYGL	chr14	50943896	50944746	0.0569725	-0.225708	1.45635e-69	-0.274164	1.23445e-10	-0.114798	-1.07744
C21orf91	chr21	17818778	17819635	0.0569725	-0.176914	5.49786e-50	-0.271631	2.18597e-10	-0.384991	-2.15042
GIN1	chr5	103119849	103120286	0.0569725	-0.171876	2.0175e-56	-0.310792	1.60683e-14	-0.361349	-2.36293
BSN	chr3	49554145	49555101	0.0569725	-0.164998	1.87649e-33	-0.219473	7.74542e-06	0.349105	2.4944
PISD	chr22	31630311	31630888	0.0569725	-0.150536	1.21563e-42	-0.30095	2.02119e-13	0.905954	1.50149
RBMS1	chr2	160492712	160493860	0.0569725	-0.103628	6.76372e-19	-0.202202	0.000147587	0.0688234	-1.08092
SLC35A4	chr5	140564250	140564892	0.0569725	-0.0629123	6.60768e-05	-0.223489	3.76417e-06	-0.0369442	-1.44491
SNRNP48	chr6	7590166	7590693	0.0566413	-0.0505836	0.0140359	-0.207717	5.91838e-05	-0.212255	-1.7195
KLF7	chr2	207166128	207166753	0.0564757	-0.209323	7.5543e-77	-0.179545	0.00484582	-0.539426	-1.8654
FAR1	chr11	13668041	13669177	0.0559788	-0.632366	0	-0.224903	2.90987e-06	0.431187	-1.70827
STXBP2	chr19	7636775	7637450	0.0556476	-0.319952	1.86772e-208	-0.250376	2.09328e-08	-0.579517	-1.16252
ARF5	chr7	127587704	127588985	0.0553163	-0.0677872	0.0018007	-0.331137	6.27978e-17	0.489014	1.21076
EID2	chr19	39539486	39539770	0.0546539	-0.0640191	1.1139e-05	-0.242114	1.10436e-07	-0.32389	-2.32638
MPHOSPH8	chr13	19633321	19634112	0.054433	-0.0849015	1.27723e-10	-0.188882	0.00120941	0.405438	-2.3545
SLC16A3	chr17	82228259	82232114	0.0542398	-0.490777	0	-0.177859	0.00618	-0.105401	-1.6836
MIIP	chr1	12019194	12019846	0.0539914	-0.061107	5.99171e-05	-0.247433	3.81169e-08	-0.347302	-1.80269
NDUFAB1	chr16	23595929	23596525	0.0539914	-0.0489506	0.0300937	-0.182617	0.00309346	-0.613288	-1.62264
TIMP2	chr17	78924602	78925879	0.0538258	-0.0974748	7.54736e-15	-0.270152	3.04321e-10	-1.20729	-1.94866
RMND5A	chr2	86719278	86721328	0.0533289	-0.0587691	0.000218702	-0.278193	4.91303e-11	-0.529894	-2.29527
IRS1	chr2	226797366	226800196	0.0526664	-0.131968	3.99002e-11	-0.173011	0.0122764	-0.01131	-2.11245
SPAG7	chr17	4966894	4968415	0.0524456	-0.113634	4.97713e-10	-0.186241	0.0018039	0.28443	1.58226
DNASE2	chr19	12880876	12881694	0.0523352	-0.107353	2.57281e-17	-0.167378	0.0266234	2.20835	19.296
STK16	chr2	219245262	219245766	0.0518384	-0.0869274	0.0333003	-0.321052	1.03407e-15	-0.980838	-1.9835
DSTYK	chr1	205210835	205211782	0.0513415	-0.12338	8.29394e-28	-0.265284	8.91313e-10	0.263707	-1.29544
SNX2	chr5	122774844	122775474	0.0513415	-0.0137845	2.09374e-05	-0.296041	6.89675e-13	-0.288709	-2.19315
ZNF14	chr19	19732673	19733134	0.0511759	-0.538705	0	-0.220989	5.90853e-06	-0.44205	-2.27218
ZNF417	chr19	57916253	57916686	0.0511207	-0.258874	2.46592e-123	-0.188215	0.00133862	-0.209305	-2.33293
SPINT2	chr19	38264206	38265059	0.050679	-0.68049	0	-0.240877	1.40908e-07	1.5056	16.8421
ROCK2	chr2	11343833	11345427	0.050679	-0.0587495	0.000221048	-0.185778	0.00193374	-0.49227	-2.11795
TGFA	chr2	70552917	70554445	0.0505962	-0.0623505	0.000256146	-0.282441	1.82956e-11	-0.0756935	-0.502452
TRIM56	chr7	101088807	101089143	0.0503478	-0.129336	8.37553e-31	-0.236409	3.36142e-07	0.0321295	-0.196168
FAM32A	chr19	16185489	16185931	0.0500166	-0.165524	3.91313e-52	-0.374343	1.12184e-22	-0.0483452	-2.13445
GLCE	chr15	69160112	69161600	0.0500166	-0.130949	1.24438e-31	-0.237342	2.80742e-07	0.487223	-0.387317
