# Supplementary material for: Blood-based epigenetic instability linked to human aging and disease
Source: Nat Commun. 2026 Feb 14;17:2754. doi: 10.1038/s41467-026-69430-z (PMC13018287; doi:10.1038/s41467-026-69430-z)
Supplement: Supplementary file 8 — Supplementary Data 6 [file 41467_2026_69430_MOESM8_ESM.xlsx]

## Sheet: Supplementary Data 6
Two-sided p-values are calculated using the cumulative hypergeometric test. The g:SCS method is applied for multiple testing correction (Reimand et al, Nucleic Acids Research, 2007; https://doi.org/10.1093/nar/gkm226)
source	term_name	term_id	adjusted_p_value	negative_log10_of_adjusted_p_value	term_size	query_size	intersection_size	effective_domain_size	intersections
GO:MF	transcription regulator activity	GO:0140110	0.0054639	2.2625	1954	227	43	20246	PRDM5,ZNF667,HOXA9,ZNF229,ZNF518B,VENTX,ZNF75A,TSHZ3,ZNF658,BASP1,LHX1,CTBP2,ZFP3,ZNF879,SHOX2,CEBPD,SMAD9,DYRK1B,ZNF37A,ZNF501,RIPK3,ZIK1,HLX,KLF14,ZNF225,ISL2,ZNF114,HTATIP2,CITED4,TCF7L1,SMARCD3,ZNF230,ZNF264,ZNF175,PRDM2,ZNF844,MAML3,ZNF20,ZNF615,KLF7,EID2,ZNF14,ZNF417
GO:MF	DNA-binding transcription factor activity	GO:0003700	0.0141849	1.84817	1448	227	34	20246	PRDM5,ZNF667,HOXA9,ZNF229,ZNF518B,VENTX,ZNF75A,TSHZ3,ZNF658,LHX1,ZFP3,ZNF879,SHOX2,CEBPD,SMAD9,ZNF37A,ZNF501,ZIK1,HLX,KLF14,ZNF225,ISL2,ZNF114,TCF7L1,ZNF230,ZNF264,ZNF175,PRDM2,ZNF844,ZNF20,ZNF615,KLF7,ZNF14,ZNF417
GO:MF	protein binding	GO:0005515	0.0229025	1.64012	15123	227	194	20246	PRDM5,PCSK9,ZNF667,PRICKLE1,HOXA9,FAM110B,ADCY5,PODXL2,SH3BGRL2,WDR35,FBXL2,GRIN3A,PRKCZ,ZNF229,WNT6,VENTX,MUL1,PPM1E,TES,CRABP2,EIF4E3,SLC24A4,PLIN5,IRAK3,KL,ZNF75A,IL17RB,MFAP3L,CYP1B1,TSHZ3,RBP7,RNF32,TSPAN2,SLCO4C1,BASP1,SCN9A,IMPACT,PLEKHG6,KCNMA1,UNC5A,PEX11A,LHX1,ANXA5,CLDN6,HPGD,IGFBP7,CCNJL,F2RL1,CTBP2,FZD9,ZFP3,ADCY4,TPK1,ITGA1,ELOVL3,DCBLD2,ST6GALNAC3,TM6SF1,SH3RF3,CHFR,NETO2,LTBP2,SAM…
GO:BP	regulation of primary metabolic process	GO:0080090	0.00100579	2.99749	5390	214	88	21026	PRDM5,PCSK9,ZNF667,PRICKLE1,HOXA9,PRKCZ,ZNF229,ZNF518B,WNT6,VENTX,MUL1,PPM1E,CRABP2,EIF4E3,PLIN5,IRAK3,ZNF75A,CYP1B1,TSHZ3,ZNF658,BASP1,IMPACT,LHX1,HPGD,IGFBP7,F2RL1,CTBP2,ZFP3,TPK1,SH3RF3,CHFR,ZNF879,SHOX2,CEBPD,LRRK2,SMAD9,DYRK1B,ZNF37A,HCK,ZNF501,RIPK3,RGMA,ZIK1,ABAT,ARRDC4,HLX,OTUB2,INHBB,KLF14,CBX1,ZNF225,IRS2,ISL2,ZNF114,HTATIP2,TMEM168,INO80C,RNF141,CTSC,CITED4,TCF7L1,SMARCD3,ZNF230,ZNF264…
GO:BP	regulation of metabolic process	GO:0019222	0.00622561	2.20582	7035	214	104	21026	PRDM5,PCSK9,ZNF667,PRICKLE1,HOXA9,FBXL2,PRKCZ,ZNF229,ZNF518B,WNT6,VENTX,MUL1,PPM1E,CRABP2,EIF4E3,SLC24A4,PLIN5,IRAK3,ZNF75A,CYP1B1,TSHZ3,ZNF658,BASP1,IMPACT,LHX1,HPGD,IGFBP7,F2RL1,CTBP2,ZFP3,TPK1,ELOVL3,SH3RF3,PANX2,CHFR,ALPL,ZNF879,ADM2,SHOX2,CEBPD,LRRK2,SMAD9,DYRK1B,ZNF37A,HCK,ZNF501,RIPK3,RGMA,ZIK1,ABAT,ARRDC4,HLX,CYGB,OTUB2,INHBB,PADI2,HDAC11,KLF14,CBX1,ZNF225,IRS2,ISL2,PLCL1,IL10RB,SLC35C2,Z…
GO:BP	regulation of RNA biosynthetic process	GO:2001141	0.00984398	2.00683	3428	214	61	21026	PRDM5,ZNF667,PRICKLE1,HOXA9,PRKCZ,ZNF229,ZNF518B,WNT6,VENTX,CRABP2,IRAK3,ZNF75A,CYP1B1,TSHZ3,ZNF658,BASP1,IMPACT,LHX1,F2RL1,CTBP2,ZFP3,ZNF879,SHOX2,CEBPD,SMAD9,DYRK1B,ZNF37A,HCK,ZNF501,RIPK3,RGMA,ZIK1,HLX,KLF14,CBX1,ZNF225,ISL2,ZNF114,HTATIP2,INO80C,RNF141,CITED4,TCF7L1,SMARCD3,ZNF230,ZNF264,ZNF175,PRDM2,EFNA1,ZNF844,FZD2,RBM23,MAML3,ZNF20,ZNF615,KLF7,EID2,MPHOSPH8,STK16,ZNF14,ZNF417
GO:BP	regulation of DNA-templated transcription	GO:0006355	0.0172875	1.76227	3409	214	60	21026	PRDM5,ZNF667,PRICKLE1,HOXA9,PRKCZ,ZNF229,ZNF518B,WNT6,VENTX,CRABP2,IRAK3,ZNF75A,CYP1B1,TSHZ3,ZNF658,BASP1,IMPACT,LHX1,F2RL1,CTBP2,ZFP3,ZNF879,SHOX2,CEBPD,SMAD9,DYRK1B,ZNF37A,HCK,ZNF501,RIPK3,RGMA,ZIK1,HLX,KLF14,CBX1,ZNF225,ISL2,ZNF114,HTATIP2,INO80C,RNF141,CITED4,TCF7L1,SMARCD3,ZNF230,ZNF264,ZNF175,PRDM2,EFNA1,ZNF844,FZD2,RBM23,MAML3,ZNF20,ZNF615,KLF7,EID2,STK16,ZNF14,ZNF417
GO:BP	DNA-templated transcription	GO:0006351	0.0299136	1.52413	3549	214	61	21026	PRDM5,ZNF667,PRICKLE1,HOXA9,PRKCZ,ZNF229,ZNF518B,WNT6,VENTX,CRABP2,IRAK3,ZNF75A,CYP1B1,TSHZ3,ZNF658,BASP1,IMPACT,LHX1,F2RL1,CTBP2,ZFP3,ZNF879,SHOX2,CEBPD,SMAD9,DYRK1B,ZNF37A,HCK,ZNF501,RIPK3,RGMA,ZIK1,HLX,PADI2,KLF14,CBX1,ZNF225,ISL2,ZNF114,HTATIP2,INO80C,RNF141,CITED4,TCF7L1,SMARCD3,ZNF230,ZNF264,ZNF175,PRDM2,EFNA1,ZNF844,FZD2,RBM23,MAML3,ZNF20,ZNF615,KLF7,EID2,STK16,ZNF14,ZNF417
GO:BP	regulation of RNA metabolic process	GO:0051252	0.0492244	1.30782	3687	214	62	21026	PRDM5,ZNF667,PRICKLE1,HOXA9,PRKCZ,ZNF229,ZNF518B,WNT6,VENTX,CRABP2,IRAK3,ZNF75A,CYP1B1,TSHZ3,ZNF658,BASP1,IMPACT,LHX1,F2RL1,CTBP2,ZFP3,ZNF879,SHOX2,CEBPD,SMAD9,DYRK1B,ZNF37A,HCK,ZNF501,RIPK3,RGMA,ZIK1,HLX,KLF14,CBX1,ZNF225,ISL2,ZNF114,HTATIP2,INO80C,RNF141,CITED4,TCF7L1,SMARCD3,ZNF230,ZNF264,ZNF175,PRDM2,EFNA1,ZNF844,FZD2,RBM23,MAML3,ZNF20,ZNF615,KLF7,EID2,MPHOSPH8,STK16,ZNF14,ZNF417,ROCK2
GO:CC	intracellular membrane-bounded organelle	GO:0043231	0.0249017	1.60377	14727	222	174	22149	PRDM5,PCSK9,ZNF667,PRICKLE1,HOXA9,FAM110B,PODXL2,SH3BGRL2,GRIN3A,PRKCZ,ZNF229,ZNF518B,WNT6,VENTX,MUL1,PPM1E,TES,CRABP2,PLIN5,IRAK3,ZNF75A,IL17RB,MFAP3L,CYP1B1,TSHZ3,RBP7,RNF32,TSPAN2,SLCO4C1,ZNF658,BASP1,FAM174B,PEX11A,LHX1,CCNJ,ANXA5,HPGD,IGFBP7,CCNJL,F2RL1,CTBP2,FZD9,ZFP3,ITGA1,ELOVL3,ST6GALNAC3,TM6SF1,PANX2,CHFR,ALPL,SAMHD1,ZNF879,CHST13,COL24A1,MRPS22,DUSP23,SHOX2,KCNQ1,CEBPD,MSRB3,LRRK2,SMAD…
WP	Wnt signaling	WP:WP428	0.0179168	1.74674	113	112	8	8752	PRICKLE1,WNT6,CTBP2,FZD9,TCF7L1,FZD2,KREMEN1,ROCK2
TF	Factor: E2F-2; motif: GCGCGCGCNCS; match class: 1	TF:M11529_1	1.33948e-17	16.8731	14924	231	224	20092	PRDM5,PCSK9,FAM184B,ZNF667,PRICKLE1,HOXA9,FAM110B,ADCY5,PODXL2,SH3BGRL2,KCNK13,WDR35,GPR83,FBXL2,GRIN3A,TMEM132E,PRKCZ,ZNF229,ZNF518B,WNT6,VENTX,MUL1,PPM1E,TES,CRABP2,SLC9A2,EIF4E3,SLC24A4,PLIN5,IRAK3,KL,ZNF75A,IL17RB,MFAP3L,CYP1B1,TSHZ3,RBP7,RNF32,TSPAN2,SLCO4C1,ZNF658,BASP1,SCN9A,IMPACT,PLEKHG6,FAM174B,KCNMA1,UNC5A,PEX11A,LHX1,CCNJ,ANXA5,CLDN6,HPGD,IGFBP7,ITPRIPL2,NSUN7,CCNJL,F2RL1,CTBP2,FZD9,Z…
TF	Factor: E2F-2; motif: GCGCGCGCGYW	TF:M11531	6.55766e-17	16.1833	13676	231	215	20092	PRDM5,PCSK9,FAM184B,ZNF667,PRICKLE1,HOXA9,FAM110B,ADCY5,PODXL2,SH3BGRL2,KCNK13,WDR35,GPR83,FBXL2,GRIN3A,TMEM132E,PRKCZ,ZNF229,ZNF518B,WNT6,VENTX,PPM1E,TES,CRABP2,SLC9A2,EIF4E3,SLC24A4,PLIN5,IRAK3,KL,ZNF75A,IL17RB,MFAP3L,CYP1B1,TSHZ3,RBP7,RNF32,TSPAN2,SLCO4C1,ZNF658,BASP1,SCN9A,IMPACT,PLEKHG6,FAM174B,KCNMA1,UNC5A,LHX1,CCNJ,ANXA5,CLDN6,HPGD,IGFBP7,ITPRIPL2,NSUN7,CCNJL,F2RL1,CTBP2,FZD9,ZFP3,ADCY4,TP…
TF	Factor: ZF5; motif: GSGCGCGR; match class: 1	TF:M00716_1	4.02528e-16	15.3952	14532	231	220	20092	PRDM5,PCSK9,FAM184B,ZNF667,PRICKLE1,HOXA9,FAM110B,ADCY5,PODXL2,SH3BGRL2,KCNK13,WDR35,GPR83,FBXL2,GRIN3A,TMEM132E,PRKCZ,ZNF518B,WNT6,VENTX,PPM1E,TES,CRABP2,SLC9A2,EIF4E3,SLC24A4,PLIN5,IRAK3,KL,ZNF75A,IL17RB,MFAP3L,CYP1B1,TSHZ3,RBP7,RNF32,TSPAN2,SLCO4C1,ZNF658,BASP1,SCN9A,IMPACT,PLEKHG6,FAM174B,KCNMA1,UNC5A,PEX11A,LHX1,CCNJ,ANXA5,CLDN6,HPGD,IGFBP7,ITPRIPL2,NSUN7,CCNJL,F2RL1,CTBP2,FZD9,ZFP3,ADCY4,TP…
TF	Factor: E2F-4; motif: SNGGGCGGGAANN; match class: 1	TF:M09894_1	2.39489e-15	14.6207	14371	231	218	20092	PRDM5,PCSK9,FAM184B,ZNF667,PRICKLE1,HOXA9,FAM110B,ADCY5,PODXL2,SH3BGRL2,KCNK13,WDR35,GPR83,FBXL2,GRIN3A,TMEM132E,PRKCZ,ZNF229,ZNF518B,WNT6,VENTX,MUL1,PPM1E,TES,CRABP2,SLC9A2,EIF4E3,SLC24A4,PLIN5,IRAK3,KL,ZNF75A,IL17RB,MFAP3L,CYP1B1,TSHZ3,RBP7,RNF32,TSPAN2,SLCO4C1,ZNF658,BASP1,SCN9A,IMPACT,PLEKHG6,FAM174B,KCNMA1,UNC5A,LHX1,CCNJ,ANXA5,CLDN6,HPGD,IGFBP7,ITPRIPL2,NSUN7,CCNJL,F2RL1,CTBP2,FZD9,ZFP3,ADC…
TF	Factor: E2F-3:HES-7; motif: NNNSGCGCSNNNNNCRCGYGNN; match class: 1	TF:M08526_1	1.08606e-14	13.9641	15421	231	224	20092	PRDM5,PCSK9,FAM184B,ZNF667,PRICKLE1,HOXA9,FAM110B,ADCY5,PODXL2,SH3BGRL2,KCNK13,WDR35,GPR83,FBXL2,GRIN3A,TMEM132E,PRKCZ,ZNF229,ZNF518B,WNT6,VENTX,PPM1E,TES,CRABP2,SLC9A2,EIF4E3,SLC24A4,PLIN5,IRAK3,KL,ZNF75A,IL17RB,MFAP3L,CYP1B1,TSHZ3,RBP7,RNF32,TSPAN2,SLCO4C1,ZNF658,BASP1,SCN9A,IMPACT,PLEKHG6,FAM174B,KCNMA1,UNC5A,PEX11A,LHX1,CCNJ,ANXA5,CLDN6,HPGD,IGFBP7,ITPRIPL2,NSUN7,CCNJL,F2RL1,CTBP2,FZD9,ZFP3,A…
TF	Factor: ZF5; motif: NRNGNGCGCGCWN; match class: 1	TF:M00333_1	1.24024e-14	13.9065	12804	231	205	20092	PRDM5,PCSK9,FAM184B,ZNF667,PRICKLE1,HOXA9,FAM110B,ADCY5,PODXL2,SH3BGRL2,KCNK13,WDR35,GPR83,FBXL2,GRIN3A,TMEM132E,PRKCZ,ZNF518B,WNT6,VENTX,PPM1E,TES,SLC9A2,EIF4E3,SLC24A4,IRAK3,KL,ZNF75A,IL17RB,MFAP3L,CYP1B1,TSHZ3,RBP7,RNF32,TSPAN2,SLCO4C1,ZNF658,BASP1,SCN9A,PLEKHG6,FAM174B,KCNMA1,UNC5A,LHX1,CCNJ,ANXA5,CLDN6,HPGD,IGFBP7,ITPRIPL2,NSUN7,CCNJL,F2RL1,CTBP2,FZD9,ZFP3,ADCY4,TPK1,CACHD1,ITGA1,ELOVL3,DCBL…
TF	Factor: ZF5; motif: GGSGCGCGS; match class: 1	TF:M10438_1	2.00193e-14	13.6986	15301	231	223	20092	PRDM5,PCSK9,FAM184B,ZNF667,PRICKLE1,HOXA9,FAM110B,ADCY5,PODXL2,SH3BGRL2,KCNK13,WDR35,GPR83,FBXL2,GRIN3A,TMEM132E,PRKCZ,ZNF229,ZNF518B,WNT6,VENTX,MUL1,PPM1E,TES,CRABP2,SLC9A2,EIF4E3,SLC24A4,PLIN5,IRAK3,KL,ZNF75A,IL17RB,MFAP3L,CYP1B1,TSHZ3,RBP7,RNF32,TSPAN2,SLCO4C1,ZNF658,BASP1,SCN9A,IMPACT,PLEKHG6,FAM174B,KCNMA1,UNC5A,PEX11A,LHX1,CCNJ,ANXA5,CLDN6,HPGD,IGFBP7,ITPRIPL2,NSUN7,CCNJL,F2RL1,CTBP2,FZD9,Z…
TF	Factor: E2F-1:HES-7; motif: GGCRCGTGSYNNWNGGCGCSM; match class: 1	TF:M08525_1	4.21878e-14	13.3748	15697	231	225	20092	PRDM5,PCSK9,FAM184B,ZNF667,PRICKLE1,HOXA9,FAM110B,ADCY5,PODXL2,SH3BGRL2,KCNK13,WDR35,GPR83,FBXL2,GRIN3A,TMEM132E,PRKCZ,ZNF518B,WNT6,VENTX,MUL1,PPM1E,TES,CRABP2,SLC9A2,EIF4E3,SLC24A4,PLIN5,IRAK3,KL,ZNF75A,IL17RB,MFAP3L,CYP1B1,TSHZ3,RBP7,RNF32,TSPAN2,SLCO4C1,ZNF658,BASP1,SCN9A,IMPACT,PLEKHG6,FAM174B,KCNMA1,UNC5A,PEX11A,LHX1,CCNJ,ANXA5,CLDN6,HPGD,IGFBP7,ITPRIPL2,NSUN7,CCNJL,F2RL1,CTBP2,FZD9,ZFP3,ADC…
TF	Factor: E2F4; motif: YCCCGCCNCNNSSNNSNN; match class: 1	TF:M12599_1	7.23554e-14	13.1405	16106	231	227	20092	PRDM5,PCSK9,FAM184B,ZNF667,PRICKLE1,HOXA9,FAM110B,ADCY5,PODXL2,SH3BGRL2,KCNK13,WDR35,GPR83,FBXL2,GRIN3A,TMEM132E,PRKCZ,ZNF229,ZNF518B,WNT6,VENTX,MUL1,PPM1E,TES,CRABP2,SLC9A2,EIF4E3,SLC24A4,PLIN5,IRAK3,KL,ZNF75A,IL17RB,MFAP3L,CYP1B1,TSHZ3,RBP7,RNF32,TSPAN2,SLCO4C1,ZNF658,BASP1,SCN9A,IMPACT,PLEKHG6,FAM174B,KCNMA1,UNC5A,PEX11A,LHX1,CCNJ,ANXA5,CLDN6,HPGD,IGFBP7,ITPRIPL2,NSUN7,CCNJL,F2RL1,CTBP2,FZD9,Z…
TF	Factor: E2F-2; motif: GCGCGCGCGYW; match class: 1	TF:M11531_1	8.22642e-14	13.0848	12719	231	203	20092	PRDM5,PCSK9,FAM184B,ZNF667,PRICKLE1,HOXA9,FAM110B,ADCY5,PODXL2,SH3BGRL2,KCNK13,WDR35,GPR83,FBXL2,GRIN3A,TMEM132E,PRKCZ,ZNF518B,WNT6,VENTX,PPM1E,TES,CRABP2,SLC9A2,EIF4E3,SLC24A4,PLIN5,IRAK3,KL,ZNF75A,IL17RB,MFAP3L,CYP1B1,TSHZ3,RBP7,RNF32,TSPAN2,SLCO4C1,ZNF658,BASP1,SCN9A,PLEKHG6,FAM174B,KCNMA1,UNC5A,LHX1,CCNJ,ANXA5,CLDN6,HPGD,IGFBP7,ITPRIPL2,NSUN7,CCNJL,F2RL1,CTBP2,FZD9,ZFP3,ADCY4,TPK1,ITGA1,ELOVL…
TF	Factor: E2F; motif: GGCGSG	TF:M00803	4.48109e-13	12.3486	13582	231	209	20092	PRDM5,PCSK9,FAM184B,ZNF667,PRICKLE1,HOXA9,FAM110B,ADCY5,PODXL2,SH3BGRL2,KCNK13,WDR35,GPR83,GRIN3A,TMEM132E,PRKCZ,ZNF229,ZNF518B,WNT6,VENTX,PPM1E,TES,CRABP2,SLC9A2,EIF4E3,SLC24A4,PLIN5,IRAK3,KL,ZNF75A,IL17RB,MFAP3L,CYP1B1,TSHZ3,RBP7,RNF32,TSPAN2,SLCO4C1,ZNF658,BASP1,SCN9A,IMPACT,PLEKHG6,FAM174B,KCNMA1,UNC5A,PEX11A,LHX1,CCNJ,ANXA5,CLDN6,HPGD,IGFBP7,ITPRIPL2,NSUN7,CCNJL,F2RL1,CTBP2,FZD9,ZFP3,ADCY4,T…
TF	Factor: E2F-2; motif: GCGCGCGCNCS	TF:M11529	9.99466e-13	12.0002	16718	231	229	20092	PRDM5,PCSK9,FAM184B,ZNF667,PRICKLE1,HOXA9,FAM110B,ADCY5,PODXL2,SH3BGRL2,KCNK13,WDR35,GPR83,FBXL2,GRIN3A,TMEM132E,PRKCZ,ZNF229,ZNF518B,WNT6,VENTX,MUL1,PPM1E,TES,CRABP2,SLC9A2,EIF4E3,SLC24A4,PLIN5,IRAK3,KL,ZNF75A,IL17RB,MFAP3L,CYP1B1,TSHZ3,RBP7,RNF32,TSPAN2,SLCO4C1,ZNF658,BASP1,SCN9A,IMPACT,PLEKHG6,FAM174B,KCNMA1,UNC5A,PEX11A,LHX1,CCNJ,ANXA5,CLDN6,HPGD,IGFBP7,ITPRIPL2,NSUN7,CCNJL,F2RL1,CTBP2,FZD9,Z…
TF	Factor: E2F; motif: GGCGSG; match class: 1	TF:M00803_1	2.29333e-12	11.6395	10540	231	180	20092	PRDM5,PCSK9,FAM184B,ZNF667,PRICKLE1,HOXA9,FAM110B,ADCY5,PODXL2,SH3BGRL2,KCNK13,WDR35,GRIN3A,TMEM132E,PRKCZ,ZNF518B,WNT6,VENTX,PPM1E,TES,CRABP2,SLC9A2,EIF4E3,SLC24A4,PLIN5,IRAK3,KL,ZNF75A,IL17RB,MFAP3L,CYP1B1,TSHZ3,RBP7,RNF32,TSPAN2,SLCO4C1,BASP1,SCN9A,IMPACT,PLEKHG6,FAM174B,KCNMA1,UNC5A,PEX11A,LHX1,CCNJ,ANXA5,CLDN6,HPGD,IGFBP7,ITPRIPL2,NSUN7,CCNJL,F2RL1,CTBP2,FZD9,TPK1,ITGA1,ELOVL3,DCBLD2,ST6GALN…
TF	Factor: ZF5; motif: GGSGCGCGS	TF:M10438	6.7204e-12	11.1726	16651	231	228	20092	PRDM5,PCSK9,FAM184B,ZNF667,PRICKLE1,HOXA9,FAM110B,ADCY5,PODXL2,SH3BGRL2,KCNK13,WDR35,GPR83,FBXL2,GRIN3A,TMEM132E,PRKCZ,ZNF229,ZNF518B,WNT6,VENTX,MUL1,PPM1E,TES,CRABP2,SLC9A2,EIF4E3,SLC24A4,PLIN5,IRAK3,KL,ZNF75A,IL17RB,MFAP3L,CYP1B1,TSHZ3,RBP7,RNF32,TSPAN2,SLCO4C1,ZNF658,BASP1,SCN9A,IMPACT,PLEKHG6,FAM174B,KCNMA1,UNC5A,PEX11A,LHX1,CCNJ,ANXA5,CLDN6,HPGD,IGFBP7,ITPRIPL2,NSUN7,CCNJL,F2RL1,CTBP2,FZD9,Z…
TF	Factor: E2F-1; motif: NNNNGGCGGGAARN; match class: 1	TF:M09892_1	1.7881e-11	10.7476	9475	231	167	20092	PRDM5,FAM184B,PRICKLE1,HOXA9,FAM110B,ADCY5,PODXL2,SH3BGRL2,KCNK13,WDR35,GPR83,GRIN3A,TMEM132E,PRKCZ,ZNF229,ZNF518B,WNT6,VENTX,MUL1,PPM1E,TES,CRABP2,SLC24A4,PLIN5,KL,ZNF75A,IL17RB,MFAP3L,CYP1B1,TSHZ3,RBP7,TSPAN2,SLCO4C1,ZNF658,BASP1,PLEKHG6,FAM174B,KCNMA1,UNC5A,LHX1,CCNJ,ANXA5,ITPRIPL2,CCNJL,F2RL1,CTBP2,FZD9,ZFP3,ADCY4,ITGA1,DCBLD2,ST6GALNAC3,TM6SF1,SH3RF3,PANX2,NETO2,LTBP2,ALPL,SAMHD1,ADM2,COL24A…
TF	Factor: E2F-1; motif: NNNNGGCGGGAARN	TF:M09892	3.27206e-11	10.4852	13943	231	209	20092	PRDM5,PCSK9,FAM184B,ZNF667,PRICKLE1,HOXA9,FAM110B,ADCY5,PODXL2,SH3BGRL2,KCNK13,WDR35,GPR83,GRIN3A,TMEM132E,PRKCZ,ZNF229,ZNF518B,WNT6,VENTX,MUL1,PPM1E,TES,CRABP2,EIF4E3,SLC24A4,PLIN5,IRAK3,KL,ZNF75A,IL17RB,MFAP3L,CYP1B1,TSHZ3,RBP7,RNF32,TSPAN2,SLCO4C1,ZNF658,BASP1,IMPACT,PLEKHG6,FAM174B,KCNMA1,UNC5A,LHX1,CCNJ,ANXA5,CLDN6,HPGD,IGFBP7,ITPRIPL2,NSUN7,CCNJL,F2RL1,CTBP2,FZD9,ZFP3,ADCY4,TPK1,CACHD1,ITGA…
TF	Factor: E2F-1:Elk-1; motif: SGCGCSNNAMCGGAAGT	TF:M08205	3.51805e-11	10.4537	14860	231	216	20092	PRDM5,PCSK9,FAM184B,ZNF667,PRICKLE1,HOXA9,FAM110B,ADCY5,PODXL2,SH3BGRL2,KCNK13,WDR35,FBXL2,GRIN3A,TMEM132E,PRKCZ,ZNF229,ZNF518B,WNT6,VENTX,MUL1,PPM1E,TES,CRABP2,SLC9A2,EIF4E3,SLC24A4,PLIN5,IRAK3,KL,ZNF75A,IL17RB,MFAP3L,CYP1B1,TSHZ3,RBP7,RNF32,TSPAN2,SLCO4C1,ZNF658,BASP1,SCN9A,IMPACT,PLEKHG6,FAM174B,KCNMA1,UNC5A,PEX11A,LHX1,CCNJ,ANXA5,CLDN6,HPGD,IGFBP7,ITPRIPL2,NSUN7,CCNJL,F2RL1,CTBP2,FZD9,ZFP3,AD…
TF	Factor: E2F-3:HES-7; motif: NNNSGCGCSNNNNNCRCGYGNN	TF:M08526	5.89657e-11	10.2294	17263	231	230	20092	PRDM5,PCSK9,FAM184B,ZNF667,PRICKLE1,HOXA9,FAM110B,ADCY5,PODXL2,SH3BGRL2,KCNK13,WDR35,GPR83,FBXL2,GRIN3A,TMEM132E,PRKCZ,ZNF229,ZNF518B,WNT6,VENTX,PPM1E,TES,CRABP2,SLC9A2,EIF4E3,SLC24A4,PLIN5,IRAK3,KL,ZNF75A,IL17RB,MFAP3L,CYP1B1,TSHZ3,RBP7,RNF32,TSPAN2,SLCO4C1,ZNF658,BASP1,SCN9A,IMPACT,PLEKHG6,FAM174B,KCNMA1,UNC5A,PEX11A,LHX1,CCNJ,ANXA5,CLDN6,HPGD,IGFBP7,ITPRIPL2,NSUN7,CCNJL,F2RL1,CTBP2,FZD9,ZFP3,A…
TF	Factor: E2F1; motif: GSGCGGGAAN; match class: 1	TF:M12597_1	1.07333e-10	9.96927	10192	231	173	20092	PRDM5,PCSK9,FAM184B,PRICKLE1,HOXA9,FAM110B,ADCY5,PODXL2,SH3BGRL2,WDR35,GRIN3A,TMEM132E,PRKCZ,ZNF229,ZNF518B,WNT6,VENTX,MUL1,PPM1E,TES,CRABP2,SLC24A4,PLIN5,IRAK3,KL,ZNF75A,IL17RB,MFAP3L,CYP1B1,TSHZ3,RBP7,TSPAN2,SLCO4C1,ZNF658,BASP1,PLEKHG6,FAM174B,KCNMA1,UNC5A,LHX1,CCNJ,ANXA5,CLDN6,IGFBP7,ITPRIPL2,NSUN7,CCNJL,F2RL1,CTBP2,FZD9,ZFP3,ITGA1,DCBLD2,ST6GALNAC3,TM6SF1,SH3RF3,PANX2,NETO2,LTBP2,ALPL,SAMHD1…
TF	Factor: E2F-1; motif: WWTGGCGCCAAA; match class: 1	TF:M04515_1	1.26214e-10	9.89889	12550	231	196	20092	PRDM5,PCSK9,FAM184B,ZNF667,PRICKLE1,HOXA9,FAM110B,ADCY5,PODXL2,KCNK13,WDR35,GPR83,FBXL2,GRIN3A,TMEM132E,PRKCZ,ZNF518B,WNT6,VENTX,MUL1,PPM1E,TES,CRABP2,SLC9A2,EIF4E3,SLC24A4,PLIN5,KL,ZNF75A,IL17RB,MFAP3L,CYP1B1,TSHZ3,RBP7,RNF32,TSPAN2,SLCO4C1,BASP1,IMPACT,PLEKHG6,FAM174B,KCNMA1,UNC5A,PEX11A,LHX1,ANXA5,CLDN6,HPGD,IGFBP7,ITPRIPL2,NSUN7,CCNJL,F2RL1,CTBP2,FZD9,ZFP3,ADCY4,TPK1,CACHD1,ITGA1,DCBLD2,ST6GA…
TF	Factor: ZF5; motif: GSGCGCGR	TF:M00716	1.64504e-10	9.78382	16523	231	226	20092	PRDM5,PCSK9,FAM184B,ZNF667,PRICKLE1,HOXA9,FAM110B,ADCY5,PODXL2,SH3BGRL2,KCNK13,WDR35,GPR83,FBXL2,GRIN3A,TMEM132E,PRKCZ,ZNF518B,WNT6,VENTX,MUL1,PPM1E,TES,CRABP2,SLC9A2,EIF4E3,SLC24A4,PLIN5,IRAK3,KL,ZNF75A,IL17RB,MFAP3L,CYP1B1,TSHZ3,RBP7,RNF32,TSPAN2,SLCO4C1,ZNF658,BASP1,SCN9A,IMPACT,PLEKHG6,FAM174B,KCNMA1,UNC5A,PEX11A,LHX1,CCNJ,ANXA5,CLDN6,HPGD,IGFBP7,ITPRIPL2,NSUN7,CCNJL,F2RL1,CTBP2,FZD9,ZFP3,ADC…
TF	Factor: TCF-1; motif: ACATCGRGRCGCTGW; match class: 1	TF:M11603_1	3.96853e-10	9.40137	13560	231	204	20092	PRDM5,PCSK9,FAM184B,ZNF667,PRICKLE1,HOXA9,FAM110B,ADCY5,PODXL2,SH3BGRL2,KCNK13,WDR35,GPR83,FBXL2,GRIN3A,TMEM132E,PRKCZ,ZNF229,ZNF518B,WNT6,VENTX,PPM1E,TES,CRABP2,SLC9A2,EIF4E3,SLC24A4,PLIN5,IRAK3,KL,ZNF75A,IL17RB,MFAP3L,CYP1B1,TSHZ3,RBP7,RNF32,TSPAN2,ZNF658,BASP1,IMPACT,PLEKHG6,FAM174B,KCNMA1,UNC5A,PEX11A,LHX1,CCNJ,ANXA5,CLDN6,HPGD,IGFBP7,ITPRIPL2,NSUN7,CCNJL,F2RL1,CTBP2,FZD9,ZFP3,ADCY4,TPK1,CACH…
TF	Factor: E2F-3; motif: GGCGGGN	TF:M02089	5.00814e-10	9.30032	13581	231	204	20092	PRDM5,PCSK9,FAM184B,ZNF667,PRICKLE1,HOXA9,FAM110B,ADCY5,PODXL2,SH3BGRL2,KCNK13,FBXL2,GRIN3A,TMEM132E,PRKCZ,ZNF518B,WNT6,VENTX,MUL1,TES,CRABP2,SLC9A2,EIF4E3,SLC24A4,PLIN5,IRAK3,KL,ZNF75A,IL17RB,MFAP3L,CYP1B1,TSHZ3,RBP7,RNF32,TSPAN2,BASP1,SCN9A,IMPACT,PLEKHG6,FAM174B,KCNMA1,UNC5A,CCNJ,ANXA5,CLDN6,HPGD,IGFBP7,ITPRIPL2,CCNJL,F2RL1,CTBP2,FZD9,ZFP3,ADCY4,TPK1,CACHD1,ELOVL3,DCBLD2,ST6GALNAC3,TM6SF1,SH3R…
TF	Factor: E2F-3; motif: GGCGGGN; match class: 1	TF:M02089_1	1.67829e-09	8.77513	9690	231	165	20092	PRDM5,ZNF667,PRICKLE1,FAM110B,ADCY5,PODXL2,SH3BGRL2,KCNK13,FBXL2,TMEM132E,PRKCZ,ZNF518B,WNT6,VENTX,TES,CRABP2,SLC9A2,EIF4E3,SLC24A4,IRAK3,KL,IL17RB,MFAP3L,CYP1B1,TSHZ3,RBP7,RNF32,TSPAN2,BASP1,SCN9A,IMPACT,PLEKHG6,FAM174B,KCNMA1,UNC5A,CCNJ,ANXA5,CLDN6,HPGD,IGFBP7,ITPRIPL2,CCNJL,F2RL1,CTBP2,ZFP3,TPK1,CACHD1,ELOVL3,DCBLD2,ST6GALNAC3,TM6SF1,SH3RF3,PANX2,CHFR,NETO2,LTBP2,ALPL,SAMHD1,CHST13,ADM2,DUSP23…
TF	Factor: E2F1; motif: GSGCGGGAAN	TF:M12597	2.06068e-09	8.68599	14434	231	210	20092	PRDM5,PCSK9,FAM184B,ZNF667,PRICKLE1,HOXA9,FAM110B,ADCY5,PODXL2,SH3BGRL2,KCNK13,WDR35,GPR83,GRIN3A,TMEM132E,PRKCZ,ZNF229,ZNF518B,WNT6,VENTX,MUL1,PPM1E,TES,CRABP2,EIF4E3,SLC24A4,PLIN5,IRAK3,KL,ZNF75A,IL17RB,MFAP3L,CYP1B1,TSHZ3,RBP7,RNF32,TSPAN2,SLCO4C1,ZNF658,BASP1,SCN9A,IMPACT,PLEKHG6,FAM174B,KCNMA1,UNC5A,PEX11A,LHX1,CCNJ,ANXA5,CLDN6,HPGD,IGFBP7,ITPRIPL2,NSUN7,CCNJL,F2RL1,CTBP2,FZD9,ZFP3,ADCY4,CAC…
TF	Factor: Egr-1; motif: GCGCATGCG; match class: 1	TF:M04869_1	2.35744e-09	8.62756	10568	231	174	20092	PCSK9,FAM184B,ZNF667,PRICKLE1,HOXA9,ADCY5,PODXL2,SH3BGRL2,KCNK13,WDR35,FBXL2,TMEM132E,PRKCZ,ZNF518B,WNT6,VENTX,PPM1E,TES,CRABP2,SLC9A2,EIF4E3,SLC24A4,PLIN5,IRAK3,KL,IL17RB,MFAP3L,TSHZ3,RBP7,RNF32,TSPAN2,BASP1,SCN9A,PLEKHG6,FAM174B,KCNMA1,UNC5A,LHX1,CCNJ,ANXA5,HPGD,IGFBP7,NSUN7,CCNJL,F2RL1,CTBP2,FZD9,ADCY4,TPK1,DCBLD2,ST6GALNAC3,TM6SF1,SH3RF3,PANX2,CHFR,NETO2,LTBP2,ALPL,SAMHD1,ZNF879,CHST13,COL24A…
TF	Factor: ZF5; motif: NRNGNGCGCGCWN	TF:M00333	2.37213e-09	8.62486	15500	231	218	20092	PRDM5,PCSK9,FAM184B,ZNF667,PRICKLE1,HOXA9,FAM110B,ADCY5,PODXL2,SH3BGRL2,KCNK13,WDR35,GPR83,FBXL2,GRIN3A,TMEM132E,PRKCZ,ZNF229,ZNF518B,WNT6,VENTX,MUL1,PPM1E,TES,SLC9A2,EIF4E3,SLC24A4,IRAK3,KL,ZNF75A,IL17RB,MFAP3L,CYP1B1,TSHZ3,RBP7,RNF32,TSPAN2,SLCO4C1,ZNF658,BASP1,SCN9A,IMPACT,PLEKHG6,FAM174B,KCNMA1,UNC5A,PEX11A,LHX1,CCNJ,ANXA5,CLDN6,HPGD,IGFBP7,ITPRIPL2,NSUN7,CCNJL,F2RL1,CTBP2,FZD9,ZFP3,ADCY4,TPK…
TF	Factor: ZBED4; motif: CCCGCYCCGC	TF:M13366	4.05602e-09	8.3919	7920	231	144	20092	PRICKLE1,HOXA9,FAM110B,ADCY5,PODXL2,SH3BGRL2,KCNK13,TMEM132E,PRKCZ,ZNF518B,WNT6,VENTX,PPM1E,TES,CRABP2,SLC9A2,EIF4E3,SLC24A4,KL,ZNF75A,IL17RB,MFAP3L,CYP1B1,TSHZ3,RBP7,RNF32,TSPAN2,PLEKHG6,FAM174B,KCNMA1,UNC5A,CCNJ,ANXA5,HPGD,IGFBP7,ITPRIPL2,NSUN7,CCNJL,F2RL1,CTBP2,FZD9,ZFP3,CACHD1,DCBLD2,TM6SF1,SH3RF3,PANX2,CHFR,NETO2,LTBP2,ALPL,CHST13,ADM2,MRPS22,DUSP23,KCNQ1,CEBPD,MSRB3,LRRK2,SMAD9,PRRG4,ZNF37A…
TF	Factor: AP-2; motif: MKCCCSCNGGCG	TF:M00189	4.81653e-09	8.31727	10926	231	177	20092	PRDM5,PCSK9,ZNF667,PRICKLE1,HOXA9,FAM110B,ADCY5,PODXL2,SH3BGRL2,KCNK13,GPR83,FBXL2,GRIN3A,PRKCZ,ZNF518B,WNT6,VENTX,MUL1,PPM1E,CRABP2,SLC9A2,EIF4E3,SLC24A4,PLIN5,IRAK3,KL,IL17RB,MFAP3L,CYP1B1,TSHZ3,RBP7,RNF32,TSPAN2,SLCO4C1,BASP1,SCN9A,PLEKHG6,FAM174B,KCNMA1,UNC5A,LHX1,CCNJ,ANXA5,CLDN6,HPGD,IGFBP7,ITPRIPL2,NSUN7,CCNJL,F2RL1,CTBP2,FZD9,ZFP3,ADCY4,CACHD1,ITGA1,ELOVL3,ST6GALNAC3,TM6SF1,SH3RF3,PANX2,C…
TF	Factor: E2F4; motif: YCCCGCCNCNNSSNNSNN	TF:M12599	5.62183e-09	8.25012	17616	231	230	20092	PRDM5,PCSK9,FAM184B,ZNF667,PRICKLE1,HOXA9,FAM110B,ADCY5,PODXL2,SH3BGRL2,KCNK13,WDR35,GPR83,FBXL2,GRIN3A,TMEM132E,PRKCZ,ZNF229,ZNF518B,WNT6,VENTX,MUL1,PPM1E,TES,CRABP2,SLC9A2,EIF4E3,SLC24A4,PLIN5,IRAK3,KL,ZNF75A,IL17RB,MFAP3L,CYP1B1,TSHZ3,RBP7,RNF32,TSPAN2,SLCO4C1,ZNF658,BASP1,SCN9A,IMPACT,PLEKHG6,FAM174B,KCNMA1,UNC5A,PEX11A,LHX1,CCNJ,ANXA5,CLDN6,HPGD,IGFBP7,ITPRIPL2,NSUN7,CCNJL,F2RL1,CTBP2,FZD9,Z…
TF	Factor: E2F-4; motif: SNGGGCGGGAANN	TF:M09894	5.98817e-09	8.22271	16645	231	225	20092	PRDM5,PCSK9,FAM184B,ZNF667,PRICKLE1,HOXA9,FAM110B,ADCY5,PODXL2,SH3BGRL2,KCNK13,WDR35,GPR83,FBXL2,GRIN3A,TMEM132E,PRKCZ,ZNF229,ZNF518B,WNT6,VENTX,MUL1,PPM1E,TES,CRABP2,SLC9A2,EIF4E3,SLC24A4,PLIN5,IRAK3,KL,ZNF75A,IL17RB,MFAP3L,CYP1B1,TSHZ3,RBP7,RNF32,TSPAN2,SLCO4C1,ZNF658,BASP1,SCN9A,IMPACT,PLEKHG6,FAM174B,KCNMA1,UNC5A,PEX11A,LHX1,CCNJ,ANXA5,CLDN6,HPGD,IGFBP7,ITPRIPL2,NSUN7,CCNJL,F2RL1,CTBP2,FZD9,Z…
TF	Factor: CP2; motif: NRRRCCGGCYNRARCCGGNN	TF:M12590	6.01685e-09	8.22063	11342	231	181	20092	PRDM5,PCSK9,FAM184B,HOXA9,FAM110B,ADCY5,PODXL2,SH3BGRL2,KCNK13,WDR35,FBXL2,GRIN3A,TMEM132E,PRKCZ,ZNF518B,WNT6,VENTX,MUL1,PPM1E,TES,CRABP2,SLC9A2,SLC24A4,PLIN5,IRAK3,KL,ZNF75A,IL17RB,MFAP3L,TSHZ3,RBP7,RNF32,TSPAN2,SCN9A,IMPACT,PLEKHG6,KCNMA1,UNC5A,PEX11A,LHX1,CCNJ,ANXA5,HPGD,ITPRIPL2,NSUN7,CCNJL,CTBP2,FZD9,ZFP3,ADCY4,TPK1,CACHD1,ITGA1,DCBLD2,SH3RF3,PANX2,NETO2,LTBP2,ALPL,SAMHD1,ZNF879,ADM2,COL24A1…
TF	Factor: E2F-2; motif: NWTTTGGCGCCAWWNN; match class: 1	TF:M11530_1	7.22188e-09	8.14135	13827	231	204	20092	PRDM5,PCSK9,FAM184B,ZNF667,HOXA9,FAM110B,ADCY5,PODXL2,KCNK13,WDR35,GPR83,FBXL2,GRIN3A,TMEM132E,PRKCZ,ZNF518B,WNT6,VENTX,MUL1,PPM1E,TES,CRABP2,SLC9A2,EIF4E3,SLC24A4,PLIN5,IRAK3,KL,ZNF75A,IL17RB,MFAP3L,CYP1B1,TSHZ3,RBP7,RNF32,TSPAN2,SLCO4C1,ZNF658,BASP1,IMPACT,PLEKHG6,FAM174B,KCNMA1,UNC5A,PEX11A,LHX1,CCNJ,ANXA5,CLDN6,HPGD,IGFBP7,ITPRIPL2,NSUN7,CCNJL,F2RL1,FZD9,ZFP3,TPK1,CACHD1,ITGA1,ELOVL3,DCBLD2,S…
TF	Factor: E2F-1; motif: WWTGGCGCCAAA	TF:M04515	8.76092e-09	8.05745	13729	231	203	20092	PRDM5,PCSK9,FAM184B,ZNF667,PRICKLE1,HOXA9,FAM110B,ADCY5,PODXL2,KCNK13,WDR35,GPR83,FBXL2,GRIN3A,TMEM132E,PRKCZ,ZNF518B,WNT6,VENTX,MUL1,PPM1E,TES,CRABP2,SLC9A2,EIF4E3,SLC24A4,PLIN5,IRAK3,KL,ZNF75A,IL17RB,MFAP3L,CYP1B1,TSHZ3,RBP7,RNF32,TSPAN2,SLCO4C1,BASP1,IMPACT,PLEKHG6,FAM174B,KCNMA1,UNC5A,PEX11A,LHX1,CCNJ,ANXA5,CLDN6,HPGD,IGFBP7,ITPRIPL2,NSUN7,CCNJL,F2RL1,CTBP2,FZD9,ZFP3,ADCY4,TPK1,CACHD1,ITGA1,D…
TF	Factor: Egr-1; motif: GCGCATGCG	TF:M04869	8.7924e-09	8.05589	11579	231	183	20092	PCSK9,FAM184B,ZNF667,PRICKLE1,HOXA9,ADCY5,PODXL2,SH3BGRL2,KCNK13,WDR35,FBXL2,GRIN3A,TMEM132E,PRKCZ,ZNF518B,WNT6,VENTX,PPM1E,TES,CRABP2,SLC9A2,EIF4E3,SLC24A4,PLIN5,IRAK3,KL,IL17RB,MFAP3L,TSHZ3,RBP7,RNF32,TSPAN2,BASP1,SCN9A,PLEKHG6,FAM174B,KCNMA1,UNC5A,LHX1,CCNJ,ANXA5,HPGD,IGFBP7,ITPRIPL2,NSUN7,CCNJL,F2RL1,CTBP2,FZD9,ZFP3,ADCY4,TPK1,CACHD1,DCBLD2,ST6GALNAC3,TM6SF1,SH3RF3,PANX2,CHFR,NETO2,LTBP2,ALPL…
TF	Factor: E2F-1; motif: NGGGCGGGARV	TF:M07206	1.50867e-08	7.82141	14996	231	213	20092	PRDM5,PCSK9,FAM184B,ZNF667,PRICKLE1,HOXA9,FAM110B,ADCY5,PODXL2,SH3BGRL2,KCNK13,WDR35,GPR83,GRIN3A,TMEM132E,PRKCZ,ZNF229,ZNF518B,WNT6,VENTX,MUL1,PPM1E,TES,CRABP2,SLC9A2,EIF4E3,SLC24A4,PLIN5,IRAK3,KL,ZNF75A,IL17RB,MFAP3L,CYP1B1,TSHZ3,RBP7,TSPAN2,SLCO4C1,ZNF658,BASP1,IMPACT,PLEKHG6,FAM174B,KCNMA1,UNC5A,PEX11A,LHX1,CCNJ,ANXA5,CLDN6,IGFBP7,ITPRIPL2,NSUN7,CCNJL,F2RL1,CTBP2,FZD9,ZFP3,ADCY4,TPK1,ITGA1,EL…
TF	Factor: E2F-1; motif: TTTGGCGCCAAA	TF:M04516	4.07998e-08	7.38934	11729	231	183	20092	PCSK9,FAM184B,ZNF667,HOXA9,FAM110B,ADCY5,PODXL2,KCNK13,WDR35,GPR83,FBXL2,GRIN3A,TMEM132E,PRKCZ,ZNF518B,WNT6,VENTX,MUL1,PPM1E,TES,CRABP2,SLC9A2,EIF4E3,SLC24A4,PLIN5,KL,ZNF75A,IL17RB,MFAP3L,CYP1B1,TSHZ3,RBP7,RNF32,TSPAN2,SLCO4C1,BASP1,IMPACT,FAM174B,KCNMA1,UNC5A,PEX11A,ANXA5,CLDN6,HPGD,IGFBP7,ITPRIPL2,NSUN7,CCNJL,F2RL1,CTBP2,FZD9,ZFP3,CACHD1,ITGA1,DCBLD2,ST6GALNAC3,TM6SF1,SH3RF3,PANX2,CHFR,NETO2,LT…
TF	Factor: E2F-4; motif: NNTTCCCGCCNN	TF:M04823	6.48127e-08	7.18834	13137	231	196	20092	PRDM5,PCSK9,FAM184B,ZNF667,PRICKLE1,HOXA9,FAM110B,ADCY5,PODXL2,SH3BGRL2,KCNK13,WDR35,GPR83,GRIN3A,TMEM132E,PRKCZ,ZNF229,ZNF518B,WNT6,VENTX,MUL1,PPM1E,TES,CRABP2,EIF4E3,SLC24A4,PLIN5,IRAK3,KL,ZNF75A,IL17RB,MFAP3L,CYP1B1,TSHZ3,RBP7,TSPAN2,SLCO4C1,ZNF658,BASP1,IMPACT,PLEKHG6,FAM174B,KCNMA1,UNC5A,LHX1,CCNJ,ANXA5,CLDN6,IGFBP7,ITPRIPL2,NSUN7,CCNJL,F2RL1,CTBP2,FZD9,ZFP3,ITGA1,DCBLD2,ST6GALNAC3,TM6SF1,SH…
TF	Factor: TCF-1; motif: ACATCGRGRCGCTGW; match class: 1	TF:M11601_1	9.66471e-08	7.01481	11416	231	179	20092	PRDM5,PCSK9,FAM184B,ZNF667,PRICKLE1,HOXA9,FAM110B,ADCY5,PODXL2,SH3BGRL2,KCNK13,WDR35,GPR83,FBXL2,GRIN3A,TMEM132E,PRKCZ,ZNF229,ZNF518B,VENTX,MUL1,TES,CRABP2,SLC9A2,EIF4E3,SLC24A4,IRAK3,KL,ZNF75A,IL17RB,MFAP3L,CYP1B1,TSHZ3,RBP7,RNF32,TSPAN2,BASP1,IMPACT,PLEKHG6,FAM174B,KCNMA1,UNC5A,PEX11A,LHX1,CCNJ,ANXA5,CLDN6,HPGD,IGFBP7,ITPRIPL2,NSUN7,CCNJL,F2RL1,CTBP2,FZD9,ZFP3,ADCY4,CACHD1,ITGA1,ELOVL3,DCBLD2,S…
TF	Factor: TCF-1; motif: ACATCGRGRCGCTGW	TF:M11601	1.42047e-07	6.84757	15206	231	213	20092	PRDM5,PCSK9,FAM184B,ZNF667,PRICKLE1,HOXA9,FAM110B,ADCY5,PODXL2,SH3BGRL2,KCNK13,WDR35,GPR83,FBXL2,GRIN3A,TMEM132E,PRKCZ,ZNF229,ZNF518B,WNT6,VENTX,MUL1,PPM1E,TES,CRABP2,SLC9A2,EIF4E3,SLC24A4,PLIN5,IRAK3,KL,ZNF75A,IL17RB,MFAP3L,CYP1B1,TSHZ3,RBP7,RNF32,TSPAN2,SLCO4C1,BASP1,SCN9A,IMPACT,PLEKHG6,FAM174B,KCNMA1,UNC5A,PEX11A,LHX1,CCNJ,ANXA5,CLDN6,HPGD,IGFBP7,ITPRIPL2,NSUN7,CCNJL,F2RL1,CTBP2,FZD9,ZFP3,ADC…
TF	Factor: ZNF138; motif: GCAGCRSCNSGSNCMGSGCS	TF:M13144	5.4766e-07	6.26149	9703	231	159	20092	PRDM5,PCSK9,FAM184B,PRICKLE1,FAM110B,ADCY5,PODXL2,SH3BGRL2,GPR83,GRIN3A,TMEM132E,PRKCZ,ZNF518B,WNT6,MUL1,PPM1E,TES,SLC9A2,EIF4E3,SLC24A4,KL,ZNF75A,MFAP3L,CYP1B1,TSHZ3,RBP7,RNF32,BASP1,SCN9A,IMPACT,PLEKHG6,FAM174B,KCNMA1,UNC5A,LHX1,CCNJ,IGFBP7,ITPRIPL2,CCNJL,CTBP2,FZD9,ZFP3,ADCY4,TPK1,CACHD1,ITGA1,DCBLD2,ST6GALNAC3,TM6SF1,SH3RF3,PANX2,CHFR,NETO2,LTBP2,ALPL,ZNF879,CHST13,ADM2,COL24A1,MRPS22,DUSP23,…
TF	Factor: E2F-1; motif: TTTGGCGCCAAA; match class: 1	TF:M04516_1	6.43352e-07	6.19155	10551	231	168	20092	PCSK9,FAM184B,ZNF667,HOXA9,FAM110B,ADCY5,PODXL2,KCNK13,WDR35,GPR83,GRIN3A,TMEM132E,PRKCZ,ZNF518B,VENTX,MUL1,TES,CRABP2,SLC9A2,SLC24A4,PLIN5,KL,ZNF75A,MFAP3L,CYP1B1,TSHZ3,RBP7,RNF32,TSPAN2,SLCO4C1,BASP1,IMPACT,FAM174B,KCNMA1,UNC5A,PEX11A,CLDN6,HPGD,IGFBP7,NSUN7,CCNJL,F2RL1,CTBP2,FZD9,ZFP3,CACHD1,ITGA1,DCBLD2,ST6GALNAC3,TM6SF1,SH3RF3,PANX2,CHFR,NETO2,LTBP2,ALPL,SAMHD1,CHST13,ADM2,MRPS22,DUSP23,SHOX…
TF	Factor: ETF; motif: GVGGMGG	TF:M00695	7.14716e-07	6.14587	10751	231	170	20092	PRDM5,PCSK9,FAM184B,PRICKLE1,HOXA9,FAM110B,ADCY5,PODXL2,KCNK13,FBXL2,GRIN3A,TMEM132E,PRKCZ,ZNF229,ZNF518B,WNT6,VENTX,MUL1,PPM1E,TES,SLC9A2,EIF4E3,SLC24A4,IRAK3,KL,ZNF75A,IL17RB,MFAP3L,CYP1B1,TSHZ3,RBP7,TSPAN2,SLCO4C1,BASP1,SCN9A,IMPACT,PLEKHG6,FAM174B,KCNMA1,UNC5A,LHX1,CCNJ,ANXA5,HPGD,IGFBP7,ITPRIPL2,NSUN7,CCNJL,F2RL1,CTBP2,FZD9,ZFP3,TPK1,CACHD1,ELOVL3,DCBLD2,TM6SF1,SH3RF3,PANX2,CHFR,NETO2,LTBP2,…
TF	Factor: E2F-4; motif: NTTTCSCGCC	TF:M07380	7.48235e-07	6.12596	13385	231	196	20092	PRDM5,PCSK9,ZNF667,PRICKLE1,HOXA9,FAM110B,ADCY5,PODXL2,KCNK13,WDR35,GPR83,GRIN3A,TMEM132E,PRKCZ,ZNF229,ZNF518B,WNT6,VENTX,MUL1,PPM1E,CRABP2,SLC9A2,SLC24A4,PLIN5,IRAK3,KL,ZNF75A,IL17RB,MFAP3L,CYP1B1,TSHZ3,RBP7,TSPAN2,SLCO4C1,BASP1,IMPACT,PLEKHG6,FAM174B,KCNMA1,UNC5A,LHX1,CCNJ,ANXA5,CLDN6,HPGD,IGFBP7,ITPRIPL2,NSUN7,CCNJL,F2RL1,CTBP2,FZD9,ZFP3,TPK1,ELOVL3,DCBLD2,ST6GALNAC3,TM6SF1,SH3RF3,PANX2,CHFR,N…
TF	Factor: E2F-2; motif: NWTTTGGCGCCAWWNN	TF:M11530	8.05799e-07	6.09377	15000	231	210	20092	PRDM5,PCSK9,FAM184B,ZNF667,PRICKLE1,HOXA9,FAM110B,ADCY5,PODXL2,KCNK13,WDR35,GPR83,FBXL2,GRIN3A,TMEM132E,PRKCZ,ZNF518B,WNT6,VENTX,MUL1,PPM1E,TES,CRABP2,SLC9A2,EIF4E3,SLC24A4,PLIN5,IRAK3,KL,ZNF75A,IL17RB,MFAP3L,CYP1B1,TSHZ3,RBP7,RNF32,TSPAN2,SLCO4C1,ZNF658,BASP1,IMPACT,PLEKHG6,FAM174B,KCNMA1,UNC5A,PEX11A,LHX1,CCNJ,ANXA5,CLDN6,HPGD,IGFBP7,ITPRIPL2,NSUN7,CCNJL,F2RL1,CTBP2,FZD9,ZFP3,TPK1,CACHD1,ITGA1,…
TF	Factor: MOVO-B; motif: GNGGGGG	TF:M01104	8.48069e-07	6.07157	10580	231	168	20092	PRDM5,PCSK9,PRICKLE1,FAM110B,ADCY5,PODXL2,KCNK13,GRIN3A,TMEM132E,PRKCZ,ZNF518B,WNT6,VENTX,MUL1,PPM1E,CRABP2,SLC9A2,EIF4E3,SLC24A4,PLIN5,IRAK3,KL,IL17RB,MFAP3L,CYP1B1,TSHZ3,RNF32,TSPAN2,SLCO4C1,BASP1,SCN9A,IMPACT,PLEKHG6,FAM174B,KCNMA1,UNC5A,CCNJ,ANXA5,CLDN6,IGFBP7,ITPRIPL2,CCNJL,CTBP2,FZD9,ZFP3,ADCY4,TPK1,CACHD1,DCBLD2,ST6GALNAC3,TM6SF1,SH3RF3,PANX2,CHFR,NETO2,LTBP2,ALPL,SAMHD1,ZNF879,CHST13,ADM2…
TF	Factor: Sp2; motif: TGGGCGCGCCCA	TF:M06948	1.04684e-06	5.98012	9143	231	152	20092	PCSK9,FAM184B,ZNF667,PRICKLE1,HOXA9,FAM110B,ADCY5,PODXL2,KCNK13,WDR35,GPR83,FBXL2,TMEM132E,ZNF229,ZNF518B,VENTX,PPM1E,SLC9A2,EIF4E3,SLC24A4,PLIN5,KL,ZNF75A,IL17RB,CYP1B1,TSHZ3,RBP7,RNF32,TSPAN2,SLCO4C1,ZNF658,SCN9A,IMPACT,PLEKHG6,FAM174B,KCNMA1,UNC5A,LHX1,CCNJ,ANXA5,CLDN6,HPGD,IGFBP7,ITPRIPL2,CCNJL,CTBP2,FZD9,ADCY4,CACHD1,ITGA1,ST6GALNAC3,TM6SF1,PANX2,CHFR,NETO2,LTBP2,ALPL,SAMHD1,ZNF879,MRPS22,SH…
TF	Factor: ZXDL; motif: GSGSCNNGGGMRGCNCCGGGS	TF:M12722	1.10355e-06	5.95721	10892	231	171	20092	PRDM5,HOXA9,FAM110B,ADCY5,PODXL2,SH3BGRL2,KCNK13,FBXL2,GRIN3A,TMEM132E,PRKCZ,ZNF518B,WNT6,MUL1,PPM1E,TES,SLC9A2,EIF4E3,SLC24A4,PLIN5,KL,ZNF75A,IL17RB,MFAP3L,CYP1B1,TSHZ3,RBP7,TSPAN2,SLCO4C1,BASP1,IMPACT,PLEKHG6,FAM174B,KCNMA1,UNC5A,LHX1,CCNJ,ANXA5,HPGD,IGFBP7,ITPRIPL2,F2RL1,CTBP2,FZD9,ZFP3,ADCY4,TPK1,CACHD1,ITGA1,DCBLD2,ST6GALNAC3,TM6SF1,SH3RF3,PANX2,CHFR,NETO2,LTBP2,ALPL,SAMHD1,ZNF879,ADM2,COL24…
TF	Factor: IRX-1; motif: NACRYNNNNNNNNRYGNN; match class: 1	TF:M11018_1	1.2257e-06	5.91162	16348	231	220	20092	PRDM5,PCSK9,FAM184B,ZNF667,PRICKLE1,HOXA9,FAM110B,ADCY5,PODXL2,SH3BGRL2,KCNK13,WDR35,GPR83,FBXL2,GRIN3A,TMEM132E,PRKCZ,ZNF229,ZNF518B,WNT6,VENTX,MUL1,PPM1E,TES,CRABP2,SLC9A2,EIF4E3,SLC24A4,IRAK3,KL,ZNF75A,IL17RB,MFAP3L,CYP1B1,TSHZ3,RBP7,RNF32,TSPAN2,SLCO4C1,ZNF658,BASP1,SCN9A,IMPACT,PLEKHG6,FAM174B,KCNMA1,UNC5A,PEX11A,LHX1,CCNJ,ANXA5,CLDN6,HPGD,IGFBP7,ITPRIPL2,NSUN7,CCNJL,F2RL1,CTBP2,FZD9,ADCY4,T…
TF	Factor: ZIC4; motif: NNCCNCCCRYNGYGN	TF:M12227	1.37051e-06	5.86312	11397	231	176	20092	PRDM5,FAM184B,ZNF667,PRICKLE1,ADCY5,PODXL2,SH3BGRL2,KCNK13,GPR83,GRIN3A,TMEM132E,PRKCZ,ZNF229,ZNF518B,WNT6,VENTX,MUL1,PPM1E,TES,CRABP2,SLC9A2,EIF4E3,SLC24A4,KL,IL17RB,MFAP3L,CYP1B1,TSHZ3,RBP7,RNF32,TSPAN2,SLCO4C1,BASP1,SCN9A,IMPACT,PLEKHG6,FAM174B,KCNMA1,UNC5A,LHX1,CCNJ,ANXA5,CLDN6,HPGD,IGFBP7,ITPRIPL2,NSUN7,CCNJL,CTBP2,FZD9,ZFP3,ADCY4,TPK1,CACHD1,DCBLD2,ST6GALNAC3,TM6SF1,SH3RF3,PANX2,CHFR,NETO2,…
TF	Factor: ZIC4; motif: NNCCNCCCRYNGYGN; match class: 1	TF:M12227_1	1.37341e-06	5.8622	6102	231	115	20092	PRDM5,ADCY5,PODXL2,TMEM132E,PRKCZ,ZNF229,ZNF518B,WNT6,PPM1E,TES,SLC9A2,EIF4E3,SLC24A4,KL,IL17RB,MFAP3L,CYP1B1,TSHZ3,RBP7,TSPAN2,SCN9A,PLEKHG6,KCNMA1,UNC5A,LHX1,CCNJ,ANXA5,CLDN6,HPGD,IGFBP7,ITPRIPL2,NSUN7,CCNJL,CTBP2,FZD9,ADCY4,CACHD1,TM6SF1,PANX2,NETO2,ALPL,ZNF879,COL24A1,SHOX2,KCNQ1,MSRB3,LRRK2,SMAD9,ICAM5,DYRK1B,ZNF37A,COX6B2,ZNF501,RGMA,MAGI3,ARRDC4,VIPR1,CYGB,RPP25,GPAA1,OTUB2,LRRC4,INHBB,PAD…
TF	Factor: MAZ; motif: GGGMGGGGSSGGGGGGGGGGGG	TF:M09636	1.81496e-06	5.74113	16674	231	222	20092	PRDM5,PCSK9,FAM184B,ZNF667,PRICKLE1,HOXA9,FAM110B,ADCY5,PODXL2,SH3BGRL2,KCNK13,GPR83,FBXL2,GRIN3A,TMEM132E,PRKCZ,ZNF518B,WNT6,VENTX,MUL1,PPM1E,TES,CRABP2,SLC9A2,EIF4E3,SLC24A4,PLIN5,IRAK3,KL,ZNF75A,IL17RB,MFAP3L,CYP1B1,TSHZ3,RBP7,RNF32,TSPAN2,SLCO4C1,ZNF658,BASP1,SCN9A,IMPACT,PLEKHG6,FAM174B,KCNMA1,UNC5A,PEX11A,LHX1,CCNJ,ANXA5,CLDN6,HPGD,IGFBP7,ITPRIPL2,NSUN7,CCNJL,F2RL1,CTBP2,FZD9,ZFP3,ADCY4,TPK…
TF	Factor: BEN; motif: CAGCGRNV; match class: 1	TF:M01240_1	2.11886e-06	5.6739	13603	231	197	20092	PRDM5,PCSK9,FAM184B,ZNF667,PRICKLE1,HOXA9,FAM110B,ADCY5,PODXL2,SH3BGRL2,KCNK13,WDR35,GPR83,FBXL2,GRIN3A,TMEM132E,PRKCZ,ZNF518B,WNT6,VENTX,MUL1,PPM1E,TES,CRABP2,SLC9A2,EIF4E3,SLC24A4,IRAK3,KL,ZNF75A,IL17RB,MFAP3L,CYP1B1,TSHZ3,RBP7,RNF32,TSPAN2,SLCO4C1,BASP1,SCN9A,PLEKHG6,FAM174B,KCNMA1,UNC5A,PEX11A,LHX1,CCNJ,ANXA5,CLDN6,HPGD,IGFBP7,ITPRIPL2,NSUN7,CCNJL,F2RL1,CTBP2,FZD9,ZFP3,ADCY4,TPK1,CACHD1,ITGA1…
TF	Factor: Sp2; motif: TGGGCGCGCCCA; match class: 1	TF:M06948_1	2.25791e-06	5.64629	6383	231	118	20092	PCSK9,FAM184B,ZNF667,HOXA9,FAM110B,ADCY5,PODXL2,KCNK13,GPR83,FBXL2,TMEM132E,ZNF518B,PPM1E,EIF4E3,SLC24A4,PLIN5,KL,IL17RB,CYP1B1,TSHZ3,RBP7,RNF32,TSPAN2,SLCO4C1,ZNF658,SCN9A,PLEKHG6,FAM174B,KCNMA1,UNC5A,LHX1,CCNJ,ANXA5,HPGD,ITPRIPL2,CCNJL,CTBP2,FZD9,ADCY4,CACHD1,ST6GALNAC3,TM6SF1,PANX2,NETO2,LTBP2,ALPL,SAMHD1,ZNF879,MRPS22,SHOX2,KCNQ1,CEBPD,MSRB3,SMAD9,ICAM5,PRRG4,COX6B2,HCK,ZNF501,RGMA,ZIK1,ARRDC…
TF	Factor: E2F-1:HES-7; motif: GGCRCGTGSYNNWNGGCGCSM	TF:M08525	3.21613e-06	5.49267	17527	231	227	20092	PRDM5,PCSK9,FAM184B,ZNF667,PRICKLE1,HOXA9,FAM110B,ADCY5,PODXL2,SH3BGRL2,KCNK13,WDR35,GPR83,FBXL2,GRIN3A,TMEM132E,PRKCZ,ZNF229,ZNF518B,WNT6,VENTX,MUL1,PPM1E,TES,CRABP2,SLC9A2,EIF4E3,SLC24A4,PLIN5,IRAK3,KL,ZNF75A,IL17RB,MFAP3L,CYP1B1,TSHZ3,RBP7,RNF32,TSPAN2,SLCO4C1,ZNF658,BASP1,SCN9A,IMPACT,PLEKHG6,FAM174B,KCNMA1,UNC5A,PEX11A,LHX1,CCNJ,ANXA5,CLDN6,HPGD,IGFBP7,ITPRIPL2,NSUN7,CCNJL,F2RL1,CTBP2,FZD9,Z…
TF	Factor: BEN; motif: CAGCGRNV	TF:M01240	4.53342e-06	5.34357	16908	231	223	20092	PRDM5,PCSK9,FAM184B,ZNF667,PRICKLE1,HOXA9,FAM110B,ADCY5,PODXL2,SH3BGRL2,KCNK13,WDR35,GPR83,FBXL2,GRIN3A,TMEM132E,PRKCZ,ZNF518B,WNT6,VENTX,MUL1,PPM1E,TES,CRABP2,SLC9A2,EIF4E3,SLC24A4,PLIN5,IRAK3,KL,ZNF75A,IL17RB,MFAP3L,CYP1B1,TSHZ3,RBP7,RNF32,TSPAN2,SLCO4C1,ZNF658,BASP1,SCN9A,IMPACT,PLEKHG6,FAM174B,KCNMA1,UNC5A,PEX11A,LHX1,CCNJ,ANXA5,CLDN6,HPGD,IGFBP7,ITPRIPL2,NSUN7,CCNJL,F2RL1,CTBP2,FZD9,ZFP3,ADC…
TF	Factor: Churchill; motif: CGGGNN	TF:M00986	5.55294e-06	5.25548	14603	231	205	20092	PRDM5,PCSK9,ZNF667,PRICKLE1,HOXA9,FAM110B,ADCY5,PODXL2,SH3BGRL2,KCNK13,GPR83,FBXL2,GRIN3A,TMEM132E,PRKCZ,ZNF518B,WNT6,VENTX,MUL1,PPM1E,TES,CRABP2,SLC9A2,EIF4E3,SLC24A4,PLIN5,IRAK3,KL,ZNF75A,IL17RB,MFAP3L,CYP1B1,TSHZ3,RBP7,RNF32,TSPAN2,SLCO4C1,BASP1,SCN9A,IMPACT,PLEKHG6,FAM174B,KCNMA1,UNC5A,PEX11A,LHX1,CCNJ,ANXA5,CLDN6,IGFBP7,ITPRIPL2,NSUN7,CCNJL,F2RL1,CTBP2,FZD9,ZFP3,ADCY4,TPK1,CACHD1,ELOVL3,DCBL…
TF	Factor: ZNF253; motif: SNGNSCGNGGNGCKGNN	TF:M13147	6.70261e-06	5.17376	11376	231	174	20092	PRDM5,PRICKLE1,HOXA9,FAM110B,ADCY5,PODXL2,SH3BGRL2,KCNK13,FBXL2,GRIN3A,TMEM132E,PRKCZ,ZNF518B,WNT6,VENTX,MUL1,PPM1E,TES,CRABP2,SLC9A2,EIF4E3,SLC24A4,KL,ZNF75A,IL17RB,MFAP3L,CYP1B1,TSHZ3,RBP7,RNF32,TSPAN2,IMPACT,PLEKHG6,FAM174B,KCNMA1,UNC5A,CCNJ,CLDN6,HPGD,ITPRIPL2,CCNJL,F2RL1,CTBP2,FZD9,ZFP3,ADCY4,TPK1,CACHD1,ITGA1,ELOVL3,DCBLD2,ST6GALNAC3,TM6SF1,SH3RF3,PANX2,CHFR,NETO2,LTBP2,ALPL,SAMHD1,CHST13,A…
TF	Factor: AP-2gamma; motif: GCCYNCRGSN	TF:M03811	6.83421e-06	5.16531	9077	231	149	20092	PRDM5,PCSK9,ZNF667,PRICKLE1,HOXA9,ADCY5,PODXL2,SH3BGRL2,KCNK13,GPR83,FBXL2,GRIN3A,TMEM132E,PRKCZ,ZNF518B,VENTX,PPM1E,TES,CRABP2,SLC9A2,SLC24A4,PLIN5,KL,ZNF75A,IL17RB,MFAP3L,CYP1B1,TSHZ3,RNF32,TSPAN2,SLCO4C1,SCN9A,PLEKHG6,KCNMA1,UNC5A,LHX1,IGFBP7,F2RL1,CTBP2,FZD9,ZFP3,ADCY4,TPK1,CACHD1,ITGA1,DCBLD2,ST6GALNAC3,TM6SF1,SH3RF3,PANX2,CHFR,NETO2,LTBP2,ALPL,CHST13,ADM2,MRPS22,SHOX2,KCNQ1,MSRB3,LRRK2,SMAD…
TF	Factor: Churchill; motif: CGGGNN; match class: 1	TF:M00986_1	7.44418e-06	5.12818	10721	231	167	20092	PRDM5,PCSK9,PRICKLE1,FAM110B,ADCY5,PODXL2,KCNK13,FBXL2,GRIN3A,TMEM132E,PRKCZ,ZNF518B,WNT6,VENTX,MUL1,PPM1E,CRABP2,SLC9A2,EIF4E3,SLC24A4,PLIN5,IRAK3,KL,IL17RB,MFAP3L,CYP1B1,TSHZ3,RBP7,RNF32,TSPAN2,SLCO4C1,BASP1,IMPACT,PLEKHG6,FAM174B,KCNMA1,UNC5A,CCNJ,ANXA5,CLDN6,IGFBP7,ITPRIPL2,NSUN7,CCNJL,CTBP2,FZD9,ZFP3,ADCY4,TPK1,CACHD1,DCBLD2,ST6GALNAC3,TM6SF1,SH3RF3,PANX2,CHFR,NETO2,LTBP2,ALPL,SAMHD1,ZNF879,…
TF	Factor: MAZ; motif: GGGMGGGGSSGGGGGGGGGGGG; match class: 1	TF:M09636_1	7.59704e-06	5.11936	14521	231	204	20092	PRDM5,FAM184B,ZNF667,PRICKLE1,HOXA9,FAM110B,ADCY5,PODXL2,SH3BGRL2,KCNK13,GPR83,FBXL2,GRIN3A,TMEM132E,PRKCZ,ZNF518B,WNT6,VENTX,PPM1E,TES,CRABP2,SLC9A2,EIF4E3,SLC24A4,PLIN5,IRAK3,KL,ZNF75A,IL17RB,MFAP3L,CYP1B1,TSHZ3,RBP7,RNF32,TSPAN2,SLCO4C1,ZNF658,BASP1,SCN9A,IMPACT,PLEKHG6,FAM174B,KCNMA1,UNC5A,LHX1,CCNJ,ANXA5,CLDN6,HPGD,IGFBP7,ITPRIPL2,NSUN7,CCNJL,F2RL1,CTBP2,FZD9,ZFP3,ADCY4,CACHD1,ELOVL3,DCBLD2,…
TF	Factor: E2F-1; motif: NGGGCGGGARV; match class: 1	TF:M07206_1	8.1241e-06	5.09022	11205	231	172	20092	PRDM5,FAM184B,ZNF667,PRICKLE1,FAM110B,ADCY5,PODXL2,SH3BGRL2,KCNK13,WDR35,GPR83,GRIN3A,TMEM132E,PRKCZ,ZNF229,ZNF518B,WNT6,VENTX,MUL1,PPM1E,CRABP2,SLC9A2,EIF4E3,SLC24A4,PLIN5,IRAK3,KL,ZNF75A,IL17RB,MFAP3L,CYP1B1,TSHZ3,RBP7,TSPAN2,SLCO4C1,ZNF658,BASP1,IMPACT,PLEKHG6,FAM174B,KCNMA1,UNC5A,LHX1,CCNJ,ANXA5,IGFBP7,ITPRIPL2,NSUN7,F2RL1,CTBP2,FZD9,ZFP3,ADCY4,TPK1,ITGA1,DCBLD2,ST6GALNAC3,SH3RF3,PANX2,NETO2,…
TF	Factor: AP-2; motif: SNNNCCNCAGGCN	TF:M00915	8.13448e-06	5.08967	9900	231	158	20092	PRDM5,PCSK9,ZNF667,PRICKLE1,HOXA9,ADCY5,PODXL2,SH3BGRL2,KCNK13,GPR83,FBXL2,TMEM132E,ZNF518B,WNT6,VENTX,MUL1,PPM1E,TES,CRABP2,SLC9A2,EIF4E3,PLIN5,IRAK3,KL,ZNF75A,IL17RB,CYP1B1,TSHZ3,RBP7,RNF32,TSPAN2,SLCO4C1,IMPACT,PLEKHG6,FAM174B,KCNMA1,UNC5A,LHX1,CCNJ,ANXA5,CLDN6,IGFBP7,ITPRIPL2,CCNJL,F2RL1,CTBP2,ZFP3,ADCY4,CACHD1,ITGA1,ST6GALNAC3,TM6SF1,PANX2,CHFR,NETO2,LTBP2,ALPL,SAMHD1,ZNF879,CHST13,ADM2,COL2…
TF	Factor: AP-2gamma; motif: GCCYNCRGSN; match class: 1	TF:M03811_1	1.08231e-05	4.96565	3922	231	83	20092	ZNF667,PRICKLE1,ADCY5,SH3BGRL2,KCNK13,GPR83,PRKCZ,VENTX,PPM1E,CRABP2,SLC9A2,SLC24A4,KL,IL17RB,CYP1B1,TSHZ3,PLEKHG6,UNC5A,IGFBP7,F2RL1,CTBP2,ZFP3,CACHD1,TM6SF1,SH3RF3,PANX2,NETO2,LTBP2,ALPL,ADM2,MRPS22,SHOX2,KCNQ1,LRRK2,ZNF37A,HCK,RGMA,MAGI3,ARRDC4,VIPR1,GPAA1,PADI2,ST3GAL2,HDAC11,KLF14,MBOAT2,STXBP5,IRS2,KIAA1614,RNF141,ISM2,CITED4,TCF7L1,TMEM11,SMARCD3,PRDM2,EFNA1,MFSD1,RPL26L1,CAMKK1,CCDC112,BS…
TF	Factor: p300; motif: ACNTCCG; match class: 1	TF:M04826_1	1.20557e-05	4.91881	15644	231	213	20092	PRDM5,PCSK9,FAM184B,ZNF667,PRICKLE1,HOXA9,FAM110B,ADCY5,PODXL2,SH3BGRL2,KCNK13,WDR35,GPR83,FBXL2,GRIN3A,TMEM132E,PRKCZ,ZNF229,ZNF518B,WNT6,VENTX,MUL1,PPM1E,TES,CRABP2,SLC9A2,EIF4E3,SLC24A4,PLIN5,IRAK3,KL,ZNF75A,IL17RB,MFAP3L,CYP1B1,TSHZ3,RBP7,RNF32,TSPAN2,ZNF658,BASP1,SCN9A,PLEKHG6,FAM174B,KCNMA1,UNC5A,PEX11A,LHX1,CCNJ,ANXA5,CLDN6,IGFBP7,ITPRIPL2,NSUN7,CCNJL,F2RL1,CTBP2,FZD9,ZFP3,ADCY4,TPK1,CACHD…
TF	Factor: Sp3; motif: NGCCACGCCCMCN	TF:M12153	1.25883e-05	4.90003	6392	231	116	20092	ZNF667,HOXA9,ADCY5,PODXL2,KCNK13,PRKCZ,ZNF229,ZNF518B,PPM1E,SLC9A2,EIF4E3,SLC24A4,PLIN5,IL17RB,CYP1B1,TSHZ3,RBP7,TSPAN2,SCN9A,IMPACT,PLEKHG6,FAM174B,KCNMA1,UNC5A,ANXA5,HPGD,NSUN7,F2RL1,FZD9,CACHD1,DCBLD2,ST6GALNAC3,TM6SF1,PANX2,ALPL,SAMHD1,ZNF879,ADM2,DUSP23,SHOX2,KCNQ1,CEBPD,LRRK2,SMAD9,ADPRH,ICAM5,SKAP2,COX6B2,HCK,MAGI3,ARRDC4,COL9A3,HLX,CYGB,RPP25,OTUB2,INHBB,PADI2,ST3GAL2,HDAC11,GNG7,KLF14,SV…
TF	Factor: AP-2; motif: MKCCCSCNGGCG; match class: 1	TF:M00189_1	1.81655e-05	4.74075	6271	231	114	20092	ZNF667,PRICKLE1,ADCY5,PODXL2,SH3BGRL2,KCNK13,PRKCZ,WNT6,VENTX,PPM1E,SLC9A2,EIF4E3,SLC24A4,IRAK3,KL,IL17RB,CYP1B1,TSHZ3,RBP7,TSPAN2,SLCO4C1,PLEKHG6,KCNMA1,UNC5A,LHX1,CCNJ,ANXA5,HPGD,IGFBP7,ITPRIPL2,NSUN7,F2RL1,CTBP2,CACHD1,TM6SF1,PANX2,CHFR,NETO2,LTBP2,ALPL,CHST13,COL24A1,MRPS22,DUSP23,KCNQ1,CEBPD,MSRB3,SMAD9,PRRG4,ZNF37A,HCK,RGMA,MAGI3,ARRDC4,VIPR1,COL9A3,CYGB,RPP25,LRRC4,INHBB,PADI2,HDAC11,KLF14…
TF	Factor: ZNF670; motif: SNGGGCRGRG	TF:M13124	2.30034e-05	4.63821	13118	231	190	20092	FAM184B,ZNF667,PRICKLE1,HOXA9,FAM110B,ADCY5,PODXL2,SH3BGRL2,KCNK13,FBXL2,GRIN3A,TMEM132E,PRKCZ,ZNF518B,WNT6,VENTX,PPM1E,CRABP2,SLC9A2,EIF4E3,SLC24A4,PLIN5,IRAK3,KL,ZNF75A,IL17RB,MFAP3L,CYP1B1,TSHZ3,RBP7,RNF32,TSPAN2,BASP1,SCN9A,IMPACT,PLEKHG6,FAM174B,KCNMA1,UNC5A,CCNJ,ANXA5,CLDN6,HPGD,IGFBP7,ITPRIPL2,NSUN7,CCNJL,F2RL1,CTBP2,FZD9,ZFP3,ADCY4,TPK1,CACHD1,ITGA1,DCBLD2,ST6GALNAC3,TM6SF1,SH3RF3,PANX2,C…
TF	Factor: TFAP2A; motif: NGCCCYNNGGGCN	TF:M04148	2.32414e-05	4.63374	10292	231	161	20092	PRDM5,PCSK9,FAM184B,ZNF667,PRICKLE1,HOXA9,FAM110B,ADCY5,PODXL2,SH3BGRL2,KCNK13,GPR83,TMEM132E,PRKCZ,WNT6,VENTX,MUL1,TES,SLC9A2,EIF4E3,SLC24A4,PLIN5,IRAK3,KL,ZNF75A,IL17RB,MFAP3L,CYP1B1,RNF32,TSPAN2,BASP1,IMPACT,PLEKHG6,FAM174B,UNC5A,LHX1,CCNJ,ANXA5,IGFBP7,ITPRIPL2,CCNJL,F2RL1,CTBP2,FZD9,ZFP3,ADCY4,TPK1,CACHD1,ITGA1,DCBLD2,ST6GALNAC3,TM6SF1,SH3RF3,CHFR,NETO2,LTBP2,ALPL,SAMHD1,ZNF879,CHST13,COL24A1…
TF	Factor: TIEG1; motif: NCCCNSNCCCCGCCCCC	TF:M12351	2.4026e-05	4.61932	12609	231	185	20092	PRDM5,ZNF667,PRICKLE1,HOXA9,FAM110B,ADCY5,SH3BGRL2,KCNK13,FBXL2,GRIN3A,TMEM132E,PRKCZ,ZNF518B,WNT6,VENTX,PPM1E,CRABP2,SLC9A2,EIF4E3,SLC24A4,PLIN5,IRAK3,KL,IL17RB,MFAP3L,CYP1B1,TSHZ3,RBP7,RNF32,TSPAN2,BASP1,SCN9A,IMPACT,PLEKHG6,FAM174B,KCNMA1,UNC5A,PEX11A,LHX1,ANXA5,CLDN6,IGFBP7,ITPRIPL2,CCNJL,F2RL1,CTBP2,FZD9,ZFP3,ADCY4,CACHD1,ITGA1,DCBLD2,ST6GALNAC3,TM6SF1,SH3RF3,PANX2,CHFR,NETO2,LTBP2,ALPL,ZNF8…
TF	Factor: Kaiso; motif: GCMGGGRGCRGS; match class: 1	TF:M03876_1	2.45341e-05	4.61023	9395	231	151	20092	PRDM5,FAM184B,ZNF667,PRICKLE1,FAM110B,ADCY5,PODXL2,SH3BGRL2,GPR83,GRIN3A,PRKCZ,ZNF518B,WNT6,VENTX,CRABP2,SLC9A2,EIF4E3,SLC24A4,IRAK3,KL,ZNF75A,MFAP3L,TSHZ3,TSPAN2,BASP1,IMPACT,PLEKHG6,FAM174B,KCNMA1,UNC5A,LHX1,CLDN6,HPGD,IGFBP7,ITPRIPL2,NSUN7,CCNJL,F2RL1,CTBP2,FZD9,ADCY4,TPK1,CACHD1,ITGA1,DCBLD2,ST6GALNAC3,TM6SF1,SH3RF3,PANX2,CHFR,NETO2,LTBP2,ALPL,CHST13,ADM2,COL24A1,SHOX2,KCNQ1,CEBPD,MSRB3,SMAD9…
TF	Factor: Sp1; motif: NGGGGGCGGGGCCNGGGGGGGG	TF:M10071	2.50217e-05	4.60168	8783	231	144	20092	ZNF667,HOXA9,FAM110B,ADCY5,PODXL2,KCNK13,FBXL2,PRKCZ,ZNF518B,WNT6,VENTX,CRABP2,SLC9A2,EIF4E3,KL,CYP1B1,TSHZ3,RBP7,RNF32,TSPAN2,BASP1,SCN9A,IMPACT,PLEKHG6,FAM174B,KCNMA1,UNC5A,ANXA5,ITPRIPL2,CCNJL,F2RL1,CTBP2,FZD9,ZFP3,TPK1,CACHD1,DCBLD2,ST6GALNAC3,TM6SF1,PANX2,CHFR,NETO2,LTBP2,ALPL,ZNF879,CHST13,ADM2,DUSP23,SHOX2,KCNQ1,CEBPD,SMAD9,ADPRH,ICAM5,DYRK1B,SKAP2,COX6B2,RIPK3,RGMA,MAGI3,CPPED1,ARRDC4,VIP…
TF	Factor: E2F-4; motif: NNTTCCCGCCNN; match class: 1	TF:M04823_1	2.6173e-05	4.58215	8103	231	136	20092	PRDM5,FAM184B,PRICKLE1,ADCY5,PODXL2,SH3BGRL2,KCNK13,WDR35,GPR83,GRIN3A,TMEM132E,PRKCZ,ZNF229,ZNF518B,WNT6,VENTX,MUL1,PPM1E,TES,CRABP2,SLC24A4,PLIN5,KL,ZNF75A,IL17RB,MFAP3L,CYP1B1,RBP7,TSPAN2,SLCO4C1,ZNF658,BASP1,PLEKHG6,FAM174B,KCNMA1,UNC5A,LHX1,CCNJ,ANXA5,ITPRIPL2,F2RL1,CTBP2,FZD9,ZFP3,ITGA1,DCBLD2,ST6GALNAC3,TM6SF1,PANX2,NETO2,LTBP2,ALPL,SAMHD1,COL24A1,DUSP23,SHOX2,CEBPD,MSRB3,SMAD9,ICAM5,DYRK1…
TF	Factor: KLF15; motif: RCCMCRCCCMCN	TF:M12160	4.74494e-05	4.32377	13097	231	189	20092	PRDM5,ZNF667,PRICKLE1,HOXA9,FAM110B,ADCY5,PODXL2,SH3BGRL2,KCNK13,GPR83,FBXL2,TMEM132E,PRKCZ,ZNF229,ZNF518B,WNT6,VENTX,MUL1,PPM1E,TES,CRABP2,SLC9A2,EIF4E3,SLC24A4,PLIN5,KL,IL17RB,MFAP3L,CYP1B1,TSHZ3,RBP7,RNF32,TSPAN2,SLCO4C1,ZNF658,BASP1,SCN9A,IMPACT,PLEKHG6,FAM174B,KCNMA1,UNC5A,PEX11A,LHX1,CCNJ,ANXA5,CLDN6,HPGD,IGFBP7,ITPRIPL2,NSUN7,CCNJL,F2RL1,CTBP2,FZD9,ZFP3,ADCY4,TPK1,CACHD1,ITGA1,ELOVL3,DCBLD…
TF	Factor: E2F; motif: TTTCGCGC	TF:M00425	4.87182e-05	4.31231	11410	231	172	20092	PRDM5,PCSK9,FAM184B,ZNF667,PRICKLE1,HOXA9,FAM110B,ADCY5,PODXL2,SH3BGRL2,KCNK13,GRIN3A,TMEM132E,PRKCZ,ZNF229,ZNF518B,WNT6,VENTX,MUL1,PPM1E,TES,SLC9A2,SLC24A4,IRAK3,IL17RB,MFAP3L,CYP1B1,TSHZ3,RBP7,RNF32,SLCO4C1,BASP1,SCN9A,IMPACT,PLEKHG6,KCNMA1,UNC5A,PEX11A,CCNJ,ANXA5,HPGD,NSUN7,F2RL1,CTBP2,FZD9,ZFP3,TPK1,CACHD1,ITGA1,DCBLD2,ST6GALNAC3,TM6SF1,SH3RF3,CHFR,NETO2,LTBP2,ALPL,SAMHD1,ZNF879,ADM2,COL24A1,…
TF	Factor: CP2; motif: NRRRCCGGCYNRARCCGGNN; match class: 1	TF:M12590_1	5.27877e-05	4.27747	6939	231	121	20092	PRDM5,PCSK9,HOXA9,ADCY5,PODXL2,WDR35,FBXL2,GRIN3A,TMEM132E,PRKCZ,ZNF518B,MUL1,TES,CRABP2,SLC9A2,SLC24A4,PLIN5,KL,IL17RB,MFAP3L,TSHZ3,RBP7,RNF32,TSPAN2,PLEKHG6,KCNMA1,PEX11A,LHX1,CCNJ,ANXA5,ITPRIPL2,NSUN7,CCNJL,CTBP2,FZD9,ADCY4,ITGA1,DCBLD2,SH3RF3,NETO2,LTBP2,ZNF879,ADM2,SHOX2,KCNQ1,CEBPD,LRRK2,ADPRH,DYRK1B,SKAP2,PRRG4,COX6B2,HCK,RGMA,MAGI3,ARRDC4,VIPR1,COL9A3,FAM151B,CYGB,RPP25,GPAA1,LRRC4,INHBB,…
TF	Factor: TFAP2A; motif: NGCCCYNNGGGCN; match class: 1	TF:M04148_1	5.77295e-05	4.2386	9851	231	155	20092	PRDM5,PCSK9,FAM184B,ZNF667,PRICKLE1,HOXA9,FAM110B,ADCY5,PODXL2,SH3BGRL2,KCNK13,GPR83,TMEM132E,PRKCZ,WNT6,MUL1,SLC9A2,EIF4E3,SLC24A4,PLIN5,IRAK3,KL,ZNF75A,IL17RB,MFAP3L,CYP1B1,RNF32,TSPAN2,BASP1,IMPACT,PLEKHG6,FAM174B,UNC5A,LHX1,CCNJ,ANXA5,IGFBP7,ITPRIPL2,CCNJL,F2RL1,CTBP2,FZD9,ZFP3,ADCY4,TPK1,CACHD1,ITGA1,DCBLD2,ST6GALNAC3,TM6SF1,SH3RF3,CHFR,NETO2,LTBP2,ALPL,SAMHD1,ZNF879,CHST13,COL24A1,DUSP23,SH…
TF	Factor: TF3C-beta; motif: CCNGGAGGGCTTCCTGGAGGAG; match class: 1	TF:M04863_1	6.26711e-05	4.20293	8800	231	143	20092	PRDM5,PCSK9,FAM184B,PRICKLE1,HOXA9,FAM110B,ADCY5,PODXL2,KCNK13,FBXL2,GRIN3A,TMEM132E,PRKCZ,WNT6,VENTX,PPM1E,SLC9A2,IRAK3,KL,ZNF75A,MFAP3L,CYP1B1,TSHZ3,RBP7,RNF32,TSPAN2,SLCO4C1,ZNF658,BASP1,SCN9A,IMPACT,PLEKHG6,KCNMA1,UNC5A,LHX1,ANXA5,CLDN6,HPGD,IGFBP7,ITPRIPL2,NSUN7,F2RL1,CTBP2,ADCY4,CACHD1,TM6SF1,SH3RF3,PANX2,NETO2,LTBP2,ALPL,SAMHD1,ADM2,MRPS22,DUSP23,KCNQ1,CEBPD,MSRB3,SMAD9,ICAM5,DYRK1B,PRRG4,…
TF	Factor: LBP-1; motif: NRCCGGTNNNNACCGGYN	TF:M11490	6.66747e-05	4.17604	6964	231	121	20092	FAM184B,ZNF667,HOXA9,FAM110B,ADCY5,PODXL2,SH3BGRL2,KCNK13,WDR35,GRIN3A,TMEM132E,ZNF518B,WNT6,VENTX,MUL1,PPM1E,TES,SLC9A2,EIF4E3,SLC24A4,PLIN5,KL,ZNF75A,IL17RB,TSHZ3,RBP7,RNF32,TSPAN2,SCN9A,UNC5A,PEX11A,LHX1,ANXA5,HPGD,IGFBP7,ITPRIPL2,NSUN7,CCNJL,ZFP3,ADCY4,TPK1,DCBLD2,TM6SF1,PANX2,NETO2,LTBP2,SAMHD1,ZNF879,CHST13,ADM2,SHOX2,KCNQ1,CEBPD,MSRB3,SMAD9,ADPRH,DYRK1B,SKAP2,PRRG4,ZNF37A,COX6B2,HCK,RIPK3,…
TF	Factor: Sp1; motif: NGGGGCGGGGN	TF:M07395	7.93458e-05	4.10048	10993	231	167	20092	ZNF667,PRICKLE1,HOXA9,FAM110B,ADCY5,PODXL2,SH3BGRL2,KCNK13,FBXL2,PRKCZ,ZNF518B,WNT6,VENTX,CRABP2,SLC9A2,EIF4E3,SLC24A4,KL,MFAP3L,CYP1B1,TSHZ3,RBP7,RNF32,TSPAN2,BASP1,SCN9A,IMPACT,PLEKHG6,FAM174B,KCNMA1,UNC5A,ANXA5,CLDN6,HPGD,IGFBP7,ITPRIPL2,CCNJL,F2RL1,CTBP2,FZD9,ZFP3,ADCY4,TPK1,CACHD1,ELOVL3,DCBLD2,ST6GALNAC3,TM6SF1,SH3RF3,PANX2,CHFR,NETO2,LTBP2,ALPL,CHST13,ADM2,DUSP23,SHOX2,KCNQ1,CEBPD,LRRK2,SM…
TF	Factor: Sp1; motif: GGGGCGGGGC	TF:M00931	8.16684e-05	4.08795	10623	231	163	20092	ZNF667,PRICKLE1,HOXA9,FAM110B,ADCY5,PODXL2,SH3BGRL2,KCNK13,FBXL2,PRKCZ,ZNF518B,WNT6,VENTX,CRABP2,SLC9A2,EIF4E3,SLC24A4,KL,MFAP3L,CYP1B1,TSHZ3,RBP7,RNF32,TSPAN2,BASP1,SCN9A,IMPACT,PLEKHG6,FAM174B,KCNMA1,UNC5A,ANXA5,CLDN6,HPGD,IGFBP7,ITPRIPL2,CCNJL,F2RL1,CTBP2,FZD9,ZFP3,ADCY4,TPK1,CACHD1,ELOVL3,DCBLD2,ST6GALNAC3,TM6SF1,PANX2,CHFR,NETO2,LTBP2,ALPL,CHST13,ADM2,DUSP23,SHOX2,KCNQ1,CEBPD,LRRK2,SMAD9,ADP…
TF	Factor: ctcf; motif: CCRSCAGGGGGCGCN; match class: 1	TF:M10426_1	8.23088e-05	4.08455	4524	231	89	20092	PRICKLE1,HOXA9,FAM110B,ADCY5,PODXL2,FBXL2,GRIN3A,PRKCZ,ZNF518B,SLC9A2,EIF4E3,KL,MFAP3L,CYP1B1,TSHZ3,RBP7,TSPAN2,SLCO4C1,SCN9A,KCNMA1,CCNJ,ANXA5,ITPRIPL2,CCNJL,F2RL1,FZD9,TPK1,DCBLD2,TM6SF1,PANX2,NETO2,LTBP2,ALPL,ZNF879,MRPS22,KCNQ1,PRRG4,RGMA,MAGI3,ARRDC4,VIPR1,COL9A3,HLX,CYGB,RPP25,OTUB2,LRRC4,HDAC11,KLF14,SVIL,CBX1,MBOAT2,IRS2,PLCL1,ICA1,ISM2,CITED4,TCF7L1,GALNT3,SMARCD3,SNX10,TMBIM1,RPL26L1,CA…
TF	Factor: Sp1; motif: NWRGCCACGCCCMCN	TF:M12152	8.29873e-05	4.08099	7561	231	128	20092	PCSK9,ZNF667,HOXA9,ADCY5,KCNK13,PRKCZ,ZNF518B,WNT6,VENTX,PPM1E,SLC9A2,EIF4E3,SLC24A4,PLIN5,KL,IL17RB,CYP1B1,TSHZ3,RBP7,TSPAN2,IMPACT,PLEKHG6,FAM174B,UNC5A,NSUN7,CCNJL,F2RL1,FZD9,TPK1,CACHD1,DCBLD2,ST6GALNAC3,TM6SF1,PANX2,CHFR,ALPL,SAMHD1,ZNF879,CHST13,ADM2,MRPS22,DUSP23,KCNQ1,CEBPD,LRRK2,SMAD9,ADPRH,ICAM5,SKAP2,COX6B2,HCK,RIPK3,ZIK1,MAGI3,CPPED1,ARRDC4,VIPR1,COL9A3,HLX,CYGB,RPP25,OTUB2,INHBB,PADI…
TF	Factor: KLF14; motif: NRCCACRCCCMCN	TF:M12183	8.54863e-05	4.0681	7072	231	122	20092	PRDM5,ZNF667,PRICKLE1,HOXA9,FAM110B,ADCY5,PODXL2,KCNK13,GRIN3A,PRKCZ,ZNF518B,WNT6,VENTX,SLC9A2,EIF4E3,SLC24A4,PLIN5,KL,IL17RB,CYP1B1,TSHZ3,RBP7,TSPAN2,SCN9A,IMPACT,PLEKHG6,FAM174B,KCNMA1,UNC5A,ANXA5,ITPRIPL2,NSUN7,CCNJL,CTBP2,FZD9,ZFP3,CACHD1,DCBLD2,ST6GALNAC3,TM6SF1,PANX2,ALPL,ZNF879,CHST13,ADM2,SHOX2,KCNQ1,CEBPD,SMAD9,ICAM5,DYRK1B,SKAP2,COX6B2,HCK,RIPK3,ZIK1,MAGI3,ARRDC4,HLX,CYGB,OTUB2,LRRC4,IN…
TF	Factor: RNF96; motif: BCCCGCRGCC	TF:M01199	0.000102381	3.98978	8770	231	142	20092	PRDM5,PCSK9,PRICKLE1,HOXA9,FAM110B,ADCY5,PODXL2,SH3BGRL2,KCNK13,WDR35,GPR83,FBXL2,GRIN3A,TMEM132E,PRKCZ,ZNF229,ZNF518B,WNT6,VENTX,EIF4E3,SLC24A4,IRAK3,KL,ZNF75A,IL17RB,MFAP3L,CYP1B1,TSHZ3,RBP7,RNF32,TSPAN2,IMPACT,FAM174B,KCNMA1,UNC5A,LHX1,CCNJ,CLDN6,HPGD,ITPRIPL2,CCNJL,F2RL1,CTBP2,FZD9,ADCY4,TPK1,CACHD1,ITGA1,DCBLD2,ST6GALNAC3,TM6SF1,SH3RF3,PANX2,CHFR,NETO2,LTBP2,ALPL,ZNF879,ADM2,COL24A1,MRPS22,S…
TF	Factor: BTEB3; motif: CCNNSCCNSCCCCKCCCCC	TF:M09826	0.000107666	3.96792	11988	231	177	20092	PRDM5,ZNF667,HOXA9,FAM110B,ADCY5,PODXL2,SH3BGRL2,KCNK13,FBXL2,TMEM132E,PRKCZ,ZNF518B,WNT6,VENTX,PPM1E,CRABP2,SLC9A2,EIF4E3,SLC24A4,PLIN5,IRAK3,KL,MFAP3L,CYP1B1,TSHZ3,RBP7,RNF32,TSPAN2,ZNF658,BASP1,SCN9A,IMPACT,PLEKHG6,FAM174B,KCNMA1,UNC5A,PEX11A,LHX1,CCNJ,ANXA5,CLDN6,HPGD,ITPRIPL2,CCNJL,CTBP2,FZD9,ZFP3,ADCY4,CACHD1,DCBLD2,ST6GALNAC3,TM6SF1,SH3RF3,PANX2,CHFR,NETO2,LTBP2,ALPL,ZNF879,CHST13,ADM2,COL…
TF	Factor: SP1; motif: GGCCCCGCCCCCN	TF:M12666	0.000109075	3.96227	8951	231	144	20092	ZNF667,HOXA9,ADCY5,PODXL2,KCNK13,FBXL2,PRKCZ,ZNF518B,WNT6,VENTX,PPM1E,CRABP2,SLC9A2,EIF4E3,PLIN5,IRAK3,KL,MFAP3L,CYP1B1,TSHZ3,RBP7,RNF32,TSPAN2,BASP1,IMPACT,PLEKHG6,FAM174B,KCNMA1,ANXA5,CLDN6,IGFBP7,NSUN7,F2RL1,FZD9,TPK1,CACHD1,DCBLD2,ST6GALNAC3,TM6SF1,SH3RF3,PANX2,CHFR,NETO2,LTBP2,ALPL,ZNF879,CHST13,ADM2,DUSP23,SHOX2,KCNQ1,CEBPD,SMAD9,ADPRH,ICAM5,DYRK1B,SKAP2,COX6B2,HCK,RIPK3,RGMA,ZIK1,MAGI3,ARR…
TF	Factor: E2F-1:Elk-1; motif: SGCGCSNNAMCGGAAGT; match class: 1	TF:M08205_1	0.000115239	3.9384	10757	231	164	20092	PRDM5,PCSK9,FAM184B,ZNF667,PRICKLE1,HOXA9,FAM110B,ADCY5,PODXL2,KCNK13,WDR35,GRIN3A,TMEM132E,PRKCZ,ZNF518B,WNT6,VENTX,MUL1,PPM1E,TES,SLC9A2,EIF4E3,SLC24A4,PLIN5,IRAK3,KL,ZNF75A,MFAP3L,CYP1B1,TSHZ3,RBP7,RNF32,ZNF658,BASP1,SCN9A,PLEKHG6,FAM174B,KCNMA1,UNC5A,PEX11A,LHX1,HPGD,IGFBP7,ITPRIPL2,CCNJL,CTBP2,FZD9,ZFP3,ITGA1,ELOVL3,DCBLD2,TM6SF1,SH3RF3,PANX2,NETO2,LTBP2,ALPL,SAMHD1,ZNF879,ADM2,COL24A1,MRPS2…
TF	Factor: ZXDL; motif: GSGSCNNGGGMRGCNCCGGGS; match class: 1	TF:M12722_1	0.000116744	3.93277	6863	231	119	20092	HOXA9,ADCY5,PODXL2,KCNK13,FBXL2,PRKCZ,ZNF518B,WNT6,PPM1E,TES,SLC9A2,EIF4E3,SLC24A4,PLIN5,KL,ZNF75A,IL17RB,MFAP3L,CYP1B1,TSHZ3,RBP7,TSPAN2,BASP1,IMPACT,PLEKHG6,FAM174B,KCNMA1,UNC5A,LHX1,ANXA5,IGFBP7,ITPRIPL2,CTBP2,FZD9,CACHD1,ITGA1,DCBLD2,ST6GALNAC3,TM6SF1,SH3RF3,PANX2,CHFR,NETO2,LTBP2,ALPL,ZNF879,DUSP23,SHOX2,KCNQ1,CEBPD,SMAD9,ZNF37A,MAGI3,CPPED1,ARRDC4,VIPR1,COL9A3,HLX,RPP25,OTUB2,LRRC4,INHBB,GN…
TF	Factor: E2F-3:TBR2; motif: ANGTGYKANGGCGCSTTNNCRNNT; match class: 1	TF:M08207_1	0.000118352	3.92682	15883	231	213	20092	PRDM5,PCSK9,FAM184B,ZNF667,HOXA9,FAM110B,ADCY5,PODXL2,SH3BGRL2,KCNK13,WDR35,GPR83,FBXL2,GRIN3A,TMEM132E,PRKCZ,ZNF229,ZNF518B,WNT6,VENTX,PPM1E,TES,CRABP2,SLC9A2,EIF4E3,SLC24A4,PLIN5,IRAK3,KL,ZNF75A,IL17RB,MFAP3L,CYP1B1,TSHZ3,RNF32,TSPAN2,SLCO4C1,ZNF658,BASP1,SCN9A,IMPACT,PLEKHG6,FAM174B,KCNMA1,UNC5A,PEX11A,LHX1,CCNJ,ANXA5,CLDN6,HPGD,IGFBP7,ITPRIPL2,NSUN7,CCNJL,F2RL1,CTBP2,FZD9,ZFP3,ADCY4,TPK1,ITGA…
TF	Factor: ZNF670; motif: SNGGGCRGRG; match class: 1	TF:M13124_1	0.000124919	3.90337	8449	231	138	20092	FAM184B,FAM110B,ADCY5,KCNK13,FBXL2,GRIN3A,TMEM132E,PRKCZ,ZNF518B,WNT6,VENTX,CRABP2,SLC9A2,EIF4E3,KL,MFAP3L,CYP1B1,TSHZ3,RBP7,RNF32,TSPAN2,SCN9A,IMPACT,PLEKHG6,FAM174B,KCNMA1,UNC5A,ANXA5,HPGD,IGFBP7,ITPRIPL2,NSUN7,CCNJL,F2RL1,CTBP2,ZFP3,ADCY4,TPK1,CACHD1,DCBLD2,ST6GALNAC3,TM6SF1,PANX2,CHFR,NETO2,LTBP2,ALPL,CHST13,ADM2,DUSP23,SHOX2,KCNQ1,CEBPD,SMAD9,ICAM5,DYRK1B,SKAP2,ZNF37A,COX6B2,HCK,RIPK3,RGMA,M…
TF	Factor: TCF-1; motif: ACATCGRGRCGCTGW	TF:M11603	0.000220844	3.65591	16718	231	219	20092	PRDM5,PCSK9,FAM184B,ZNF667,PRICKLE1,HOXA9,FAM110B,ADCY5,PODXL2,SH3BGRL2,KCNK13,WDR35,GPR83,FBXL2,GRIN3A,TMEM132E,PRKCZ,ZNF229,ZNF518B,WNT6,VENTX,PPM1E,TES,CRABP2,SLC9A2,EIF4E3,SLC24A4,PLIN5,IRAK3,KL,ZNF75A,IL17RB,MFAP3L,CYP1B1,TSHZ3,RBP7,RNF32,TSPAN2,SLCO4C1,ZNF658,BASP1,SCN9A,IMPACT,PLEKHG6,FAM174B,KCNMA1,UNC5A,PEX11A,LHX1,CCNJ,ANXA5,CLDN6,HPGD,IGFBP7,ITPRIPL2,NSUN7,CCNJL,F2RL1,CTBP2,FZD9,ZFP3,A…
TF	Factor: E2F-3:FOXI1; motif: NGACACCGCGCCCAC	TF:M08208	0.000260539	3.58413	12890	231	185	20092	PRDM5,ZNF667,PRICKLE1,HOXA9,FAM110B,ADCY5,PODXL2,SH3BGRL2,KCNK13,GPR83,FBXL2,GRIN3A,TMEM132E,PRKCZ,ZNF518B,WNT6,VENTX,MUL1,PPM1E,CRABP2,SLC9A2,EIF4E3,SLC24A4,IRAK3,KL,ZNF75A,IL17RB,MFAP3L,CYP1B1,TSHZ3,RNF32,TSPAN2,SLCO4C1,ZNF658,BASP1,SCN9A,IMPACT,PLEKHG6,KCNMA1,UNC5A,PEX11A,LHX1,ANXA5,CLDN6,HPGD,IGFBP7,ITPRIPL2,NSUN7,CCNJL,CTBP2,FZD9,ZFP3,ADCY4,TPK1,CACHD1,ITGA1,ELOVL3,DCBLD2,ST6GALNAC3,TM6SF1,S…
TF	Factor: E2F-3:TBR2; motif: ANGTGYKANGGCGCSTTNNCRNNT	TF:M08207	0.000299788	3.52319	17454	231	224	20092	PRDM5,PCSK9,FAM184B,ZNF667,PRICKLE1,HOXA9,FAM110B,ADCY5,PODXL2,SH3BGRL2,KCNK13,WDR35,GPR83,FBXL2,GRIN3A,TMEM132E,PRKCZ,ZNF229,ZNF518B,WNT6,VENTX,MUL1,PPM1E,TES,CRABP2,SLC9A2,EIF4E3,SLC24A4,PLIN5,IRAK3,KL,ZNF75A,IL17RB,MFAP3L,CYP1B1,TSHZ3,RBP7,RNF32,TSPAN2,SLCO4C1,ZNF658,BASP1,SCN9A,IMPACT,PLEKHG6,FAM174B,KCNMA1,UNC5A,PEX11A,LHX1,CCNJ,ANXA5,CLDN6,HPGD,IGFBP7,ITPRIPL2,NSUN7,CCNJL,F2RL1,CTBP2,FZD9,Z…
TF	Factor: Sp2; motif: NYSGCCCCGCCCCCY	TF:M03567	0.000302629	3.51909	7959	231	131	20092	ZNF667,PRICKLE1,HOXA9,ADCY5,PODXL2,KCNK13,FBXL2,PRKCZ,ZNF518B,WNT6,VENTX,CRABP2,SLC9A2,EIF4E3,KL,MFAP3L,CYP1B1,TSHZ3,RBP7,RNF32,TSPAN2,SCN9A,IMPACT,PLEKHG6,FAM174B,KCNMA1,UNC5A,ANXA5,CLDN6,IGFBP7,ITPRIPL2,CCNJL,CTBP2,ZFP3,TPK1,CACHD1,ST6GALNAC3,TM6SF1,PANX2,CHFR,NETO2,LTBP2,ALPL,CHST13,ADM2,DUSP23,SHOX2,KCNQ1,CEBPD,SMAD9,ICAM5,DYRK1B,SKAP2,ZNF37A,COX6B2,RIPK3,MAGI3,ARRDC4,VIPR1,COL9A3,CYGB,RPP25,…
TF	Factor: SP1; motif: NRGKGGGCGGGGCN	TF:M09765	0.000318346	3.4971	7714	231	128	20092	ZNF667,HOXA9,ADCY5,SH3BGRL2,KCNK13,FBXL2,PRKCZ,ZNF518B,WNT6,VENTX,SLC9A2,EIF4E3,KL,CYP1B1,TSHZ3,RBP7,RNF32,TSPAN2,SCN9A,IMPACT,PLEKHG6,FAM174B,KCNMA1,PEX11A,ANXA5,CLDN6,HPGD,IGFBP7,ITPRIPL2,CCNJL,FZD9,ZFP3,TPK1,CACHD1,ST6GALNAC3,TM6SF1,PANX2,CHFR,NETO2,LTBP2,ALPL,CHST13,ADM2,DUSP23,SHOX2,KCNQ1,CEBPD,SMAD9,ICAM5,DYRK1B,COX6B2,HCK,RIPK3,MAGI3,CPPED1,ARRDC4,VIPR1,COL9A3,CYGB,RPP25,OTUB2,LRRC4,INHBB,…
TF	Factor: E2F-4; motif: NGGCGGGAARN	TF:M07084	0.000396015	3.40229	11189	231	167	20092	PRDM5,PCSK9,FAM184B,PRICKLE1,HOXA9,FAM110B,ADCY5,PODXL2,SH3BGRL2,KCNK13,WDR35,GPR83,TMEM132E,PRKCZ,ZNF229,WNT6,VENTX,PPM1E,CRABP2,SLC24A4,PLIN5,IRAK3,KL,ZNF75A,IL17RB,MFAP3L,CYP1B1,TSHZ3,RBP7,TSPAN2,SLCO4C1,ZNF658,BASP1,IMPACT,PLEKHG6,FAM174B,KCNMA1,UNC5A,LHX1,CCNJ,ANXA5,CLDN6,IGFBP7,ITPRIPL2,NSUN7,F2RL1,CTBP2,FZD9,ZFP3,ITGA1,DCBLD2,ST6GALNAC3,TM6SF1,SH3RF3,PANX2,NETO2,LTBP2,ALPL,SAMHD1,COL24A1,M…
TF	Factor: ETF; motif: GVGGMGG; match class: 1	TF:M00695_1	0.000414302	3.38268	7249	231	122	20092	PRDM5,PRICKLE1,HOXA9,FAM110B,ADCY5,PODXL2,KCNK13,GRIN3A,TMEM132E,PRKCZ,ZNF229,WNT6,VENTX,PPM1E,TES,SLC9A2,EIF4E3,SLC24A4,KL,ZNF75A,IL17RB,MFAP3L,CYP1B1,TSHZ3,RBP7,TSPAN2,BASP1,IMPACT,FAM174B,KCNMA1,LHX1,CCNJ,ANXA5,IGFBP7,ITPRIPL2,CCNJL,F2RL1,CTBP2,FZD9,CACHD1,ELOVL3,DCBLD2,TM6SF1,SH3RF3,PANX2,CHFR,NETO2,LTBP2,SAMHD1,SHOX2,KCNQ1,CEBPD,MSRB3,LRRK2,SMAD9,ICAM5,DYRK1B,ZIK1,MAGI3,ARRDC4,VIPR1,COL9A3,H…
TF	Factor: ZNF37A; motif: CCYYGGCTCCNTSCCMN	TF:M12354	0.00049106	3.30887	11216	231	167	20092	PCSK9,FAM184B,HOXA9,FAM110B,ADCY5,PODXL2,SH3BGRL2,KCNK13,GPR83,FBXL2,GRIN3A,TMEM132E,PRKCZ,ZNF518B,WNT6,VENTX,MUL1,PPM1E,EIF4E3,SLC24A4,KL,IL17RB,MFAP3L,CYP1B1,TSHZ3,RBP7,RNF32,TSPAN2,SLCO4C1,ZNF658,BASP1,SCN9A,PLEKHG6,FAM174B,KCNMA1,UNC5A,PEX11A,LHX1,ANXA5,CLDN6,HPGD,IGFBP7,NSUN7,CCNJL,F2RL1,CTBP2,ADCY4,ITGA1,ELOVL3,DCBLD2,TM6SF1,SH3RF3,PANX2,CHFR,NETO2,LTBP2,ALPL,SAMHD1,ADM2,COL24A1,MRPS22,DUSP…
TF	Factor: IRX2a; motif: ACRYGNNNNACRYGT	TF:M11022	0.000506735	3.29522	9754	231	151	20092	PRDM5,PCSK9,FAM184B,ZNF667,PRICKLE1,HOXA9,ADCY5,PODXL2,SH3BGRL2,KCNK13,GPR83,PRKCZ,ZNF518B,VENTX,PPM1E,TES,CRABP2,SLC9A2,EIF4E3,SLC24A4,KL,ZNF75A,IL17RB,MFAP3L,CYP1B1,RNF32,SLCO4C1,ZNF658,FAM174B,KCNMA1,UNC5A,LHX1,CCNJ,ANXA5,HPGD,CCNJL,FZD9,ADCY4,TPK1,ITGA1,DCBLD2,ST6GALNAC3,TM6SF1,SH3RF3,PANX2,CHFR,NETO2,LTBP2,ALPL,ZNF879,CHST13,ADM2,MRPS22,KCNQ1,CEBPD,MSRB3,SMAD9,ADPRH,ICAM5,DYRK1B,SKAP2,ZNF37A…
TF	Factor: GKLF; motif: NNCCMCRCCCN	TF:M12173	0.000544853	3.26372	10304	231	157	20092	ZNF667,HOXA9,FAM110B,PODXL2,KCNK13,GPR83,FBXL2,PRKCZ,ZNF518B,WNT6,VENTX,PPM1E,SLC9A2,EIF4E3,SLC24A4,PLIN5,IL17RB,CYP1B1,TSHZ3,RBP7,RNF32,TSPAN2,BASP1,IMPACT,PLEKHG6,FAM174B,UNC5A,PEX11A,ANXA5,CLDN6,HPGD,IGFBP7,ITPRIPL2,CCNJL,F2RL1,CTBP2,FZD9,ZFP3,ADCY4,TPK1,CACHD1,ELOVL3,DCBLD2,ST6GALNAC3,TM6SF1,SH3RF3,PANX2,CHFR,NETO2,LTBP2,ALPL,SAMHD1,ZNF879,CHST13,ADM2,DUSP23,KCNQ1,CEBPD,LRRK2,SMAD9,ADPRH,ICAM…
TF	Factor: IRX-1; motif: NACRYNNNNNNNNRYGNN	TF:M11018	0.000590664	3.22866	17373	231	223	20092	PRDM5,PCSK9,FAM184B,ZNF667,PRICKLE1,HOXA9,FAM110B,ADCY5,PODXL2,SH3BGRL2,KCNK13,WDR35,GPR83,FBXL2,GRIN3A,TMEM132E,PRKCZ,ZNF229,ZNF518B,WNT6,VENTX,MUL1,PPM1E,TES,CRABP2,SLC9A2,EIF4E3,SLC24A4,IRAK3,KL,ZNF75A,IL17RB,MFAP3L,CYP1B1,TSHZ3,RBP7,RNF32,TSPAN2,SLCO4C1,ZNF658,BASP1,SCN9A,IMPACT,PLEKHG6,FAM174B,KCNMA1,UNC5A,PEX11A,LHX1,CCNJ,ANXA5,CLDN6,HPGD,IGFBP7,ITPRIPL2,NSUN7,CCNJL,F2RL1,CTBP2,FZD9,ZFP3,AD…
TF	Factor: E2F-1; motif: NNNSSCGCSAANN	TF:M07250	0.000605631	3.21779	11055	231	165	20092	PRDM5,PCSK9,ZNF667,HOXA9,FAM110B,ADCY5,PODXL2,KCNK13,WDR35,GRIN3A,TMEM132E,PRKCZ,ZNF518B,WNT6,VENTX,MUL1,PPM1E,TES,CRABP2,SLC9A2,SLC24A4,PLIN5,KL,IL17RB,MFAP3L,CYP1B1,TSHZ3,RBP7,RNF32,SLCO4C1,BASP1,IMPACT,PLEKHG6,FAM174B,UNC5A,PEX11A,CCNJ,ANXA5,HPGD,IGFBP7,NSUN7,CCNJL,F2RL1,CTBP2,FZD9,TPK1,ITGA1,ELOVL3,DCBLD2,ST6GALNAC3,TM6SF1,SH3RF3,PANX2,CHFR,NETO2,LTBP2,ALPL,CHST13,ADM2,COL24A1,MRPS22,SHOX2,KC…
TF	Factor: Sp1; motif: NGGGGCGGGGN; match class: 1	TF:M07395_1	0.000760101	3.11913	6590	231	113	20092	FAM110B,ADCY5,KCNK13,FBXL2,PRKCZ,ZNF518B,WNT6,VENTX,SLC9A2,EIF4E3,MFAP3L,CYP1B1,TSHZ3,RNF32,TSPAN2,IMPACT,PLEKHG6,KCNMA1,UNC5A,ANXA5,IGFBP7,CCNJL,CTBP2,TPK1,CACHD1,ST6GALNAC3,PANX2,CHFR,NETO2,LTBP2,ALPL,CHST13,ADM2,DUSP23,SHOX2,KCNQ1,CEBPD,SMAD9,ICAM5,DYRK1B,SKAP2,COX6B2,HCK,RIPK3,MAGI3,CPPED1,ARRDC4,VIPR1,COL9A3,CYGB,RPP25,OTUB2,LRRC4,INHBB,PADI2,HDAC11,GNG7,KLF14,DEF8,MBOAT2,IRS2,ISL2,B3GNT9,IC…
TF	Factor: Sp1; motif: NNGGGGCGGGGNN; match class: 1	TF:M00932_1	0.000776066	3.1101	6274	231	109	20092	FAM110B,ADCY5,KCNK13,FBXL2,PRKCZ,ZNF518B,WNT6,VENTX,SLC9A2,EIF4E3,MFAP3L,CYP1B1,TSHZ3,RBP7,RNF32,TSPAN2,BASP1,SCN9A,IMPACT,PLEKHG6,UNC5A,CLDN6,IGFBP7,CCNJL,CTBP2,TPK1,CACHD1,ST6GALNAC3,PANX2,CHFR,NETO2,LTBP2,ALPL,CHST13,ADM2,DUSP23,SHOX2,KCNQ1,CEBPD,SMAD9,ICAM5,DYRK1B,SKAP2,COX6B2,HCK,MAGI3,ARRDC4,VIPR1,COL9A3,CYGB,RPP25,OTUB2,LRRC4,INHBB,HDAC11,GNG7,KLF14,CBX1,DEF8,MBOAT2,IRS2,ISL2,B3GNT9,ICA1,I…
TF	Factor: WT1; motif: NGCGGGGGGGTSMMCYN	TF:M05327	0.000791004	3.10182	5728	231	102	20092	PRDM5,PCSK9,PRICKLE1,PODXL2,KCNK13,FBXL2,PRKCZ,ZNF518B,WNT6,VENTX,TES,EIF4E3,SLC24A4,PLIN5,IRAK3,KL,IL17RB,CYP1B1,TSHZ3,RNF32,TSPAN2,SLCO4C1,BASP1,PLEKHG6,FAM174B,KCNMA1,UNC5A,ITPRIPL2,F2RL1,ADCY4,TPK1,DCBLD2,TM6SF1,SH3RF3,PANX2,SAMHD1,CHST13,SHOX2,KCNQ1,CEBPD,MSRB3,LRRK2,DYRK1B,PRRG4,ZNF37A,COX6B2,ZIK1,MAGI3,VIPR1,COL9A3,HLX,HDAC11,GNG7,KLF14,STXBP5,IRS2,B3GNT9,PLCL1,IL10RB,THNSL1,ZNF114,HTATIP2…
TF	Factor: E2F-4; motif: NTTTCSCGCC; match class: 1	TF:M07380_1	0.000823255	3.08447	8248	231	133	20092	PRDM5,ZNF667,PRICKLE1,HOXA9,ADCY5,PODXL2,KCNK13,WDR35,TMEM132E,PRKCZ,ZNF518B,WNT6,VENTX,MUL1,PPM1E,CRABP2,SLC9A2,SLC24A4,PLIN5,IRAK3,IL17RB,MFAP3L,CYP1B1,RBP7,TSPAN2,SLCO4C1,IMPACT,PLEKHG6,FAM174B,KCNMA1,UNC5A,LHX1,CCNJ,ANXA5,CLDN6,ITPRIPL2,NSUN7,CCNJL,F2RL1,FZD9,ZFP3,ELOVL3,DCBLD2,TM6SF1,SH3RF3,PANX2,NETO2,LTBP2,ALPL,ZNF879,COL24A1,MRPS22,SHOX2,CEBPD,SMAD9,ICAM5,DYRK1B,ZNF37A,COX6B2,RIPK3,RGMA,Z…
TF	Factor: p300; motif: ACNTCCG	TF:M04826	0.00084497	3.07316	18197	231	228	20092	PRDM5,PCSK9,FAM184B,ZNF667,PRICKLE1,HOXA9,FAM110B,ADCY5,PODXL2,SH3BGRL2,KCNK13,WDR35,GPR83,FBXL2,GRIN3A,TMEM132E,PRKCZ,ZNF229,ZNF518B,WNT6,VENTX,MUL1,PPM1E,TES,CRABP2,SLC9A2,EIF4E3,SLC24A4,PLIN5,IRAK3,KL,ZNF75A,IL17RB,MFAP3L,CYP1B1,TSHZ3,RBP7,RNF32,TSPAN2,ZNF658,BASP1,SCN9A,IMPACT,PLEKHG6,FAM174B,KCNMA1,UNC5A,PEX11A,LHX1,CCNJ,ANXA5,CLDN6,HPGD,IGFBP7,ITPRIPL2,NSUN7,CCNJL,F2RL1,CTBP2,FZD9,ZFP3,ADCY…
TF	Factor: Sp1; motif: GGGGCGGGGC; match class: 1	TF:M00931_1	0.000854566	3.06825	6127	231	107	20092	FAM110B,ADCY5,KCNK13,FBXL2,PRKCZ,ZNF518B,WNT6,VENTX,SLC9A2,EIF4E3,MFAP3L,CYP1B1,TSHZ3,RNF32,TSPAN2,BASP1,SCN9A,IMPACT,PLEKHG6,UNC5A,IGFBP7,ITPRIPL2,CCNJL,CTBP2,TPK1,CACHD1,ST6GALNAC3,PANX2,CHFR,NETO2,LTBP2,ALPL,CHST13,ADM2,DUSP23,SHOX2,KCNQ1,CEBPD,SMAD9,ICAM5,SKAP2,COX6B2,HCK,MAGI3,ARRDC4,VIPR1,COL9A3,CYGB,RPP25,OTUB2,LRRC4,INHBB,HDAC11,GNG7,KLF14,DEF8,MBOAT2,STXBP5,IRS2,ISL2,B3GNT9,ICA1,IL10RB,S…
TF	Factor: SP1; motif: GGCCCCGCCCCCN; match class: 1	TF:M12666_1	0.000951177	3.02174	4538	231	86	20092	ADCY5,KCNK13,FBXL2,PRKCZ,ZNF518B,WNT6,VENTX,EIF4E3,CYP1B1,TSHZ3,RNF32,TSPAN2,PLEKHG6,KCNMA1,ANXA5,IGFBP7,F2RL1,CACHD1,ST6GALNAC3,SH3RF3,PANX2,NETO2,LTBP2,ALPL,ADM2,SHOX2,KCNQ1,CEBPD,SMAD9,ICAM5,DYRK1B,COX6B2,RIPK3,RGMA,MAGI3,ARRDC4,VIPR1,OTUB2,INHBB,PADI2,HDAC11,GNG7,KLF14,CBX1,MBOAT2,IRS2,B3GNT9,IL10RB,SLC35C2,OAT,HTATIP2,CITED4,FAM114A1,TMEM11,SACM1L,ZNF264,EFNA1,TMBIM1,RPL26L1,TMEM169,PECR,CAM…
TF	Factor: Sp1; motif: NGGGGGCGGGGYN; match class: 1	TF:M00196_1	0.000976549	3.01031	6142	231	107	20092	FAM110B,ADCY5,KCNK13,FBXL2,PRKCZ,ZNF518B,WNT6,VENTX,CRABP2,SLC9A2,EIF4E3,KL,MFAP3L,CYP1B1,TSHZ3,RNF32,TSPAN2,BASP1,IMPACT,PLEKHG6,ANXA5,IGFBP7,CCNJL,F2RL1,CTBP2,TPK1,CACHD1,ST6GALNAC3,PANX2,CHFR,NETO2,LTBP2,ALPL,CHST13,ADM2,DUSP23,SHOX2,KCNQ1,CEBPD,SMAD9,ICAM5,DYRK1B,SKAP2,COX6B2,HCK,RIPK3,MAGI3,CPPED1,ARRDC4,VIPR1,COL9A3,CYGB,RPP25,OTUB2,LRRC4,INHBB,PADI2,HDAC11,GNG7,KLF14,MBOAT2,IRS2,ISL2,B3GNT…
TF	Factor: Sp1; motif: CCCCGCCCCN	TF:M00933	0.00099826	3.00076	10019	231	153	20092	ZNF667,PRICKLE1,HOXA9,FAM110B,ADCY5,SH3BGRL2,KCNK13,FBXL2,PRKCZ,ZNF518B,WNT6,VENTX,SLC9A2,EIF4E3,KL,MFAP3L,CYP1B1,TSHZ3,RBP7,RNF32,TSPAN2,SCN9A,IMPACT,PLEKHG6,FAM174B,KCNMA1,UNC5A,PEX11A,LHX1,ANXA5,CLDN6,HPGD,ITPRIPL2,CCNJL,CTBP2,FZD9,ZFP3,ADCY4,CACHD1,ELOVL3,ST6GALNAC3,TM6SF1,PANX2,CHFR,NETO2,LTBP2,ALPL,CHST13,ADM2,DUSP23,SHOX2,KCNQ1,CEBPD,LRRK2,SMAD9,ADPRH,ICAM5,DYRK1B,SKAP2,ZNF37A,COX6B2,HCK,R…
TF	Factor: FKLF; motif: BGGGNGGVMD	TF:M01837	0.0011268	2.94815	5612	231	100	20092	PCSK9,ZNF667,HOXA9,ADCY5,PODXL2,KCNK13,FBXL2,TMEM132E,PRKCZ,ZNF229,ZNF518B,WNT6,VENTX,MUL1,CRABP2,SLC9A2,EIF4E3,KL,ZNF75A,MFAP3L,RBP7,IMPACT,PLEKHG6,FAM174B,KCNMA1,HPGD,F2RL1,ZFP3,ADCY4,ITGA1,ELOVL3,SH3RF3,PANX2,CHFR,ALPL,COL24A1,CEBPD,MSRB3,SMAD9,ADPRH,ICAM5,DYRK1B,ZNF37A,COX6B2,HCK,ARRDC4,COL9A3,HLX,CYGB,RPP25,OTUB2,LRRC4,PADI2,HDAC11,MBOAT2,STXBP5,IRS2,B3GNT9,ICA1,IL10RB,OAT,ZNF114,KIAA1614,RN…
TF	Factor: ctcf; motif: CCRSCAGGGGGCGCN	TF:M10426	0.00113524	2.94491	9589	231	148	20092	PRDM5,PRICKLE1,HOXA9,FAM110B,ADCY5,PODXL2,SH3BGRL2,FBXL2,GRIN3A,TMEM132E,PRKCZ,ZNF518B,VENTX,CRABP2,SLC9A2,EIF4E3,PLIN5,IRAK3,KL,ZNF75A,MFAP3L,CYP1B1,TSHZ3,RBP7,TSPAN2,SLCO4C1,BASP1,SCN9A,PLEKHG6,KCNMA1,UNC5A,PEX11A,LHX1,CCNJ,ANXA5,CLDN6,ITPRIPL2,NSUN7,CCNJL,F2RL1,FZD9,ZFP3,TPK1,CACHD1,ITGA1,DCBLD2,TM6SF1,PANX2,CHFR,NETO2,LTBP2,ALPL,ZNF879,CHST13,ADM2,COL24A1,MRPS22,DUSP23,SHOX2,KCNQ1,MSRB3,LRRK2…
TF	Factor: Sp1; motif: NNGGGGCGGGGNN	TF:M00932	0.00115091	2.93896	10766	231	161	20092	ZNF667,PRICKLE1,HOXA9,FAM110B,ADCY5,PODXL2,SH3BGRL2,KCNK13,FBXL2,PRKCZ,ZNF518B,WNT6,VENTX,CRABP2,SLC9A2,EIF4E3,SLC24A4,KL,MFAP3L,CYP1B1,TSHZ3,RBP7,RNF32,TSPAN2,BASP1,SCN9A,IMPACT,PLEKHG6,FAM174B,KCNMA1,UNC5A,PEX11A,ANXA5,CLDN6,HPGD,IGFBP7,ITPRIPL2,CCNJL,F2RL1,CTBP2,FZD9,ZFP3,ADCY4,TPK1,CACHD1,ELOVL3,DCBLD2,ST6GALNAC3,TM6SF1,PANX2,CHFR,NETO2,LTBP2,ALPL,CHST13,ADM2,DUSP23,SHOX2,KCNQ1,CEBPD,LRRK2,SM…
TF	Factor: Kaiso; motif: GCMGGGRGCRGS	TF:M03876	0.00115764	2.93643	14002	231	194	20092	PRDM5,PCSK9,FAM184B,ZNF667,PRICKLE1,HOXA9,FAM110B,ADCY5,PODXL2,SH3BGRL2,WDR35,GPR83,FBXL2,GRIN3A,TMEM132E,PRKCZ,ZNF229,ZNF518B,WNT6,VENTX,MUL1,TES,CRABP2,SLC9A2,EIF4E3,SLC24A4,PLIN5,IRAK3,KL,ZNF75A,MFAP3L,CYP1B1,TSHZ3,RNF32,TSPAN2,SLCO4C1,BASP1,IMPACT,PLEKHG6,FAM174B,KCNMA1,UNC5A,LHX1,CCNJ,CLDN6,HPGD,IGFBP7,ITPRIPL2,NSUN7,CCNJL,F2RL1,CTBP2,FZD9,ZFP3,ADCY4,TPK1,CACHD1,ITGA1,ELOVL3,DCBLD2,ST6GALNAC…
TF	Factor: Sp1; motif: NGGGGGCGGGGYN	TF:M00196	0.0011588	2.93599	10583	231	159	20092	ZNF667,PRICKLE1,HOXA9,FAM110B,ADCY5,PODXL2,SH3BGRL2,KCNK13,FBXL2,PRKCZ,ZNF518B,WNT6,VENTX,PPM1E,CRABP2,SLC9A2,EIF4E3,SLC24A4,KL,MFAP3L,CYP1B1,TSHZ3,RBP7,RNF32,TSPAN2,BASP1,SCN9A,IMPACT,PLEKHG6,FAM174B,KCNMA1,UNC5A,ANXA5,CLDN6,HPGD,IGFBP7,ITPRIPL2,CCNJL,F2RL1,CTBP2,FZD9,ZFP3,ADCY4,TPK1,CACHD1,ELOVL3,ST6GALNAC3,TM6SF1,PANX2,CHFR,NETO2,LTBP2,ALPL,CHST13,ADM2,DUSP23,SHOX2,KCNQ1,CEBPD,LRRK2,SMAD9,ADPR…
TF	Factor: RERE; motif: CNGCNSCNNGSRCRGSGSS	TF:M13129	0.00116539	2.93353	10401	231	157	20092	PRDM5,PCSK9,PRICKLE1,FAM110B,ADCY5,PODXL2,SH3BGRL2,KCNK13,FBXL2,GRIN3A,TMEM132E,PRKCZ,ZNF518B,WNT6,VENTX,MUL1,PPM1E,TES,SLC9A2,EIF4E3,SLC24A4,KL,ZNF75A,MFAP3L,CYP1B1,TSHZ3,RBP7,RNF32,SLCO4C1,IMPACT,FAM174B,KCNMA1,UNC5A,PEX11A,LHX1,CCNJ,ANXA5,CLDN6,IGFBP7,ITPRIPL2,CCNJL,CTBP2,FZD9,ADCY4,CACHD1,ELOVL3,ST6GALNAC3,SH3RF3,PANX2,CHFR,NETO2,LTBP2,ALPL,SAMHD1,ZNF879,CHST13,ADM2,COL24A1,MRPS22,SHOX2,KCNQ1…
TF	Factor: AP2; motif: GCCYGSGGSN	TF:M08867	0.00143434	2.84335	10337	231	156	20092	PRDM5,PCSK9,FAM184B,PRICKLE1,HOXA9,ADCY5,PODXL2,SH3BGRL2,KCNK13,WDR35,FBXL2,GRIN3A,TMEM132E,PRKCZ,ZNF518B,WNT6,VENTX,PPM1E,TES,SLC9A2,EIF4E3,PLIN5,IRAK3,KL,IL17RB,MFAP3L,CYP1B1,TSHZ3,RBP7,RNF32,TSPAN2,BASP1,IMPACT,PLEKHG6,FAM174B,KCNMA1,UNC5A,PEX11A,LHX1,ANXA5,CLDN6,IGFBP7,ITPRIPL2,CCNJL,F2RL1,CTBP2,ZFP3,ADCY4,TPK1,CACHD1,ELOVL3,ST6GALNAC3,TM6SF1,SH3RF3,PANX2,CHFR,NETO2,LTBP2,ALPL,SAMHD1,ZNF879,C…
TF	Factor: BTEB1; motif: GGGGGCGGGGCNGSGGGNGS	TF:M09723	0.00143434	2.84335	10337	231	156	20092	PRDM5,ZNF667,HOXA9,ADCY5,PODXL2,KCNK13,FBXL2,TMEM132E,PRKCZ,ZNF518B,WNT6,VENTX,TES,CRABP2,SLC9A2,EIF4E3,SLC24A4,PLIN5,KL,IL17RB,MFAP3L,CYP1B1,TSHZ3,RBP7,RNF32,TSPAN2,BASP1,SCN9A,IMPACT,PLEKHG6,FAM174B,KCNMA1,UNC5A,LHX1,ANXA5,CLDN6,ITPRIPL2,NSUN7,CCNJL,CTBP2,FZD9,ZFP3,CACHD1,DCBLD2,ST6GALNAC3,TM6SF1,PANX2,CHFR,NETO2,LTBP2,ALPL,ZNF879,CHST13,ADM2,DUSP23,SHOX2,KCNQ1,CEBPD,MSRB3,SMAD9,ADPRH,ICAM5,DYR…
TF	Factor: AP-2beta; motif: GCNNNGGSCNGVGGGN	TF:M01858	0.00163973	2.78523	7661	231	125	20092	PCSK9,PRICKLE1,ADCY5,PODXL2,KCNK13,WDR35,GPR83,PRKCZ,WNT6,VENTX,MUL1,PPM1E,SLC9A2,EIF4E3,IRAK3,ZNF75A,IL17RB,MFAP3L,CYP1B1,TSHZ3,RBP7,TSPAN2,BASP1,PLEKHG6,FAM174B,KCNMA1,UNC5A,LHX1,ANXA5,HPGD,CCNJL,F2RL1,CTBP2,FZD9,ADCY4,CACHD1,ITGA1,DCBLD2,SH3RF3,PANX2,CHFR,LTBP2,ALPL,CHST13,ADM2,MRPS22,KCNQ1,CEBPD,MSRB3,LRRK2,SMAD9,ADPRH,COX6B2,HCK,RIPK3,ZIK1,MAGI3,ARRDC4,VIPR1,COL9A3,CYGB,RPP25,OTUB2,LRRC4,INH…
TF	Factor: E2F-1; motif: NNNSSCGCSAANN; match class: 1	TF:M07250_1	0.00231021	2.63635	5692	231	100	20092	PRDM5,PCSK9,ZNF667,HOXA9,FAM110B,ADCY5,PODXL2,WDR35,TMEM132E,PRKCZ,ZNF518B,WNT6,TES,CRABP2,SLC9A2,SLC24A4,IL17RB,MFAP3L,CYP1B1,TSHZ3,RBP7,SLCO4C1,BASP1,FAM174B,UNC5A,CCNJ,ANXA5,HPGD,NSUN7,CCNJL,F2RL1,CTBP2,FZD9,TPK1,ITGA1,DCBLD2,ST6GALNAC3,SH3RF3,CHFR,NETO2,LTBP2,COL24A1,MRPS22,SHOX2,KCNQ1,CEBPD,SMAD9,ICAM5,ZNF37A,HCK,RGMA,MAGI3,VIPR1,CYGB,GPAA1,LRRC4,INHBB,GNG7,SVIL,MBOAT2,IRS2,B3GNT9,SLC25A46,O…
TF	Factor: sp4; motif: NNGNARGRGGCGGRGCNNRR	TF:M10072	0.00231982	2.63455	10858	231	161	20092	ZNF667,HOXA9,FAM110B,ADCY5,SH3BGRL2,KCNK13,FBXL2,TMEM132E,PRKCZ,ZNF518B,WNT6,VENTX,PPM1E,TES,CRABP2,SLC9A2,EIF4E3,PLIN5,IRAK3,KL,ZNF75A,IL17RB,MFAP3L,CYP1B1,TSHZ3,RBP7,RNF32,TSPAN2,BASP1,SCN9A,IMPACT,PLEKHG6,FAM174B,KCNMA1,UNC5A,PEX11A,ANXA5,CLDN6,ITPRIPL2,CCNJL,F2RL1,CTBP2,ZFP3,TPK1,CACHD1,ELOVL3,ST6GALNAC3,SH3RF3,PANX2,CHFR,NETO2,LTBP2,ALPL,CHST13,ADM2,MRPS22,DUSP23,SHOX2,KCNQ1,CEBPD,SMAD9,ADPR…
TF	Factor: ZNF219; motif: SNNCAGCACCNNGGNCAGCGSC	TF:M13149	0.00258691	2.58722	11715	231	170	20092	PRDM5,PCSK9,FAM184B,PRICKLE1,HOXA9,FAM110B,ADCY5,PODXL2,SH3BGRL2,KCNK13,WDR35,GPR83,FBXL2,GRIN3A,TMEM132E,PRKCZ,ZNF518B,WNT6,VENTX,MUL1,PPM1E,TES,EIF4E3,SLC24A4,KL,CYP1B1,TSHZ3,RBP7,RNF32,TSPAN2,IMPACT,FAM174B,KCNMA1,UNC5A,LHX1,CCNJ,ANXA5,CLDN6,HPGD,IGFBP7,ITPRIPL2,CCNJL,CTBP2,FZD9,ZFP3,ADCY4,TPK1,CACHD1,ITGA1,ELOVL3,DCBLD2,ST6GALNAC3,TM6SF1,SH3RF3,PANX2,CHFR,NETO2,LTBP2,SAMHD1,ZNF879,CHST13,ADM2…
TF	Factor: HA95; motif: CCSNSSCCNSCNCCWSCCNS; match class: 1	TF:M13127_1	0.00259878	2.58523	8649	231	136	20092	PRDM5,PRICKLE1,HOXA9,FAM110B,ADCY5,PODXL2,KCNK13,TMEM132E,PRKCZ,ZNF518B,WNT6,VENTX,PPM1E,SLC9A2,EIF4E3,SLC24A4,IRAK3,KL,IL17RB,MFAP3L,CYP1B1,TSHZ3,RBP7,RNF32,TSPAN2,BASP1,SCN9A,IMPACT,PLEKHG6,FAM174B,KCNMA1,UNC5A,LHX1,ANXA5,CLDN6,IGFBP7,ITPRIPL2,NSUN7,CTBP2,FZD9,ADCY4,CACHD1,ITGA1,DCBLD2,ST6GALNAC3,TM6SF1,SH3RF3,PANX2,CHFR,NETO2,LTBP2,ALPL,CHST13,DUSP23,SHOX2,KCNQ1,CEBPD,MSRB3,SMAD9,DYRK1B,COX6B2…
TF	Factor: E2F-1; motif: NTTTTGGCGCCAWWWN	TF:M11533	0.00262085	2.58156	13485	231	188	20092	PCSK9,FAM184B,ZNF667,PRICKLE1,HOXA9,FAM110B,ADCY5,KCNK13,WDR35,GPR83,GRIN3A,TMEM132E,PRKCZ,ZNF518B,VENTX,MUL1,PPM1E,CRABP2,SLC9A2,SLC24A4,PLIN5,IRAK3,KL,ZNF75A,MFAP3L,CYP1B1,RBP7,RNF32,TSPAN2,SLCO4C1,ZNF658,BASP1,IMPACT,FAM174B,KCNMA1,UNC5A,PEX11A,CCNJ,ANXA5,CLDN6,HPGD,IGFBP7,NSUN7,F2RL1,FZD9,ZFP3,ADCY4,TPK1,CACHD1,ITGA1,DCBLD2,ST6GALNAC3,TM6SF1,SH3RF3,PANX2,CHFR,NETO2,LTBP2,ALPL,SAMHD1,ZNF879,CH…
TF	Factor: E2F-3:FOXO6; motif: NAATGACACGCGCCCMC	TF:M08209	0.00273644	2.56281	14006	231	193	20092	PRDM5,PCSK9,FAM184B,ZNF667,PRICKLE1,HOXA9,FAM110B,ADCY5,PODXL2,SH3BGRL2,KCNK13,WDR35,FBXL2,GRIN3A,PRKCZ,ZNF229,ZNF518B,WNT6,VENTX,PPM1E,TES,CRABP2,SLC9A2,EIF4E3,PLIN5,KL,ZNF75A,IL17RB,CYP1B1,TSHZ3,RBP7,RNF32,TSPAN2,BASP1,SCN9A,IMPACT,PLEKHG6,FAM174B,KCNMA1,UNC5A,PEX11A,LHX1,CCNJ,ANXA5,CLDN6,HPGD,IGFBP7,ITPRIPL2,NSUN7,CCNJL,F2RL1,CTBP2,FZD9,ZFP3,TPK1,ELOVL3,DCBLD2,TM6SF1,SH3RF3,PANX2,CHFR,NETO2,LT…
TF	Factor: AP-2gamma:Elk-1; motif: NGCCKNRGGSGRCGGAAGTG	TF:M08441	0.00357724	2.44645	16755	231	217	20092	PRDM5,PCSK9,FAM184B,ZNF667,PRICKLE1,HOXA9,FAM110B,ADCY5,PODXL2,KCNK13,WDR35,GPR83,FBXL2,GRIN3A,TMEM132E,PRKCZ,ZNF229,ZNF518B,WNT6,VENTX,MUL1,PPM1E,TES,CRABP2,SLC9A2,EIF4E3,SLC24A4,PLIN5,IRAK3,KL,ZNF75A,IL17RB,MFAP3L,CYP1B1,TSHZ3,RBP7,RNF32,SLCO4C1,ZNF658,BASP1,SCN9A,IMPACT,PLEKHG6,FAM174B,KCNMA1,UNC5A,PEX11A,LHX1,CCNJ,ANXA5,CLDN6,HPGD,IGFBP7,ITPRIPL2,NSUN7,CCNJL,F2RL1,CTBP2,FZD9,ZFP3,ADCY4,TPK1,C…
TF	Factor: E2F-7; motif: GRGGCGGGAANNN	TF:M09896	0.00363454	2.43955	10279	231	154	20092	PRDM5,PCSK9,PRICKLE1,HOXA9,FAM110B,ADCY5,SH3BGRL2,WDR35,GPR83,TMEM132E,PRKCZ,ZNF229,ZNF518B,WNT6,VENTX,MUL1,PPM1E,CRABP2,SLC24A4,PLIN5,IRAK3,KL,ZNF75A,IL17RB,MFAP3L,CYP1B1,TSHZ3,RBP7,RNF32,TSPAN2,SLCO4C1,IMPACT,PLEKHG6,FAM174B,KCNMA1,UNC5A,LHX1,CCNJ,CLDN6,ITPRIPL2,CCNJL,F2RL1,FZD9,ZFP3,DCBLD2,TM6SF1,SH3RF3,PANX2,LTBP2,ALPL,SAMHD1,ZNF879,CHST13,ADM2,COL24A1,MRPS22,DUSP23,SHOX2,CEBPD,MSRB3,SMAD9,IC…
TF	Factor: SP1; motif: RCCMCRCCCMC	TF:M03920	0.00373315	2.42792	7515	231	122	20092	ZNF667,HOXA9,FAM110B,ADCY5,PODXL2,KCNK13,FBXL2,PRKCZ,ZNF518B,WNT6,VENTX,SLC9A2,EIF4E3,PLIN5,CYP1B1,TSHZ3,RBP7,RNF32,TSPAN2,IMPACT,PLEKHG6,FAM174B,UNC5A,ANXA5,CLDN6,F2RL1,FZD9,CACHD1,ELOVL3,DCBLD2,ST6GALNAC3,TM6SF1,PANX2,CHFR,NETO2,LTBP2,ALPL,ZNF879,CHST13,ADM2,DUSP23,KCNQ1,CEBPD,SMAD9,ADPRH,ICAM5,SKAP2,COX6B2,HCK,ZIK1,MAGI3,ARRDC4,VIPR1,HLX,CYGB,RPP25,OTUB2,INHBB,PADI2,ST3GAL2,HDAC11,GNG7,KLF14,S…
TF	Factor: Sp3; motif: GGGGCGGGGSNN	TF:M07615	0.00413845	2.38316	7035	231	116	20092	ZNF667,PRICKLE1,HOXA9,ADCY5,KCNK13,FBXL2,PRKCZ,ZNF518B,WNT6,VENTX,SLC9A2,EIF4E3,KL,MFAP3L,CYP1B1,TSHZ3,RBP7,RNF32,TSPAN2,SCN9A,IMPACT,PLEKHG6,KCNMA1,UNC5A,ANXA5,CLDN6,ITPRIPL2,CCNJL,CTBP2,FZD9,ZFP3,CACHD1,ST6GALNAC3,TM6SF1,PANX2,CHFR,NETO2,LTBP2,ALPL,CHST13,ADM2,DUSP23,SHOX2,KCNQ1,CEBPD,SMAD9,ADPRH,ICAM5,SKAP2,ZNF37A,COX6B2,RIPK3,MAGI3,ARRDC4,VIPR1,CYGB,RPP25,OTUB2,LRRC4,INHBB,HDAC11,GNG7,KLF14,M…
TF	Factor: AP-2beta; motif: GCNNNGGSCNGVGGGN; match class: 1	TF:M01858_1	0.00422725	2.37394	3250	231	66	20092	PRICKLE1,ADCY5,PODXL2,KCNK13,PRKCZ,WNT6,VENTX,SLC9A2,EIF4E3,IRAK3,IL17RB,MFAP3L,CYP1B1,TSHZ3,TSPAN2,PLEKHG6,KCNMA1,LHX1,CTBP2,FZD9,ADCY4,CACHD1,DCBLD2,PANX2,CHFR,ALPL,ADM2,KCNQ1,CEBPD,MSRB3,SMAD9,RIPK3,MAGI3,VIPR1,COL9A3,CYGB,RPP25,OTUB2,INHBB,PADI2,HDAC11,GNG7,KLF14,SVIL,DEF8,MBOAT2,IRS2,KIAA1614,CITED4,TCF7L1,TMBIM1,ZNF844,EFHD2,RGS2,TBC1D16,H6PD,FZD2,OGFRL1,KREMEN1,C21ORF91,KLF7,FAR1,TIMP2,IRS…
TF	Factor: Sp2; motif: GGGGCGGGG	TF:M10435	0.00426471	2.37011	7949	231	127	20092	ZNF667,PRICKLE1,HOXA9,FAM110B,ADCY5,KCNK13,FBXL2,PRKCZ,ZNF518B,WNT6,VENTX,SLC9A2,EIF4E3,KL,MFAP3L,CYP1B1,TSHZ3,RBP7,RNF32,TSPAN2,SCN9A,IMPACT,PLEKHG6,KCNMA1,UNC5A,ANXA5,CLDN6,ITPRIPL2,CCNJL,CTBP2,FZD9,ZFP3,CACHD1,ELOVL3,ST6GALNAC3,TM6SF1,PANX2,CHFR,NETO2,LTBP2,ALPL,CHST13,ADM2,DUSP23,SHOX2,KCNQ1,CEBPD,LRRK2,SMAD9,ADPRH,ICAM5,DYRK1B,SKAP2,ZNF37A,COX6B2,HCK,RIPK3,MAGI3,ARRDC4,VIPR1,CYGB,RPP25,OTUB2…
TF	Factor: SP2; motif: GGGCGGGAC	TF:M01783	0.00438124	2.3584	9413	231	144	20092	ZNF667,HOXA9,ADCY5,PODXL2,KCNK13,FBXL2,GRIN3A,PRKCZ,ZNF518B,WNT6,VENTX,SLC9A2,EIF4E3,PLIN5,IL17RB,MFAP3L,CYP1B1,TSHZ3,RBP7,RNF32,TSPAN2,BASP1,IMPACT,PLEKHG6,FAM174B,UNC5A,CLDN6,IGFBP7,ITPRIPL2,CCNJL,F2RL1,FZD9,TPK1,CACHD1,ITGA1,DCBLD2,ST6GALNAC3,TM6SF1,SH3RF3,PANX2,CHFR,NETO2,LTBP2,ALPL,ZNF879,CHST13,ADM2,COL24A1,DUSP23,SHOX2,KCNQ1,CEBPD,ICAM5,DYRK1B,SKAP2,COX6B2,RIPK3,RGMA,MAGI3,CPPED1,ARRDC4,VI…
TF	Factor: ZNF253; motif: SNGNSCGNGGNGCKGNN; match class: 1	TF:M13147_1	0.00508561	2.29366	6817	231	113	20092	PRDM5,PRICKLE1,HOXA9,FAM110B,ADCY5,PODXL2,KCNK13,GRIN3A,PRKCZ,ZNF518B,WNT6,VENTX,MUL1,EIF4E3,SLC24A4,KL,IL17RB,MFAP3L,CYP1B1,TSHZ3,RNF32,TSPAN2,IMPACT,PLEKHG6,FAM174B,KCNMA1,UNC5A,CCNJ,HPGD,ITPRIPL2,CTBP2,FZD9,ZFP3,ADCY4,TPK1,CACHD1,ELOVL3,DCBLD2,ST6GALNAC3,TM6SF1,SH3RF3,PANX2,CHFR,NETO2,LTBP2,ALPL,CHST13,ADM2,KCNQ1,CEBPD,LRRK2,SMAD9,ADPRH,RGMA,MAGI3,ARRDC4,COL9A3,CYGB,RPP25,OTUB2,LRRC4,INHBB,PAD…
TF	Factor: ZFP14; motif: SCNNYCCNGNNSCTSCNC	TF:M12694	0.00535297	2.27141	10971	231	161	20092	PRDM5,PCSK9,ZNF667,HOXA9,FAM110B,ADCY5,KCNK13,WDR35,FBXL2,GRIN3A,TMEM132E,PRKCZ,WNT6,VENTX,TES,CRABP2,EIF4E3,SLC24A4,ZNF75A,IL17RB,MFAP3L,CYP1B1,TSHZ3,RBP7,TSPAN2,SLCO4C1,BASP1,SCN9A,PLEKHG6,FAM174B,KCNMA1,UNC5A,CCNJ,ANXA5,IGFBP7,ITPRIPL2,NSUN7,F2RL1,FZD9,ZFP3,ADCY4,TPK1,ITGA1,ELOVL3,DCBLD2,ST6GALNAC3,TM6SF1,SH3RF3,PANX2,CHFR,NETO2,LTBP2,ALPL,CHST13,ADM2,MRPS22,DUSP23,SHOX2,CEBPD,LRRK2,SMAD9,ADPR…
TF	Factor: GCMa:Erg; motif: ATGCGGGCGGAARKG	TF:M08487	0.00632269	2.1991	14324	231	195	20092	PRDM5,PCSK9,FAM184B,ZNF667,PRICKLE1,HOXA9,FAM110B,ADCY5,PODXL2,SH3BGRL2,KCNK13,WDR35,GPR83,FBXL2,GRIN3A,TMEM132E,PRKCZ,ZNF518B,WNT6,VENTX,PPM1E,TES,CRABP2,SLC9A2,EIF4E3,SLC24A4,PLIN5,IRAK3,KL,ZNF75A,IL17RB,MFAP3L,CYP1B1,TSHZ3,RBP7,RNF32,TSPAN2,SLCO4C1,BASP1,SCN9A,IMPACT,PLEKHG6,FAM174B,KCNMA1,UNC5A,LHX1,CCNJ,ANXA5,CLDN6,HPGD,ITPRIPL2,CCNJL,F2RL1,CTBP2,FZD9,ZFP3,ADCY4,TPK1,CACHD1,ST6GALNAC3,TM6SF1…
TF	Factor: AP-2gamma:Elk-1; motif: NGCCKNRGGSGRCGGAAGTG; match class: 1	TF:M08441_1	0.00657428	2.18215	13104	231	183	20092	PRDM5,FAM184B,ZNF667,PRICKLE1,HOXA9,FAM110B,ADCY5,PODXL2,KCNK13,WDR35,GPR83,FBXL2,GRIN3A,TMEM132E,PRKCZ,ZNF518B,WNT6,VENTX,MUL1,PPM1E,TES,CRABP2,SLC9A2,EIF4E3,SLC24A4,PLIN5,IRAK3,KL,ZNF75A,IL17RB,MFAP3L,CYP1B1,TSHZ3,RBP7,RNF32,SLCO4C1,BASP1,SCN9A,IMPACT,PLEKHG6,FAM174B,KCNMA1,UNC5A,LHX1,CCNJ,ANXA5,CLDN6,HPGD,IGFBP7,ITPRIPL2,CCNJL,F2RL1,CTBP2,FZD9,ZFP3,ADCY4,TPK1,CACHD1,ITGA1,DCBLD2,ST6GALNAC3,TM6…
TF	Factor: SP1; motif: GGGGYGGGGNS	TF:M01303	0.00728853	2.13736	8188	231	129	20092	ZNF667,PRICKLE1,HOXA9,FAM110B,ADCY5,KCNK13,FBXL2,PRKCZ,ZNF518B,WNT6,VENTX,CRABP2,SLC9A2,EIF4E3,SLC24A4,KL,MFAP3L,CYP1B1,TSHZ3,RNF32,TSPAN2,BASP1,IMPACT,PLEKHG6,KCNMA1,ANXA5,CLDN6,ITPRIPL2,CCNJL,CTBP2,ZFP3,CACHD1,ITGA1,ELOVL3,ST6GALNAC3,TM6SF1,PANX2,CHFR,NETO2,LTBP2,ALPL,CHST13,ADM2,SHOX2,KCNQ1,CEBPD,LRRK2,SMAD9,ADPRH,ICAM5,DYRK1B,SKAP2,ZNF37A,COX6B2,RIPK3,MAGI3,ARRDC4,VIPR1,COL9A3,CYGB,RPP25,OTUB…
TF	Factor: Sp1; motif: GGGGCGGGGT	TF:M00008	0.0073327	2.13474	10375	231	154	20092	PRDM5,FAM184B,ZNF667,HOXA9,FAM110B,ADCY5,SH3BGRL2,KCNK13,FBXL2,GRIN3A,PRKCZ,ZNF518B,WNT6,VENTX,CRABP2,SLC9A2,EIF4E3,SLC24A4,KL,CYP1B1,TSHZ3,RBP7,RNF32,TSPAN2,ZNF658,BASP1,SCN9A,IMPACT,PLEKHG6,KCNMA1,ANXA5,CLDN6,HPGD,IGFBP7,ITPRIPL2,F2RL1,CTBP2,FZD9,CACHD1,ELOVL3,ST6GALNAC3,TM6SF1,PANX2,CHFR,NETO2,LTBP2,ALPL,CHST13,ADM2,DUSP23,SHOX2,KCNQ1,CEBPD,LRRK2,SMAD9,ICAM5,DYRK1B,SKAP2,ZNF37A,COX6B2,HCK,RGMA…
TF	Factor: EGR1; motif: NNMCGCCCACGCNN	TF:M12508	0.00735595	2.13336	6621	231	110	20092	PRDM5,FAM184B,ZNF667,PRICKLE1,PODXL2,SH3BGRL2,KCNK13,WDR35,FBXL2,GRIN3A,TMEM132E,PRKCZ,ZNF229,ZNF518B,WNT6,VENTX,TES,CRABP2,SLC9A2,SLC24A4,PLIN5,KL,IL17RB,TSHZ3,RBP7,SLCO4C1,IMPACT,KCNMA1,ANXA5,ITPRIPL2,CCNJL,CTBP2,FZD9,DCBLD2,SH3RF3,PANX2,CHFR,ALPL,CHST13,ADM2,DUSP23,KCNQ1,CEBPD,LRRK2,SMAD9,ICAM5,DYRK1B,SKAP2,COX6B2,MAGI3,CPPED1,ARRDC4,COL9A3,HLX,CYGB,RPP25,GPAA1,OTUB2,LRRC4,INHBB,HDAC11,GNG7,KL…
TF	Factor: SP2; motif: GNNGGGGGCGGGGSN	TF:M03807	0.00742131	2.12952	8702	231	135	20092	ZNF667,PRICKLE1,HOXA9,ADCY5,KCNK13,FBXL2,PRKCZ,ZNF518B,WNT6,VENTX,PPM1E,CRABP2,SLC9A2,EIF4E3,KL,MFAP3L,CYP1B1,TSHZ3,RBP7,RNF32,TSPAN2,BASP1,SCN9A,IMPACT,PLEKHG6,FAM174B,KCNMA1,UNC5A,ANXA5,CLDN6,IGFBP7,ITPRIPL2,CCNJL,CTBP2,FZD9,ZFP3,TPK1,CACHD1,ST6GALNAC3,TM6SF1,SH3RF3,PANX2,CHFR,NETO2,LTBP2,ALPL,ZNF879,CHST13,ADM2,DUSP23,SHOX2,KCNQ1,CEBPD,SMAD9,ADPRH,ICAM5,SKAP2,COX6B2,HCK,RIPK3,RGMA,MAGI3,ARRDC4…
TF	Factor: Rb:E2F-1:DP-1; motif: TTTSGCGC	TF:M00740	0.00750097	2.12488	10742	231	158	20092	PRDM5,PCSK9,FAM184B,ZNF667,PRICKLE1,HOXA9,ADCY5,SH3BGRL2,KCNK13,GRIN3A,TMEM132E,PRKCZ,ZNF518B,MUL1,PPM1E,SLC9A2,EIF4E3,SLC24A4,IRAK3,KL,ZNF75A,IL17RB,MFAP3L,CYP1B1,TSHZ3,RBP7,SLCO4C1,ZNF658,BASP1,SCN9A,IMPACT,UNC5A,PEX11A,CCNJ,ANXA5,HPGD,NSUN7,CCNJL,F2RL1,CTBP2,FZD9,ZFP3,TPK1,ITGA1,ELOVL3,DCBLD2,ST6GALNAC3,TM6SF1,SH3RF3,CHFR,NETO2,LTBP2,SAMHD1,ZNF879,ADM2,COL24A1,DUSP23,KCNQ1,CEBPD,SMAD9,ICAM5,DY…
TF	Factor: GKLF; motif: NNCCMCRCCCN; match class: 1	TF:M12173_1	0.00759597	2.11942	5135	231	91	20092	ZNF667,HOXA9,FAM110B,KCNK13,FBXL2,PRKCZ,ZNF518B,WNT6,VENTX,PPM1E,SLC9A2,EIF4E3,IL17RB,CYP1B1,TSHZ3,RBP7,RNF32,TSPAN2,IMPACT,PLEKHG6,PEX11A,IGFBP7,CCNJL,CTBP2,FZD9,ZFP3,CACHD1,ST6GALNAC3,PANX2,NETO2,LTBP2,ALPL,ZNF879,ADM2,DUSP23,KCNQ1,CEBPD,SKAP2,COX6B2,MAGI3,ARRDC4,COL9A3,HLX,RPP25,OTUB2,INHBB,HDAC11,GNG7,SVIL,IRS2,B3GNT9,IL10RB,SLC35C2,OAT,INO80C,RNF141,CITED4,FAM114A1,TMEM11,SACM1L,EFNA1,TMBIM1…
TF	Factor: ZNF138; motif: GCAGCRSCNSGSNCMGSGCS; match class: 1	TF:M13144_1	0.00770436	2.11326	5521	231	96	20092	PRDM5,PCSK9,FAM110B,ADCY5,PODXL2,GRIN3A,TMEM132E,PRKCZ,WNT6,PPM1E,TES,EIF4E3,SLC24A4,KL,ZNF75A,MFAP3L,TSHZ3,RBP7,FAM174B,KCNMA1,UNC5A,LHX1,CCNJ,IGFBP7,ITPRIPL2,CCNJL,CTBP2,FZD9,ADCY4,TPK1,CACHD1,ST6GALNAC3,SH3RF3,PANX2,NETO2,LTBP2,ALPL,CHST13,ADM2,MRPS22,KCNQ1,CEBPD,LRRK2,SMAD9,ICAM5,MAGI3,VIPR1,COL9A3,CYGB,LRRC4,INHBB,GNG7,KLF14,IRS2,ICA1,THNSL1,OAT,HTATIP2,ISM2,CITED4,TCF7L1,GALNT3,SMARCD3,PPM1…
TF	Factor: E2F-1; motif: NKTSSCGC	TF:M00428	0.00777221	2.10946	9228	231	141	20092	PRDM5,PCSK9,FAM184B,ZNF667,HOXA9,FAM110B,ADCY5,KCNK13,GPR83,GRIN3A,TMEM132E,PRKCZ,ZNF518B,VENTX,MUL1,PPM1E,TES,CRABP2,SLC9A2,SLC24A4,KL,ZNF75A,IL17RB,MFAP3L,CYP1B1,TSHZ3,RBP7,TSPAN2,SLCO4C1,BASP1,IMPACT,FAM174B,KCNMA1,UNC5A,CCNJ,ANXA5,CLDN6,HPGD,CCNJL,F2RL1,FZD9,ZFP3,TPK1,ITGA1,ELOVL3,DCBLD2,ST6GALNAC3,TM6SF1,SH3RF3,CHFR,NETO2,LTBP2,ALPL,ADM2,MRPS22,SHOX2,KCNQ1,LRRK2,SMAD9,ADPRH,HCK,RGMA,ZIK1,MAG…
TF	Factor: AP-2; motif: GSCCSCRGGCNRNRNN; match class: 1	TF:M00800_1	0.00835174	2.07822	4394	231	81	20092	ZNF667,PRICKLE1,ADCY5,PODXL2,KCNK13,GPR83,GRIN3A,TMEM132E,VENTX,SLC9A2,EIF4E3,KL,MFAP3L,CYP1B1,TSHZ3,BASP1,PLEKHG6,FAM174B,KCNMA1,UNC5A,CCNJ,CLDN6,ITPRIPL2,F2RL1,CTBP2,FZD9,SH3RF3,PANX2,NETO2,LTBP2,ALPL,CHST13,MRPS22,DUSP23,KCNQ1,MSRB3,SMAD9,PRRG4,MAGI3,ARRDC4,VIPR1,COL9A3,CYGB,INHBB,PADI2,HDAC11,KLF14,SVIL,DEF8,MBOAT2,STXBP5,IRS2,THNSL1,KIAA1614,ISM2,CITED4,TCF7L1,TMEM11,SMARCD3,EFNA1,EIF4EBP3,T…
TF	Factor: KLF3; motif: NNNNNNGGGCGGGGCNNGN	TF:M09970	0.00932543	2.03033	7968	231	126	20092	ZNF667,HOXA9,ADCY5,PODXL2,SH3BGRL2,KCNK13,FBXL2,PRKCZ,ZNF518B,WNT6,VENTX,CRABP2,SLC9A2,EIF4E3,SLC24A4,MFAP3L,CYP1B1,TSHZ3,RBP7,RNF32,TSPAN2,BASP1,IMPACT,PLEKHG6,FAM174B,KCNMA1,UNC5A,ANXA5,IGFBP7,ITPRIPL2,CTBP2,FZD9,TPK1,CACHD1,ST6GALNAC3,TM6SF1,PANX2,CHFR,NETO2,LTBP2,ALPL,CHST13,ADM2,DUSP23,SHOX2,KCNQ1,CEBPD,SMAD9,ADPRH,ICAM5,SKAP2,COX6B2,MAGI3,ARRDC4,VIPR1,COL9A3,CYGB,RPP25,OTUB2,INHBB,PADI2,HDA…
TF	Factor: E2F-4; motif: GCGGGAAANA; match class: 1	TF:M02090_1	0.0111381	1.95319	6593	231	109	20092	PRDM5,FAM184B,ZNF667,HOXA9,FAM110B,ADCY5,SH3BGRL2,KCNK13,WDR35,GRIN3A,WNT6,CRABP2,EIF4E3,SLC24A4,KL,CYP1B1,TSHZ3,RBP7,BASP1,UNC5A,LHX1,CCNJ,ANXA5,IGFBP7,ITPRIPL2,F2RL1,CTBP2,FZD9,ITGA1,DCBLD2,SH3RF3,PANX2,NETO2,SAMHD1,CHST13,DUSP23,SHOX2,KCNQ1,CEBPD,MSRB3,ICAM5,DYRK1B,SKAP2,PRRG4,COX6B2,MAGI3,CPPED1,VIPR1,COL9A3,CYGB,RPP25,GPAA1,LRRC4,INHBB,HDAC11,KLF14,CBX1,DEF8,IRS2,ICA1,IL10RB,SLC35C2,HTATIP2,…
TF	Factor: HA95; motif: CCSNSSCCNSCNCCWSCCNS	TF:M13127	0.0124748	1.90397	12603	231	177	20092	PRDM5,PRICKLE1,HOXA9,FAM110B,ADCY5,PODXL2,KCNK13,GPR83,GRIN3A,TMEM132E,PRKCZ,ZNF518B,WNT6,VENTX,PPM1E,SLC9A2,EIF4E3,SLC24A4,IRAK3,KL,ZNF75A,IL17RB,MFAP3L,CYP1B1,TSHZ3,RBP7,RNF32,TSPAN2,ZNF658,BASP1,SCN9A,IMPACT,PLEKHG6,FAM174B,KCNMA1,UNC5A,LHX1,CCNJ,ANXA5,CLDN6,HPGD,IGFBP7,ITPRIPL2,NSUN7,CCNJL,F2RL1,CTBP2,FZD9,ZFP3,ADCY4,CACHD1,ITGA1,DCBLD2,ST6GALNAC3,TM6SF1,SH3RF3,PANX2,CHFR,NETO2,LTBP2,ALPL,ZNF…
TF	Factor: E2F-4; motif: GCGGGAAANA	TF:M02090	0.0126366	1.89837	12315	231	174	20092	PRDM5,PCSK9,FAM184B,ZNF667,PRICKLE1,HOXA9,FAM110B,ADCY5,PODXL2,SH3BGRL2,KCNK13,WDR35,GRIN3A,TMEM132E,PRKCZ,ZNF229,WNT6,MUL1,PPM1E,TES,CRABP2,SLC9A2,EIF4E3,SLC24A4,PLIN5,IRAK3,KL,ZNF75A,MFAP3L,CYP1B1,TSHZ3,RBP7,RNF32,TSPAN2,BASP1,IMPACT,UNC5A,LHX1,CCNJ,ANXA5,HPGD,IGFBP7,ITPRIPL2,CCNJL,F2RL1,CTBP2,FZD9,ZFP3,ADCY4,TPK1,ITGA1,ELOVL3,DCBLD2,TM6SF1,SH3RF3,PANX2,NETO2,LTBP2,ALPL,SAMHD1,CHST13,ADM2,DUSP2…
TF	Factor: EGR1; motif: NACGCCCACGCANW	TF:M03896	0.0141526	1.84916	6303	231	105	20092	PRDM5,FAM184B,ZNF667,PRICKLE1,ADCY5,PODXL2,KCNK13,WDR35,TMEM132E,PRKCZ,ZNF518B,WNT6,VENTX,PPM1E,TES,CRABP2,SLC9A2,SLC24A4,PLIN5,IRAK3,KL,IL17RB,TSHZ3,SLCO4C1,IMPACT,FAM174B,KCNMA1,ANXA5,ITPRIPL2,CCNJL,CTBP2,FZD9,DCBLD2,SH3RF3,PANX2,CHFR,NETO2,LTBP2,CHST13,ADM2,COL24A1,DUSP23,KCNQ1,CEBPD,LRRK2,SMAD9,ICAM5,SKAP2,COX6B2,HCK,MAGI3,CPPED1,VIPR1,COL9A3,CYGB,OTUB2,LRRC4,INHBB,HDAC11,GNG7,KLF14,CBX1,MBOA…
TF	Factor: Sp2; motif: GGGGCGGGG; match class: 1	TF:M10435_1	0.0151205	1.82043	3655	231	70	20092	ADCY5,KCNK13,PRKCZ,ZNF518B,WNT6,VENTX,SLC9A2,EIF4E3,CYP1B1,TSHZ3,RNF32,TSPAN2,IMPACT,PLEKHG6,CCNJL,CACHD1,ST6GALNAC3,PANX2,CHFR,NETO2,ALPL,ADM2,SHOX2,KCNQ1,CEBPD,SKAP2,COX6B2,HCK,MAGI3,ARRDC4,CYGB,RPP25,OTUB2,LRRC4,INHBB,HDAC11,GNG7,KLF14,MBOAT2,IRS2,ICA1,SLC35C2,CITED4,FAM114A1,TMEM11,SACM1L,EFNA1,TMBIM1,RPL26L1,CAMKK1,CCDC112,BSCL2,EFHD2,TBC1D16,WDSUB1,H6PD,FZD2,ALDH9A1,PAK1,KREMEN1,KLF7,FAR1,S…
TF	Factor: sp4; motif: NNNGCYCCGCCCCCY	TF:M10530	0.0157735	1.80207	8463	231	131	20092	ZNF667,HOXA9,FAM110B,ADCY5,KCNK13,FBXL2,PRKCZ,ZNF518B,WNT6,VENTX,PPM1E,CRABP2,SLC9A2,EIF4E3,PLIN5,KL,CYP1B1,TSHZ3,RBP7,RNF32,TSPAN2,SCN9A,IMPACT,PLEKHG6,KCNMA1,PEX11A,ANXA5,CLDN6,ITPRIPL2,CCNJL,FZD9,ZFP3,CACHD1,ST6GALNAC3,TM6SF1,SH3RF3,PANX2,CHFR,NETO2,LTBP2,ALPL,CHST13,ADM2,MRPS22,DUSP23,SHOX2,KCNQ1,CEBPD,SMAD9,ADPRH,ICAM5,DYRK1B,COX6B2,HCK,RIPK3,RGMA,ZIK1,MAGI3,ARRDC4,VIPR1,COL9A3,CYGB,RPP25,OT…
TF	Factor: Sp1; motif: NWRGCCMCGCCCMCN	TF:M12151	0.0162898	1.78808	7048	231	114	20092	PRDM5,ZNF667,HOXA9,KCNK13,PRKCZ,ZNF518B,WNT6,VENTX,SLC9A2,SLC24A4,PLIN5,IL17RB,CYP1B1,TSPAN2,IMPACT,PLEKHG6,FAM174B,NSUN7,CCNJL,F2RL1,FZD9,TPK1,CACHD1,DCBLD2,ST6GALNAC3,TM6SF1,PANX2,CHFR,ALPL,SAMHD1,ZNF879,CHST13,ADM2,DUSP23,SHOX2,KCNQ1,CEBPD,ICAM5,SKAP2,COX6B2,HCK,ZIK1,MAGI3,CPPED1,ARRDC4,VIPR1,COL9A3,HLX,CYGB,RPP25,OTUB2,INHBB,PADI2,ST3GAL2,HDAC11,GNG7,KLF14,SVIL,CBX1,MBOAT2,IRS2,B3GNT9,IL10RB,…
TF	Factor: ZBED4; motif: CCCGCYCCGC; match class: 1	TF:M13366_1	0.0172887	1.76224	3958	231	74	20092	FAM110B,ADCY5,KCNK13,PRKCZ,WNT6,TES,CRABP2,SLC9A2,EIF4E3,SLC24A4,KL,IL17RB,MFAP3L,CYP1B1,TSHZ3,RBP7,RNF32,TSPAN2,FAM174B,KCNMA1,UNC5A,ANXA5,IGFBP7,ITPRIPL2,NSUN7,CCNJL,CACHD1,PANX2,CHFR,NETO2,LTBP2,ALPL,CEBPD,MSRB3,SMAD9,ZNF37A,COX6B2,COL9A3,CYGB,LRRC4,INHBB,PADI2,HDAC11,GNG7,CBX1,DEF8,STXBP5,IRS2,HTATIP2,KIAA1614,ISM2,FAM114A1,SACM1L,CDC42EP4,EFNA1,RPL26L1,CAMKK1,CCDC112,BSCL2,EFHD2,TBC1D16,WDSU…
TF	Factor: SP1; motif: GGGGYGGGGNS; match class: 1	TF:M01303_1	0.0175057	1.75682	3670	231	70	20092	FAM110B,ADCY5,KCNK13,PRKCZ,ZNF518B,WNT6,VENTX,CRABP2,EIF4E3,CYP1B1,TSHZ3,RNF32,TSPAN2,IMPACT,PLEKHG6,ANXA5,ITPRIPL2,CACHD1,ST6GALNAC3,PANX2,CHFR,NETO2,ADM2,SHOX2,KCNQ1,CEBPD,SMAD9,DYRK1B,SKAP2,ZNF37A,COX6B2,MAGI3,OTUB2,LRRC4,INHBB,HDAC11,GNG7,KLF14,DEF8,MBOAT2,IRS2,ICA1,IL10RB,FAM114A1,HSPA1L,EFNA1,TMBIM1,RPL26L1,CAMKK1,CCDC112,BSCL2,EFHD2,TBC1D16,WDSUB1,H6PD,FZD2,ALDH9A1,PAK1,KREMEN1,KLF7,FAR1,S…
TF	Factor: ZNF219; motif: SNNCAGCACCNNGGNCAGCGSC; match class: 1	TF:M13149_1	0.0192856	1.71477	6826	231	111	20092	PRDM5,PCSK9,FAM184B,PRICKLE1,FAM110B,ADCY5,PODXL2,FBXL2,GRIN3A,PRKCZ,ZNF518B,PPM1E,TES,EIF4E3,SLC24A4,KL,TSHZ3,TSPAN2,IMPACT,FAM174B,KCNMA1,UNC5A,LHX1,CCNJ,ANXA5,CLDN6,IGFBP7,CCNJL,FZD9,ADCY4,TPK1,ITGA1,ST6GALNAC3,TM6SF1,SH3RF3,PANX2,CHFR,NETO2,LTBP2,SAMHD1,ZNF879,ADM2,MRPS22,DUSP23,SHOX2,KCNQ1,CEBPD,LRRK2,SMAD9,ICAM5,MAGI3,CPPED1,ARRDC4,COL9A3,HLX,CYGB,GPAA1,LRRC4,INHBB,PADI2,HDAC11,GNG7,KLF14,S…
TF	Factor: WT1; motif: CGCCCCCNCN	TF:M02036	0.0204592	1.68911	10071	231	149	20092	PRDM5,ZNF667,PRICKLE1,HOXA9,FAM110B,ADCY5,PODXL2,SH3BGRL2,KCNK13,FBXL2,GRIN3A,TMEM132E,PRKCZ,ZNF518B,WNT6,VENTX,PPM1E,CRABP2,SLC9A2,EIF4E3,SLC24A4,PLIN5,IRAK3,CYP1B1,TSHZ3,RBP7,RNF32,TSPAN2,SLCO4C1,IMPACT,PLEKHG6,KCNMA1,UNC5A,PEX11A,LHX1,CCNJ,ANXA5,IGFBP7,ITPRIPL2,NSUN7,CCNJL,F2RL1,FZD9,ZFP3,CACHD1,DCBLD2,ST6GALNAC3,TM6SF1,SH3RF3,PANX2,CHFR,NETO2,LTBP2,ALPL,SAMHD1,ZNF879,CHST13,ADM2,SHOX2,KCNQ1,C…
TF	Factor: Hey1; motif: NGCRCGYGYN	TF:M11058	0.0213134	1.67135	12103	231	171	20092	PRDM5,PCSK9,FAM184B,ZNF667,PRICKLE1,HOXA9,FAM110B,ADCY5,PODXL2,SH3BGRL2,KCNK13,WDR35,FBXL2,GRIN3A,TMEM132E,PRKCZ,ZNF229,ZNF518B,WNT6,VENTX,PPM1E,TES,CRABP2,SLC9A2,EIF4E3,SLC24A4,PLIN5,IRAK3,KL,ZNF75A,IL17RB,MFAP3L,CYP1B1,TSHZ3,RBP7,RNF32,TSPAN2,IMPACT,PLEKHG6,FAM174B,KCNMA1,UNC5A,CCNJ,HPGD,IGFBP7,ITPRIPL2,NSUN7,F2RL1,CTBP2,FZD9,ZFP3,TPK1,ELOVL3,DCBLD2,ST6GALNAC3,TM6SF1,SH3RF3,PANX2,CHFR,NETO2,ALP…
TF	Factor: BTEB2; motif: RGGGNGKGGN	TF:M07277	0.022355	1.65062	8769	231	134	20092	ZNF667,PRICKLE1,HOXA9,ADCY5,KCNK13,FBXL2,PRKCZ,ZNF518B,WNT6,VENTX,CRABP2,SLC9A2,EIF4E3,KL,MFAP3L,CYP1B1,TSHZ3,RBP7,RNF32,TSPAN2,SCN9A,IMPACT,PLEKHG6,KCNMA1,UNC5A,PEX11A,CLDN6,ITPRIPL2,CCNJL,CTBP2,FZD9,ZFP3,TPK1,CACHD1,ST6GALNAC3,TM6SF1,PANX2,CHFR,NETO2,LTBP2,ALPL,CHST13,ADM2,DUSP23,SHOX2,KCNQ1,CEBPD,LRRK2,ADPRH,ICAM5,DYRK1B,SKAP2,ZNF37A,COX6B2,HCK,RIPK3,MAGI3,CPPED1,ARRDC4,VIPR1,COL9A3,HLX,CYGB,R…
TF	Factor: ZNF383; motif: SSNGGGMGGNGSNGGS; match class: 1	TF:M12703_1	0.0227463	1.64309	4505	231	81	20092	ADCY5,PODXL2,SH3BGRL2,KCNK13,WNT6,VENTX,PPM1E,CRABP2,SLC9A2,EIF4E3,TSHZ3,RBP7,RNF32,TSPAN2,BASP1,SCN9A,KCNMA1,UNC5A,ANXA5,CLDN6,ITPRIPL2,CCNJL,CTBP2,FZD9,CACHD1,PANX2,NETO2,LTBP2,ALPL,DUSP23,KCNQ1,CEBPD,SMAD9,ADPRH,COX6B2,ZNF501,MAGI3,VIPR1,COL9A3,RPP25,OTUB2,LRRC4,INHBB,HDAC11,GNG7,MBOAT2,STXBP5,IRS2,B3GNT9,IL10RB,SLC35C2,ZNF114,KIAA1614,CITED4,TCF7L1,SMARCD3,EFNA1,TMEM169,PECR,CAMKK1,CCDC112,CS…
TF	Factor: E2F-4; motif: TTTTGGCGCCAWWN	TF:M11535	0.0260978	1.5834	11196	231	161	20092	FAM184B,ZNF667,HOXA9,ADCY5,KCNK13,WDR35,GPR83,GRIN3A,TMEM132E,PRKCZ,ZNF518B,VENTX,MUL1,PPM1E,SLC9A2,SLC24A4,PLIN5,IRAK3,KL,ZNF75A,MFAP3L,CYP1B1,TSHZ3,RBP7,TSPAN2,SLCO4C1,BASP1,IMPACT,FAM174B,UNC5A,PEX11A,CCNJ,ANXA5,CLDN6,HPGD,IGFBP7,ITPRIPL2,NSUN7,CCNJL,F2RL1,FZD9,ZFP3,TPK1,ITGA1,DCBLD2,TM6SF1,SH3RF3,PANX2,CHFR,LTBP2,ALPL,ZNF879,CHST13,COL24A1,MRPS22,DUSP23,KCNQ1,LRRK2,SMAD9,SKAP2,PRRG4,ZNF37A,CO…
TF	Factor: SP4; motif: NWRGCCACGCCCMCTYN	TF:M03922	0.0266606	1.57413	6225	231	103	20092	PCSK9,ZNF667,HOXA9,KCNK13,PRKCZ,ZNF518B,WNT6,VENTX,PPM1E,SLC9A2,EIF4E3,SLC24A4,PLIN5,IL17RB,CYP1B1,TSHZ3,TSPAN2,IMPACT,PLEKHG6,FAM174B,NSUN7,F2RL1,TPK1,CACHD1,DCBLD2,ST6GALNAC3,TM6SF1,PANX2,ALPL,SAMHD1,ZNF879,ADM2,KCNQ1,ICAM5,SKAP2,COX6B2,ZIK1,MAGI3,ARRDC4,VIPR1,COL9A3,HLX,RPP25,INHBB,PADI2,ST3GAL2,GNG7,KLF14,SVIL,CBX1,MBOAT2,IRS2,B3GNT9,IL10RB,SLC35C2,OAT,HTATIP2,KIAA1614,RNF141,CITED4,TMEM11,SA…
TF	Factor: ZBTB33; motif: GGYGCTG	TF:M13142	0.0268145	1.57163	8795	231	134	20092	PRDM5,FAM184B,ZNF667,PRICKLE1,HOXA9,FAM110B,ADCY5,SH3BGRL2,KCNK13,GPR83,GRIN3A,TMEM132E,PRKCZ,WNT6,VENTX,TES,CRABP2,SLC9A2,EIF4E3,SLC24A4,KL,ZNF75A,IL17RB,CYP1B1,TSPAN2,SLCO4C1,SCN9A,IMPACT,PLEKHG6,KCNMA1,UNC5A,PEX11A,LHX1,CCNJ,CLDN6,HPGD,ITPRIPL2,CCNJL,F2RL1,CTBP2,FZD9,ADCY4,TPK1,ITGA1,ELOVL3,DCBLD2,SH3RF3,PANX2,NETO2,LTBP2,ALPL,SAMHD1,ZNF879,CHST13,MRPS22,DUSP23,KCNQ1,CEBPD,LRRK2,SMAD9,ICAM5,DY…
TF	Factor: AP-2alpha; motif: NGCCYSNNGSN; match class: 1	TF:M01857_1	0.0278268	1.55554	4754	231	84	20092	PRDM5,ADCY5,KCNK13,GRIN3A,PRKCZ,ZNF518B,WNT6,VENTX,PPM1E,TES,EIF4E3,KL,MFAP3L,CYP1B1,TSHZ3,RBP7,RNF32,TSPAN2,IMPACT,PLEKHG6,KCNMA1,UNC5A,CLDN6,ITPRIPL2,CCNJL,CTBP2,FZD9,ADCY4,TM6SF1,PANX2,CHFR,NETO2,LTBP2,ALPL,ZNF879,KCNQ1,CEBPD,SMAD9,RGMA,ZIK1,MAGI3,ARRDC4,VIPR1,COL9A3,HLX,CYGB,OTUB2,LRRC4,INHBB,HDAC11,GNG7,KLF14,DEF8,MBOAT2,STXBP5,ISL2,KIAA1614,TCF7L1,TMEM11,PRDM2,EIF4EBP3,CAMKK1,EFHD2,TBC1D16,…
TF	Factor: Sp1; motif: GGGGCGGGGC	TF:M07063	0.0283148	1.54799	6473	231	106	20092	ZNF667,PRICKLE1,HOXA9,ADCY5,KCNK13,FBXL2,PRKCZ,ZNF518B,WNT6,VENTX,SLC9A2,EIF4E3,KL,MFAP3L,CYP1B1,TSHZ3,RBP7,RNF32,TSPAN2,SCN9A,IMPACT,PLEKHG6,UNC5A,CLDN6,ITPRIPL2,CCNJL,CTBP2,FZD9,ZFP3,CACHD1,ST6GALNAC3,TM6SF1,PANX2,CHFR,NETO2,LTBP2,ALPL,CHST13,ADM2,DUSP23,SHOX2,KCNQ1,CEBPD,ADPRH,ICAM5,SKAP2,COX6B2,RIPK3,MAGI3,ARRDC4,VIPR1,CYGB,RPP25,OTUB2,INHBB,HDAC11,GNG7,KLF14,MBOAT2,IRS2,ICA1,SLC35C2,OAT,ZNF1…
TF	Factor: SP4; motif: GGCCCCGCCCCCN	TF:M13135	0.0287264	1.54172	5760	231	97	20092	ZNF667,HOXA9,KCNK13,FBXL2,PRKCZ,ZNF518B,WNT6,VENTX,CRABP2,SLC9A2,EIF4E3,CYP1B1,RBP7,RNF32,TSPAN2,IMPACT,PLEKHG6,FAM174B,CLDN6,IGFBP7,FZD9,TPK1,CACHD1,ST6GALNAC3,TM6SF1,PANX2,CHFR,NETO2,LTBP2,ALPL,CHST13,ADM2,DUSP23,KCNQ1,CEBPD,ICAM5,COX6B2,MAGI3,ARRDC4,VIPR1,COL9A3,CYGB,RPP25,INHBB,PADI2,ST3GAL2,HDAC11,GNG7,KLF14,CBX1,IRS2,B3GNT9,IL10RB,SLC35C2,OAT,HTATIP2,RNF141,CITED4,FAM114A1,TMEM11,GALNT3,SAC…
TF	Factor: Sp6; motif: WGGGCGG	TF:M05361	0.0293493	1.5324	8808	231	134	20092	PRICKLE1,HOXA9,FAM110B,ADCY5,PODXL2,SH3BGRL2,KCNK13,WDR35,FBXL2,GRIN3A,TMEM132E,PRKCZ,ZNF518B,WNT6,VENTX,MUL1,PPM1E,TES,SLC9A2,SLC24A4,PLIN5,KL,ZNF75A,IL17RB,MFAP3L,CYP1B1,TSHZ3,RBP7,TSPAN2,SCN9A,IMPACT,PLEKHG6,FAM174B,KCNMA1,UNC5A,CCNJ,ANXA5,IGFBP7,ITPRIPL2,NSUN7,CCNJL,F2RL1,ADCY4,DCBLD2,PANX2,CHFR,NETO2,LTBP2,ALPL,SAMHD1,ZNF879,CHST13,ADM2,COL24A1,DUSP23,KCNQ1,CEBPD,MSRB3,LRRK2,ADPRH,ICAM5,DYRK…
TF	Factor: CPBP; motif: NGGGCGG	TF:M05444	0.0293493	1.5324	8808	231	134	20092	PRICKLE1,HOXA9,FAM110B,ADCY5,PODXL2,SH3BGRL2,KCNK13,WDR35,FBXL2,GRIN3A,TMEM132E,PRKCZ,ZNF518B,WNT6,VENTX,MUL1,PPM1E,TES,SLC9A2,SLC24A4,PLIN5,KL,ZNF75A,IL17RB,MFAP3L,CYP1B1,TSHZ3,RBP7,TSPAN2,SCN9A,IMPACT,PLEKHG6,FAM174B,KCNMA1,UNC5A,CCNJ,ANXA5,IGFBP7,ITPRIPL2,NSUN7,CCNJL,F2RL1,ADCY4,DCBLD2,PANX2,CHFR,NETO2,LTBP2,ALPL,SAMHD1,ZNF879,CHST13,ADM2,COL24A1,DUSP23,KCNQ1,CEBPD,MSRB3,LRRK2,ADPRH,ICAM5,DYRK…
TF	Factor: Sp2; motif: WGGGCGG	TF:M05332	0.0293493	1.5324	8808	231	134	20092	PRICKLE1,HOXA9,FAM110B,ADCY5,PODXL2,SH3BGRL2,KCNK13,WDR35,FBXL2,GRIN3A,TMEM132E,PRKCZ,ZNF518B,WNT6,VENTX,MUL1,PPM1E,TES,SLC9A2,SLC24A4,PLIN5,KL,ZNF75A,IL17RB,MFAP3L,CYP1B1,TSHZ3,RBP7,TSPAN2,SCN9A,IMPACT,PLEKHG6,FAM174B,KCNMA1,UNC5A,CCNJ,ANXA5,IGFBP7,ITPRIPL2,NSUN7,CCNJL,F2RL1,ADCY4,DCBLD2,PANX2,CHFR,NETO2,LTBP2,ALPL,SAMHD1,ZNF879,CHST13,ADM2,COL24A1,DUSP23,KCNQ1,CEBPD,MSRB3,LRRK2,ADPRH,ICAM5,DYRK…
TF	Factor: E2F; motif: TTTSGCGS; match class: 1	TF:M00426_1	0.0297597	1.52637	6001	231	100	20092	PRDM5,FAM184B,ZNF667,HOXA9,ADCY5,KCNK13,GRIN3A,ZNF518B,WNT6,VENTX,PPM1E,TES,SLC9A2,ZNF75A,IL17RB,MFAP3L,CYP1B1,RBP7,SLCO4C1,BASP1,IMPACT,PLEKHG6,UNC5A,PEX11A,ANXA5,HPGD,NSUN7,F2RL1,CTBP2,FZD9,TPK1,ITGA1,DCBLD2,TM6SF1,SH3RF3,CHFR,LTBP2,ALPL,SAMHD1,ZNF879,SHOX2,CEBPD,SMAD9,ICAM5,SKAP2,HCK,MAGI3,ARRDC4,VIPR1,CYGB,GPAA1,LRRC4,IRS2,ISL2,B3GNT9,SLC25A46,PLCL1,IL10RB,SLC35C2,KIAA1614,INO80C,TMEM11,GALNT…
TF	Factor: RUNX2; motif: NRACCGCAAACCGCAN; match class: 1	TF:M04106_1	0.0299208	1.52403	8639	231	132	20092	PRDM5,PCSK9,FAM184B,ZNF667,ADCY5,PODXL2,KCNK13,WDR35,FBXL2,GRIN3A,TMEM132E,PRKCZ,ZNF518B,WNT6,MUL1,TES,CRABP2,SLC9A2,EIF4E3,PLIN5,ZNF75A,IL17RB,CYP1B1,TSHZ3,RBP7,RNF32,TSPAN2,SLCO4C1,ZNF658,IMPACT,FAM174B,KCNMA1,UNC5A,PEX11A,LHX1,CCNJ,ANXA5,HPGD,IGFBP7,ITPRIPL2,ZFP3,TPK1,CACHD1,SH3RF3,PANX2,CHFR,NETO2,LTBP2,SAMHD1,ZNF879,CHST13,ADM2,MRPS22,CEBPD,LRRK2,SMAD9,PRRG4,COX6B2,HCK,ZNF501,MAGI3,VIPR1,COL…
TF	Factor: AP-2; motif: SNNNCCNCAGGCN; match class: 1	TF:M00915_1	0.0309588	1.50922	4691	231	83	20092	ZNF667,PRICKLE1,ADCY5,PODXL2,FBXL2,WNT6,VENTX,CRABP2,SLC9A2,ZNF75A,IL17RB,CYP1B1,TSHZ3,TSPAN2,SLCO4C1,IMPACT,KCNMA1,UNC5A,LHX1,CCNJ,IGFBP7,ITPRIPL2,CCNJL,F2RL1,ZFP3,ST6GALNAC3,TM6SF1,PANX2,CHFR,NETO2,LTBP2,ALPL,SAMHD1,ADM2,CEBPD,SMAD9,ZNF37A,HCK,ARRDC4,VIPR1,CYGB,RPP25,LRRC4,INHBB,ST3GAL2,HDAC11,KLF14,STXBP5,IRS2,PLCL1,ICA1,KIAA1614,RNF141,ISM2,CITED4,FAM114A1,TCF7L1,TMEM11,SMARCD3,EIF4EBP3,TMEM1…
TF	Factor: SP1; motif: NRGKGGGCGGGGCN; match class: 1	TF:M09765_1	0.0323562	1.49004	3447	231	66	20092	ADCY5,KCNK13,PRKCZ,ZNF518B,WNT6,VENTX,SLC9A2,EIF4E3,CYP1B1,TSHZ3,RNF32,TSPAN2,PLEKHG6,CACHD1,ST6GALNAC3,PANX2,NETO2,ALPL,ADM2,DUSP23,SHOX2,KCNQ1,CEBPD,COX6B2,MAGI3,ARRDC4,CYGB,OTUB2,LRRC4,INHBB,HDAC11,GNG7,KLF14,CBX1,IRS2,B3GNT9,IL10RB,SLC35C2,OAT,FAM114A1,TMEM11,SACM1L,TMBIM1,RPL26L1,TMEM169,PECR,CAMKK1,CCDC112,BSCL2,EFHD2,TBC1D16,WDSUB1,H6PD,FZD2,ALDH9A1,PAK1,KREMEN1,KLF7,STXBP2,SLC16A3,TIMP2,S…
TF	Factor: CHD2; motif: TCTCGCGAG	TF:M04710	0.0332266	1.47851	14444	231	194	20092	PRDM5,PCSK9,FAM184B,ZNF667,PRICKLE1,HOXA9,FAM110B,ADCY5,PODXL2,SH3BGRL2,KCNK13,WDR35,GPR83,GRIN3A,TMEM132E,PRKCZ,ZNF518B,WNT6,VENTX,MUL1,PPM1E,TES,CRABP2,SLC9A2,EIF4E3,IRAK3,KL,ZNF75A,CYP1B1,RBP7,RNF32,TSPAN2,SLCO4C1,BASP1,IMPACT,PLEKHG6,FAM174B,KCNMA1,UNC5A,PEX11A,CCNJ,ANXA5,CLDN6,HPGD,IGFBP7,ITPRIPL2,NSUN7,CCNJL,F2RL1,CTBP2,FZD9,ZFP3,ADCY4,TPK1,CACHD1,ITGA1,DCBLD2,TM6SF1,SH3RF3,CHFR,NETO2,LTBP2…
TF	Factor: BTEB2; motif: RGGGNGKGGN; match class: 1	TF:M07277_1	0.0342594	1.46522	4328	231	78	20092	ADCY5,KCNK13,FBXL2,PRKCZ,ZNF518B,WNT6,VENTX,SLC9A2,EIF4E3,CYP1B1,TSHZ3,RNF32,TSPAN2,IMPACT,PLEKHG6,CLDN6,CCNJL,CACHD1,ST6GALNAC3,PANX2,CHFR,NETO2,ALPL,ADM2,SHOX2,KCNQ1,CEBPD,DYRK1B,SKAP2,COX6B2,HCK,MAGI3,ARRDC4,CYGB,RPP25,OTUB2,LRRC4,INHBB,HDAC11,GNG7,KLF14,CBX1,MBOAT2,IRS2,B3GNT9,ICA1,SLC35C2,OAT,FAM114A1,TMEM11,SACM1L,PPM1H,EFNA1,TMBIM1,CAMKK1,CCDC112,BSCL2,EFHD2,TBC1D16,WDSUB1,H6PD,FZD2,ECE1,A…
TF	Factor: GKLF; motif: GCCMCRCCCNNN	TF:M01588	0.0345814	1.46116	9178	231	138	20092	ZNF667,PRICKLE1,HOXA9,PODXL2,SH3BGRL2,KCNK13,FBXL2,PRKCZ,ZNF518B,WNT6,VENTX,TES,SLC9A2,EIF4E3,PLIN5,MFAP3L,CYP1B1,TSHZ3,RBP7,RNF32,TSPAN2,BASP1,SCN9A,IMPACT,PLEKHG6,FAM174B,UNC5A,ANXA5,CLDN6,IGFBP7,F2RL1,FZD9,ZFP3,CACHD1,DCBLD2,ST6GALNAC3,TM6SF1,PANX2,CHFR,NETO2,LTBP2,ALPL,SAMHD1,ZNF879,CHST13,ADM2,DUSP23,SHOX2,KCNQ1,CEBPD,ADPRH,ICAM5,DYRK1B,SKAP2,ZNF37A,COX6B2,HCK,RIPK3,MAGI3,ABAT,ARRDC4,VIPR1,C…
TF	Factor: RNF96; motif: BCCCGCRGCC; match class: 1	TF:M01199_1	0.0353711	1.45135	4481	231	80	20092	PCSK9,PRICKLE1,ADCY5,PODXL2,KCNK13,WDR35,FBXL2,TMEM132E,PRKCZ,ZNF518B,WNT6,VENTX,EIF4E3,KL,ZNF75A,IL17RB,MFAP3L,TSHZ3,RNF32,FAM174B,KCNMA1,UNC5A,LHX1,CLDN6,ITPRIPL2,F2RL1,CTBP2,FZD9,TPK1,CACHD1,DCBLD2,TM6SF1,SH3RF3,PANX2,NETO2,LTBP2,ALPL,ADM2,COL24A1,MRPS22,KCNQ1,CEBPD,MSRB3,SMAD9,HCK,ZIK1,LRRC4,INHBB,GNG7,KLF14,SVIL,CBX1,MBOAT2,STXBP5,IRS2,OAT,KIAA1614,CITED4,TCF7L1,TMEM11,SMARCD3,CAMKK1,CCDC112…
TF	Factor: KLF15; motif: NCCMCGCCCMCN	TF:M12158	0.0354369	1.45054	10783	231	156	20092	PRDM5,ZNF667,HOXA9,FAM110B,ADCY5,PODXL2,KCNK13,FBXL2,TMEM132E,PRKCZ,ZNF229,ZNF518B,WNT6,VENTX,PPM1E,CRABP2,SLC9A2,SLC24A4,PLIN5,KL,IL17RB,CYP1B1,TSHZ3,RBP7,RNF32,TSPAN2,SLCO4C1,ZNF658,BASP1,SCN9A,IMPACT,PLEKHG6,FAM174B,KCNMA1,UNC5A,CCNJ,ANXA5,HPGD,ITPRIPL2,NSUN7,CCNJL,FZD9,ZFP3,CACHD1,ITGA1,ELOVL3,DCBLD2,ST6GALNAC3,PANX2,ALPL,ZNF879,ADM2,DUSP23,SHOX2,KCNQ1,CEBPD,LRRK2,SMAD9,ADPRH,ICAM5,DYRK1B,SKA…
TF	Factor: IRX2a; motif: ACRYGNNNNACRYGT; match class: 1	TF:M11022_1	0.0383227	1.41654	6433	231	105	20092	PRDM5,PCSK9,FAM184B,ZNF667,PRICKLE1,HOXA9,ADCY5,PODXL2,SH3BGRL2,KCNK13,GPR83,PRKCZ,ZNF518B,VENTX,TES,SLC9A2,EIF4E3,SLC24A4,KL,MFAP3L,CYP1B1,RNF32,ZNF658,FAM174B,KCNMA1,UNC5A,CCNJ,ANXA5,HPGD,CCNJL,FZD9,TPK1,DCBLD2,ST6GALNAC3,TM6SF1,SH3RF3,PANX2,CHFR,NETO2,LTBP2,ALPL,ZNF879,ADM2,MRPS22,KCNQ1,CEBPD,MSRB3,SKAP2,ZNF37A,HCK,ZIK1,CPPED1,ARRDC4,VIPR1,COL9A3,RPP25,OTUB2,LRRC4,HDAC11,SVIL,CBX1,DEF8,MBOAT2,…
TF	Factor: ZIC4; motif: GRCCCCCCGCNGNGN	TF:M03932	0.0489655	1.31011	2787	231	56	20092	ADCY5,PODXL2,GPR83,PRKCZ,PPM1E,TES,EIF4E3,SLC24A4,TSHZ3,RBP7,UNC5A,CCNJ,FZD9,SH3RF3,PANX2,ALPL,ZNF879,COL24A1,SHOX2,KCNQ1,MSRB3,SMAD9,ARRDC4,VIPR1,CYGB,INHBB,SVIL,B3GNT9,PLCL1,ICA1,OAT,ISM2,CITED4,FAM114A1,TCF7L1,GALNT3,SMARCD3,PPM1H,CDC42EP4,EIF4EBP3,CAMKK1,ZNF844,TBC1D16,H6PD,FZD2,GGH,OGFRL1,RBM23,KREMEN1,FAR1,RMND5A,IRS1,SPAG7,DNASE2,ROCK2,GLCE
TF	Factor: RERE; motif: CNGCNSCNNGSRCRGSGSS; match class: 1	TF:M13129_1	0.0497189	1.30348	5989	231	99	20092	PRDM5,PCSK9,PRICKLE1,FAM110B,ADCY5,PODXL2,GRIN3A,TMEM132E,PRKCZ,ZNF518B,MUL1,PPM1E,TES,SLC9A2,EIF4E3,SLC24A4,KL,ZNF75A,TSHZ3,IMPACT,FAM174B,KCNMA1,UNC5A,LHX1,CCNJ,ANXA5,CTBP2,FZD9,ADCY4,CACHD1,ELOVL3,ST6GALNAC3,SH3RF3,PANX2,NETO2,LTBP2,ALPL,ADM2,MRPS22,SHOX2,KCNQ1,CEBPD,MSRB3,LRRK2,SMAD9,DYRK1B,MAGI3,CPPED1,COL9A3,HLX,CYGB,RPP25,LRRC4,INHBB,PADI2,HDAC11,GNG7,KLF14,SVIL,DEF8,MBOAT2,IRS2,ICA1,IL10R…
MIRNA	hsa-mir-4794	MIRNA:hsa-mir-4794	0.000164965	3.78261	1310	228	42	16638	FAM184B,ZNF667,GPR83,FBXL2,VENTX,TES,PEX11A,ITPRIPL2,CACHD1,SAMHD1,CEBPD,MSRB3,SMAD9,SKAP2,ZNF37A,COX6B2,CPPED1,MME,INHBB,ST3GAL2,STXBP5,ZNF114,CTSC,ZNF264,PPM1H,CDC42EP4,EFNA1,TMBIM1,TMEM169,EFHD2,TBC1D16,H6PD,ECE1,GIMAP1,GIN1,BSN,FAR1,MPHOSPH8,IRS1,DNASE2,DSTYK,ZNF417
MIRNA	hsa-mir-3678-3p	MIRNA:hsa-mir-3678-3p	0.00539844	2.26773	1240	228	37	16638	ZNF667,PPM1E,ZNF75A,MFAP3L,BASP1,DCBLD2,SAMHD1,MSRB3,SMAD9,SKAP2,ABAT,CPPED1,ARRDC4,MME,PADI2,ST3GAL2,SVIL,CBX1,HTATIP2,TMEM168,ISM2,GALNT3,ZNF264,EFHD2,H6PD,ECE1,GIMAP1,KREMEN1,BSN,PISD,SLC35A4,SNRNP48,TIMP2,RMND5A,DNASE2,DSTYK,TRIM56
MIRNA	hsa-mir-4724-5p	MIRNA:hsa-mir-4724-5p	0.0214824	1.66792	1064	228	32	16638	GPR83,PPM1E,TES,SLC9A2,IRAK3,MFAP3L,CYP1B1,LHX1,CCNJ,ITPRIPL2,CTBP2,ITGA1,NETO2,LTBP2,SAMHD1,LRRK2,ARRDC4,CBX1,STXBP5,IRS2,OAT,CTSC,SACM1L,ZNF264,PPM1H,SNX10,CAMKK1,H6PD,RBMS1,FAR1,RMND5A,IRS1
MIRNA	hsa-mir-4775	MIRNA:hsa-mir-4775	0.0336544	1.47296	2706	228	61	16638	FAM184B,ZNF667,SH3BGRL2,MUL1,PPM1E,TES,SLC9A2,EIF4E3,CYP1B1,SLCO4C1,PEX11A,CCNJ,ANXA5,ITPRIPL2,F2RL1,ITGA1,DCBLD2,TM6SF1,SH3RF3,SAMHD1,ADM2,SHOX2,MSRB3,SKAP2,PRRG4,ZNF37A,CPPED1,ARRDC4,MME,ST3GAL2,DEF8,MBOAT2,STXBP5,IRS2,PLCL1,IL10RB,ZNF114,TMEM168,KIAA1614,RNF141,FAM114A1,GALNT3,SACM1L,ZNF264,PRDM2,SDHC,TBC1D16,ECE1,GIMAP1,ALDH9A1,KREMEN1,DDX60L,FKBP5,GIN1,RBMS1,FAR1,IRS1,DNASE2,DSTYK,ROCK2,GLCE
HPA	Breast	HPA:0050000	0.0294128	1.53146	7170	139	111	10995	PRDM5,PODXL2,SH3BGRL2,WDR35,FBXL2,TMEM132E,PRKCZ,ZNF518B,WNT6,TES,CRABP2,SLC9A2,IRAK3,CYP1B1,TSHZ3,RBP7,IMPACT,FAM174B,KCNMA1,CCNJ,ANXA5,CCNJL,CTBP2,ADCY4,TPK1,DCBLD2,SH3RF3,CHFR,ALPL,SAMHD1,MRPS22,DUSP23,KCNQ1,SMAD9,ADPRH,ZNF37A,RGMA,ABAT,ARRDC4,VIPR1,CYGB,RPP25,GPAA1,MME,PADI2,ST3GAL2,SVIL,CBX1,DEF8,STXBP5,IRS2,B3GNT9,SLC25A46,PLCL1,ICA1,IL10RB,SLC35C2,OAT,HTATIP2,TMEM168,KIAA1614,INO80C,RNF141…
HP	Postexertional symptom exacerbation	HP:0030973	0.0174544	1.75809	14	56	4	5080	KCNQ1,COL9A3,SVIL,PYGL
