# Supplementary material for: Blood-based epigenetic instability linked to human aging and disease
Source: Nat Commun. 2026 Feb 14;17:2754. doi: 10.1038/s41467-026-69430-z (PMC13018287; doi:10.1038/s41467-026-69430-z)
Supplement: Supplementary file 9 — Supplementary Data 7 [file 41467_2026_69430_MOESM9_ESM.xlsx]

## Sheet: Supplementary Data 7
Data sourced from Yin et al., 2017. TFs analyzed in Fig. 7E and also interrogated by Yin et al. are shown (n=113).
TF name	Effect of 5mC
ARNT2	Inhibits binding
ARNTL	Inhibits binding
ATF2	Inhibits binding
ATF3	Inhibits binding
ATF6	Inhibits binding
ATF7	Inhibits binding
BCL6	Inhibits binding
BHLHE40	Inhibits binding
BHLHE41	Inhibits binding
CREB1	Inhibits binding
CREB3	Inhibits binding
CREB5	Inhibits binding
CREM	Inhibits binding
ELF1	Inhibits binding
ELF2	Inhibits binding
ELF3	Inhibits binding
ELF4	Inhibits binding
ELK1	Inhibits binding
ELK3	Inhibits binding
ERG	Inhibits binding
ETS2	Inhibits binding
ETV1	Inhibits binding
ETV2	Inhibits binding
ETV3	Inhibits binding
ETV4	Inhibits binding
ETV5	Inhibits binding
FEV	Inhibits binding
FLI1	Inhibits binding
FOS	Inhibits binding
GABPA	Inhibits binding
GFI1	Inhibits binding
GLIS2	Inhibits binding
GMEB2	Inhibits binding
HES1	Inhibits binding
HES2	Inhibits binding
HES5	Inhibits binding
HES7	Inhibits binding
HEY1	Inhibits binding
HEY2	Inhibits binding
MAFF	Inhibits binding
MLX	Inhibits binding
MYCN	Inhibits binding
PROX1	Inhibits binding
SOHLH2	Inhibits binding
SREBF1	Inhibits binding
TCFL5	Inhibits binding
TFE3	Inhibits binding
TFEC	Inhibits binding
USF2	Inhibits binding
XBP1	Inhibits binding
ZBTB14	Inhibits binding
ZBTB2	Inhibits binding
ZBTB7A	Inhibits binding
ZBTB7B	Inhibits binding
ZNF460	Inhibits binding
GLI2	Inhibits binding
CDX4	Enhances binding
CEBPG	Enhances binding
EGR4	Enhances binding
FOXG1	Enhances binding
HOXA10	Enhances binding
HOXA13	Enhances binding
HOXB13	Enhances binding
HOXC13	Enhances binding
HOXD9	Enhances binding
KLF10	Enhances binding
KLF11	Enhances binding
KLF12	Enhances binding
KLF13	Enhances binding
KLF14	Enhances binding
KLF15	Enhances binding
KLF16	Enhances binding
KLF17	Enhances binding
KLF6	Enhances binding
MEIS2	Enhances binding
NR2F1	Enhances binding
NR2F6	Enhances binding
PAX1	Enhances binding
PAX2	Enhances binding
PAX8	Enhances binding
PAX9	Enhances binding
PKNOX1	Enhances binding
PPARD	Enhances binding
RARB	Enhances binding
RARG	Enhances binding
RFX5	Enhances binding
RXRB	Enhances binding
RXRG	Enhances binding
SP1	Enhances binding
SP2	Enhances binding
THRB	Enhances binding
ZSCAN31	Enhances binding
IRF9	Enhances binding
ZNF343	Enhances binding
E2F8	Little effect
EGR1	Little effect
EGR2	Little effect
EGR3	Little effect
KLF2	Little effect
KLF4	Little effect
MTF1	Little effect
NHLH2	Little effect
SP3	Little effect
GCM1	Inconclusive
JDP2	Inconclusive
ZIC4	Inconclusive
ZIC5	Inconclusive
ZNF76	Inconclusive
ZSCAN4	Inconclusive
CLOCK	Context dependent
HSF2	Context dependent
NPAS2	Context dependent
YY2	Context dependent
