# Supplementary material for: Blood-based epigenetic instability linked to human aging and disease
Source: Nat Commun. 2026 Feb 14;17:2754. doi: 10.1038/s41467-026-69430-z (PMC13018287; doi:10.1038/s41467-026-69430-z)
Supplement: Supplementary file 12 — Source Data [file 41467_2026_69430_MOESM12_ESM.xlsx]

## Sheet: Fig. 1b
probe	Beta
cg00493400	0.0285298
cg22996534	0.0184362
cg12887701	0.0203565
cg22083643	0.0132277
cg01403305	0.0225569
cg00175980	0.0201501
cg19364879	0.0239633
cg17976635	0.017823
cg06761793	0.011521
cg09183072	0.0235522
cg15260466	0.0143662
cg23878101	0.025672
cg20278936	0.0217603
cg21490755	0.0208189
cg14675984	0.0192983
cg22813220	0.034188
cg13752005	0.0300095
cg14474756	0.0272376
cg05506986	0.0183007
cg00729475	0.0211631
cg09028487	0.0235348
cg18925548	0.0230524
cg11980004	0.0174799
cg04039667	0.0250164
cg22429776	0.0201984
cg03939464	0.0292448
cg27080601	0.0293472
cg08451035	0.0219135
cg22562590	0.0226382
cg15034135	0.0186366
cg18189607	0.0290372
cg00752778	0.0338507
cg07981364	0.0125244
cg07618626	0.0189775
cg21357621	0.0260711
cg01246421	0.0160455
cg11599569	0.0191943
cg14126210	0.0249936
cg16853034	0.0217792
cg09180480	0.0163824
cg12390953	0.0178956
cg06883551	0.0285535
cg05529097	0.0377412
cg24295551	0.0158451
cg16252685	0.0225291
cg05675008	0.0148212
cg08131881	0.0170033
cg10597545	0.0237154
cg04085771	0.0289618
cg10080155	0.0171608
cg06797938	0.0177657
cg16922058	0.0194275
cg23707493	0.0257721
cg04059965	0.0267685
cg16787025	0.0278982
cg19890277	0.0235985
cg19139210	0.0208587
cg07578070	0.0223568
cg06578288	0.0249166
cg19427757	0.0232214
cg02397428	0.0210122
cg23143796	0.0191283
cg08546419	0.0185112
cg25857018	0.0294781
cg23060390	0.0251076
cg15622885	0.0250066
cg01858229	0.0216497
cg25697800	0.0129663
cg09935088	0.0289692
cg12273231	0.0370759
cg21229253	0.0258639
cg05265306	0.0265794
cg25076767	0.0248502
cg17002774	0.0220661
cg06381587	0.0251189
cg11144056	0.0167217
cg25135259	0.0229652
cg00478049	0.0294082
cg12432552	0.0361416
cg04675861	0.0227603
cg02108068	0.0220387
cg02701084	0.0207068
cg25805964	0.021984
cg19704726	0.0115953
cg04039784	0.0244384
cg10388316	0.0240345
cg22838378	0.0395773
cg25375290	0.0227436
cg21819468	0.0247104
cg08535260	0.0264371
cg03530793	0.0196656
cg17352386	0.0306882
cg20295000	0.022214
cg21475255	0.0242958
cg01101510	0.0187795
cg20753523	0.0182828
cg25277534	0.0266507
cg11356705	0.0162898
cg05677467	0.0152364
cg21166797	0.0308158
cg08043571	0.0210839
cg12579676	0.0224843
cg07499241	0.026485
cg05994148	0.0237143
cg02533235	0.0388736
cg13365781	0.0226499
cg06508879	0.0229504
cg23631229	0.0275075
cg01968530	0.0332868
cg19160799	0.020538
cg02077653	0.0183823
cg24015081	0.017309
cg06967469	0.0199797
cg18588027	0.0166302
cg10367364	0.0289572
cg20845748	0.0238241
cg16657164	0.018726
cg11297107	0.0172613
cg13874838	0.0211717
cg26973266	0.0144443
cg07104773	0.0214729
cg06269281	0.0237055
cg13392534	0.015028
cg17605847	0.0223616
cg06458554	0.0203738
cg23671665	0.0182432
cg04567170	0.0294116
cg05368762	0.0174138
cg21986225	0.0352393
cg11232610	0.016085
cg03939612	0.026745
cg07851008	0.0255091
cg09331127	0.0264717
cg03522824	0.0226978
cg27445400	0.0138151
cg00709050	0.0229309
cg10840389	0.0176007
cg13920801	0.0233408
cg00441741	0.0238901
cg02882448	0.0317486
cg17697457	0.0239788
cg25263559	0.0272371
cg01682615	0.0211032
cg18503615	0.0174744
cg10266188	0.0238608
cg13110711	0.0146357
cg12179044	0.0237841
cg18023640	0.0228171
cg04396637	0.0279295
cg13085338	0.0157038
cg23893802	0.0253323
cg24999308	0.0278249
cg17325674	0.020504
cg26105280	0.0181316
cg04076037	0.0239244
cg12239750	0.0170723
cg15377113	0.0150932
cg18229731	0.0276442
cg14943877	0.0154245
cg21166317	0.0296743
cg19734811	0.0366489
cg09752264	0.0259975
cg11650218	0.0191086
cg18803171	0.0192644
cg22863209	0.0259275
cg23594990	0.0236082
cg19703826	0.0283404
cg22417420	0.0134373
cg02734782	0.0333144
cg06335343	0.0226997
cg13366587	0.0231479
cg17446654	0.0221073
cg03403113	0.0178527
cg18909698	0.0179739
cg09264906	0.036791
cg18991611	0.0221179
cg23098599	0.027773
cg17012575	0.0206107
cg22927696	0.0253735
cg05978187	0.0175081
cg12207651	0.0224973
cg18755191	0.0138736
cg06554749	0.0258111
cg15352224	0.0213449
cg19241689	0.0202255
cg16863212	0.0296798
cg05173698	0.0233088
cg23428725	0.0260166
cg15942720	0.0178848
cg23682543	0.0339926
cg01516282	0.0304643
cg26638003	0.0119644
cg14377596	0.0172544
cg00490450	0.0256243
cg03663746	0.0192533
cg20528048	0.0267785
cg17635724	0.0199648
cg01483882	0.0191209
cg07377876	0.0186003
cg24004330	0.0261857
cg14210634	0.0308664
cg07585587	0.0161006
cg16654143	0.016237
cg11076890	0.0173675
cg13838014	0.0252173
cg06492206	0.0228136
cg27489481	0.0128788
cg26566415	0.0228908
cg05040441	0.0242056
cg23621158	0.0169161
cg01263292	0.0195436
cg04986870	0.0128218
cg12352359	0.0282823
cg12095127	0.0198438
cg24850932	0.0177995
cg05300158	0.0139684
cg06035161	0.0137138
cg25818813	0.0350005
cg08122190	0.0344033
cg24491766	0.0160701
cg26881760	0.0253305
cg12860500	0.0270434
cg12365107	0.0144357
cg23940467	0.0239396
cg08303978	0.0193609
cg25976004	0.0267964
cg25469212	0.0219565
cg02512505	0.0205445
cg16560861	0.0162606
cg24201716	0.0181829
cg19197750	0.0145261
cg00747619	0.0181954
cg26792589	0.0323122
cg22148652	0.033124
cg00287370	0.01516
cg06802056	0.01462
cg16279775	0.0175129
cg04749667	0.0238018
cg08727443	0.0203718
cg07917843	0.0271878
cg18095213	0.025159
cg14538441	0.0245339
cg02858162	0.0187089
cg22688104	0.0125153
cg10036918	0.0282093
cg12260653	0.0189999
cg25340881	0.0301167
cg02946754	0.0272551
cg17615682	0.0129376
cg19956940	0.0156957
cg18795809	0.0205251
cg04028315	0.0100428
cg22319470	0.021745
cg18313583	0.0243306
cg07544511	0.026492
cg04490108	0.0170914
cg07691133	0.0232541
cg14304690	0.0184991
cg10984505	0.0367061
cg07385743	0.0277612
cg14097171	0.0277949
cg14929266	0.0281695
cg14001558	0.0229689
cg09410607	0.0217272
cg19065314	0.0183656
cg07815068	0.019902
cg25513173	0.0266643
cg23839113	0.0121909
cg04802040	0.0199394
cg19385624	0.0175916
cg12713893	0.0155636
cg00259785	0.0261149
cg02585102	0.0219007
cg05963712	0.0173843
cg01278387	0.018062
cg05533119	0.0220322
cg18221467	0.0250898
cg04439516	0.0243294
cg04296257	0.024647
cg25081985	0.0167968
cg10191772	0.0251111
cg11588857	0.0218263
cg07613182	0.0175523
cg10146249	0.0135104
cg03546879	0.0271434
cg09972205	0.0162575
cg16703576	0.0341076
cg03074357	0.0157233
cg24588096	0.0215043
cg04923496	0.0198069
cg27116819	0.0229343
cg03891598	0.0228488
cg21480646	0.0271575
cg23983436	0.024981
cg10190698	0.0247833
cg09247346	0.0346287
cg03289576	0.0216564
cg20384683	0.0244335
cg22950210	0.0269566
cg03770912	0.024704
cg03586862	0.0338484
cg25789216	0.0223435
cg02449821	0.0296405
cg10987792	0.0171263
cg18296405	0.0262193
cg21638518	0.0210211
cg10645943	0.0295146
cg25707005	0.0328068
cg18242131	0.0240083
cg01824964	0.0184881
cg06282270	0.0300941
cg22669260	0.0186083
cg04479354	0.0279019
cg17136799	0.029324
cg23708044	0.0191154
cg11227944	0.0202433
cg22231908	0.021659
cg13849548	0.0261721
cg25497877	0.0297407
cg04555735	0.0330121
cg19477600	0.0339857
cg26830834	0.0275166
cg03534196	0.0209218
cg11890080	0.0325881
cg21827641	0.0280842
cg04556542	0.037648
cg04845053	0.0385076
cg03795608	0.0157732
cg21815479	0.0342973
cg11065634	0.0259289
cg02988814	0.0218338
cg01138020	0.021422
cg07628086	0.0233296
cg13153394	0.0153745
cg09256517	0.0376469
cg12837046	0.025419
cg15807035	0.0206326
cg07718690	0.028481
cg21886851	0.0227501
cg06443863	0.0207644
cg04992837	0.0291099
cg23056823	0.0262687
cg04943729	0.0315371
cg15122365	0.023507
cg00762326	0.0196029
cg26934609	0.01993
cg03888578	0.0209379
cg03751356	0.0288505
cg15660669	0.0227112
cg23107691	0.023199
cg15524063	0.0314512
cg20521527	0.0277636
cg11700429	0.0182805
cg09020341	0.0218058
cg22154182	0.0340553
cg23564928	0.0166268
cg02628050	0.0261131
cg07697635	0.019234
cg02235741	0.021368
cg03540165	0.0155004
cg21269400	0.0138309
cg14014471	0.0288717
cg06598204	0.0275982
cg15804767	0.0291454
cg21857363	0.0238316
cg17397135	0.0332253
cg03262205	0.0165537
cg18142615	0.0203771
cg13641470	0.030835
cg18802486	0.0124108
cg26075202	0.0174674
cg05506908	0.019409
cg24033558	0.0216368
cg09282497	0.024963
cg24080313	0.0274687
cg23300543	0.0203702
cg09420816	0.0269797
cg13963446	0.0198831
cg02146374	0.0215519
cg01931797	0.0149646
cg05180560	0.018647
cg07725729	0.0320395
cg01295842	0.0205928
cg01374047	0.0274857
cg26320410	0.0186477
cg07948245	0.029672
cg02424378	0.0203527
cg00039793	0.0149595
cg03921179	0.0238124
cg24272902	0.0266312
cg25698777	0.0142992
cg01939477	0.0261945
cg13808240	0.0217867
cg07602954	0.0185021
cg19758758	0.0280325
cg25005633	0.0216246
cg11996632	0.0220492
cg24984523	0.0119328
cg21181087	0.0147304
cg12760261	0.0240141
cg01908660	0.017329
cg10171267	0.0194274
cg20116670	0.0264603
cg00888489	0.0397636
cg07928641	0.026771
cg05119385	0.019231
cg17731079	0.0153499
cg15644191	0.0148557
cg12473285	0.0165345
cg08116199	0.0117174
cg18634342	0.0241059
cg02286547	0.02196
cg17330200	0.0288241
cg20099054	0.0134476
cg02199589	0.021337
cg19960692	0.0279543
cg01733673	0.0245869
cg12804441	0.0219595
cg17971531	0.0272
cg01236325	0.0194083
cg24078363	0.0174321
cg08641866	0.011992
cg06686826	0.0184569
cg00269643	0.0252175
cg10433104	0.017557
cg26832062	0.0168793
cg01417569	0.024427
cg23624671	0.0166671
cg05078238	0.0221661
cg26356462	0.0266022
cg07079407	0.0209381
cg15190792	0.016036
cg09225537	0.0231452
cg22816651	0.0344691
cg12404798	0.0187182
cg17935210	0.020203
cg14214685	0.0284613
cg14397459	0.0219101
cg19437142	0.0292097
cg10519766	0.0272183
cg19449219	0.0233437
cg04246999	0.0200767
cg23209255	0.0251048
cg03303162	0.0237093
cg17584241	0.0259803
cg24045935	0.0191765
cg20618750	0.0302138
cg09694403	0.017442
cg03878377	0.019531
cg04351169	0.025362
cg09403274	0.0243281
cg11655418	0.0290664
cg22640213	0.0229224
cg14144513	0.0220459
cg22346119	0.0167112
cg11576659	0.0189703
cg14780681	0.0329337
cg16028064	0.0123059
cg06782351	0.0247331
cg25451874	0.0278159
cg08891656	0.028615
cg26879945	0.0186651
cg07203352	0.0216977
cg00603871	0.0205584
cg19862860	0.0290483
cg20412250	0.0326835
cg05034139	0.0226494
cg09173344	0.0221894
cg12599581	0.0218984
cg25227227	0.016975
cg22225258	0.0226022
cg06073471	0.0249924
cg09909775	0.0178564
cg09268566	0.0253884
cg21848532	0.0182225
cg08967106	0.0242616
cg22126914	0.0341278
cg26057380	0.0135558
cg26349454	0.0267774
cg23620822	0.0362196
cg22024370	0.0139521
cg17279524	0.0175421
cg12593223	0.0194074
cg16699715	0.0229442
cg06185423	0.0264109
cg06049295	0.0167291
cg12727462	0.0283877
cg04278162	0.0215626
cg26828909	0.0227095
cg02258246	0.0174222
cg16999636	0.0265
cg22491225	0.0113746
cg21790626	0.0234551
cg10693773	0.0254983
cg22072651	0.0332634
cg02386921	0.0163204
cg26183330	0.0121276
cg02960853	0.0268544
cg14609106	0.0242537
cg17647863	0.0125837
cg06817207	0.0323163
cg17912370	0.0331534
cg22814247	0.0308887
cg26879777	0.0223023
cg13654993	0.0126393
cg19191454	0.0302737
cg05515957	0.0337807
cg01785449	0.023804
cg10478310	0.032101
cg06007607	0.0167674
cg17135680	0.0165678
cg16458021	0.0183689
cg03072762	0.016618
cg19900451	0.0288127
cg05913250	0.0318326
cg09092161	0.0258169
cg23003258	0.019437
cg06588247	0.024534
cg26099943	0.0168171
cg02202600	0.029052
cg09809720	0.0314818
cg27447868	0.0245524
cg21232129	0.0170658
cg19634213	0.0301833
cg00173141	0.0227848
cg27237087	0.0147376
cg18954943	0.0158288
cg14849526	0.0229998
cg22194865	0.0234308
cg02135523	0.0305354
cg13320002	0.026117
cg02458945	0.0182688
cg18576318	0.0191301
cg00519346	0.0177217
cg13929263	0.0188797
cg23897255	0.0157578
cg16415121	0.0176791
cg01867433	0.0156681
cg00804031	0.015627
cg23287906	0.0166078
cg16511870	0.0214277
cg12310673	0.0192421
cg19953599	0.0174639
cg26500801	0.01887
cg18192808	0.0327164
cg04666202	0.0247632
cg20954960	0.0308523
cg00991297	0.0161009
cg21826815	0.0146627
cg19769760	0.0232523
cg23080179	0.0236988
cg02517134	0.024078
cg14997226	0.0117711
cg12133754	0.0291031
cg07329135	0.0263723
cg09410243	0.0225725
cg25545182	0.0225837
cg16628484	0.0267611
cg21553893	0.024823
cg05674659	0.0217497
cg25248628	0.0344424
cg04883139	0.0179534
cg18471460	0.016511
cg19472116	0.0219833
cg20512419	0.0358588
cg20764417	0.0279765
cg13434631	0.0284946
cg11625262	0.0287784
cg02430347	0.0151645
cg09414612	0.0180429
cg02828054	0.0234759
cg06618254	0.0193729
cg15243570	0.030039
cg16115720	0.0169816
cg07440637	0.0143625
cg04541695	0.0334346
cg22487209	0.0302684
cg25492241	0.0200812
cg20228512	0.0172074
cg16399136	0.0220352
cg06208635	0.0181496
cg27097962	0.0217822
cg17139035	0.0230364
cg19346507	0.0166801
cg17227355	0.0208139
cg00424297	0.0272192
cg21082122	0.0189799
cg19643344	0.0174122
cg06815153	0.0274137
cg09804439	0.0194703
cg11189425	0.0221641
cg02796773	0.0301719
cg08687718	0.0162523
cg02731042	0.0235609
cg02450646	0.0190468
cg26039848	0.0167709
cg22753376	0.0233635
cg25998680	0.0179966
cg26711794	0.0318354
cg15457058	0.0223214
cg12356111	0.0245044
cg23165545	0.0259575
cg21663580	0.0185289
cg25947544	0.0220184
cg15573925	0.0220244
cg06334988	0.0144761
cg06681566	0.0219599
cg04856841	0.0137624
cg12835924	0.0130932
cg10038679	0.0151145
cg16133845	0.0341014
cg21179092	0.0259728
cg13791938	0.0236021
cg07030339	0.0159838
cg12526120	0.0161996
cg23274604	0.0165924
cg14706950	0.0236571
cg24869172	0.0201406
cg15551144	0.0216961
cg11967894	0.0249835
cg20248954	0.0273443
cg02236651	0.0155693
cg17071648	0.0266345
cg02791024	0.0173832
cg02248037	0.0348992
cg24234651	0.0144911
cg09889291	0.032933
cg11054924	0.0190069
cg18593717	0.014784
cg22249456	0.0165269
cg03098515	0.0166803
cg13664964	0.0247504
cg12636108	0.0181031
cg24591374	0.0227398
cg20469977	0.0157838
cg02505689	0.0203956
cg08803571	0.023843
cg27373657	0.0182349
cg22905968	0.0301342
cg19540390	0.0322536
cg27199384	0.02766
cg15313226	0.0255804
cg11390445	0.014677
cg27493301	0.0250637
cg01972961	0.0189497
cg06508582	0.0303391
cg16219968	0.0302903
cg15828828	0.0217678
cg19686301	0.0202719
cg04960951	0.0270741
cg09975316	0.013502
cg19448109	0.0181677
cg11359655	0.019581
cg06591456	0.0232617
cg02731464	0.0251115
cg17853707	0.0391553
cg22846506	0.0243118
cg04353881	0.0142054
cg13796319	0.0224331
cg12683602	0.0200008
cg13417862	0.032443
cg03286899	0.0171228
cg00702030	0.0134248
cg23513690	0.0211934
cg22974158	0.0202422
cg19907331	0.0291939
cg01118031	0.0288229
cg27414571	0.0246655
cg12327130	0.0295098
cg24215070	0.0307932
cg09152886	0.0212066
cg21773710	0.0113489
cg04734286	0.0130768
cg00881185	0.0216054
cg08023020	0.0144737
cg10619042	0.0210931
cg09376238	0.0207752
cg18035537	0.0192656
cg11564120	0.0162633
cg21448991	0.0186536
cg05051199	0.0173173
cg23141355	0.0345361
cg25314532	0.0122787
cg05000748	0.0183806
cg23402661	0.0224673
cg00017033	0.0315987
cg00720475	0.0202434
cg04194494	0.0358792
cg02025407	0.0257025
cg22235012	0.0297255
cg23256664	0.0180122
cg00088299	0.0153522
cg27176870	0.0213135
cg19148297	0.0211041
cg24312390	0.0275212
cg00131899	0.0234819
cg17796330	0.0242315
cg14670974	0.0238714
cg00377133	0.0227533
cg09435025	0.0261316
cg04854568	0.0305251
cg21603133	0.0198864
cg19741456	0.0202261
cg01856650	0.0163147
cg19713209	0.0249774
cg07011445	0.0142428
cg14154487	0.0167969
cg07786760	0.024915
cg09487733	0.0354807
cg03235494	0.0241245
cg11122939	0.0208325
cg04776910	0.0206997
cg09053081	0.0249583
cg00716604	0.0130582
cg23294388	0.0276911
cg01975461	0.019522
cg11494213	0.0187912
cg01096546	0.021695
cg03195230	0.0145422
cg03509965	0.0127502
cg24170947	0.0177012
cg06840699	0.0272305
cg00328901	0.0318748
cg21615583	0.0179259
cg11357813	0.0122215
cg00555293	0.0297765
cg19528521	0.0169681
cg15720765	0.0274854
cg17536960	0.0184189
cg08172935	0.0250645
cg01250320	0.0219248
cg18802414	0.0193846
cg00146096	0.015878
cg22949743	0.0284451
cg27558594	0.0242598
cg10900437	0.0175093
cg10759361	0.0192394
cg23103993	0.0216995
cg18164983	0.0174125
cg08032641	0.0175713
cg08106184	0.0194473
cg24411913	0.026742
cg06076054	0.0251397
cg16534233	0.0161844
cg11369235	0.0257212
cg02169125	0.0184064
cg16655754	0.013463
cg02035330	0.0192025
cg00151607	0.0227272
cg25706012	0.0255294
cg11862246	0.0335283
cg08794939	0.0264403
cg08327566	0.0304838
cg26734912	0.0174066
cg05966809	0.0325821
cg10374976	0.0382174
cg01115990	0.034254
cg20808681	0.0192845
cg08379726	0.0173378
cg08139038	0.0198314
cg08299454	0.0255514
cg07229076	0.0176071
cg05454284	0.0229703
cg09595537	0.0226718
cg01498655	0.0196129
cg16048517	0.0156504
cg19464231	0.0293556
cg13336335	0.0213171
cg11315500	0.0239495
cg14747339	0.0204806
cg21132104	0.0274205
cg04255978	0.0253529
cg12432635	0.0245818
cg26037917	0.0308237
cg18780515	0.0293793
cg16402873	0.0225898
cg12055914	0.0154952
cg26369505	0.0182295
cg12737876	0.0242458
cg01258061	0.0310705
cg24106943	0.0180512
cg26224499	0.0147848
cg19328639	0.0176623
cg12777293	0.0220058
cg02568834	0.0199082
cg17249942	0.0224642
cg08991391	0.0221923
cg26930529	0.0345749
cg05385059	0.0161774
cg20199739	0.0185564
cg20190357	0.0216141
cg23373072	0.0289251
cg16496847	0.0247287
cg19983274	0.0257817
cg21185826	0.0287734
cg02048627	0.0301279
cg20873718	0.0189924
cg05663418	0.014374
cg10563325	0.0158857
cg19665644	0.0262419
cg23033430	0.0130772
cg20396707	0.0193195
cg10683054	0.0265057
cg19549472	0.0257114
cg22412063	0.0204146
cg12002708	0.0351577
cg19824362	0.0212079
cg01632311	0.0145611
cg22040239	0.0272113
cg02464895	0.023904
cg05129591	0.0297642
cg01047432	0.0200709
cg14926439	0.027442
cg18349911	0.0203029
cg06242063	0.0144758
cg18607529	0.0179405
cg15769724	0.0298492
cg11726631	0.0172279
cg07796520	0.0272808
cg00479986	0.0305876
cg19311602	0.0250664
cg05385119	0.0262319
cg20690483	0.022808
cg21877656	0.0181632
cg16747173	0.0295185
cg18337803	0.0186969
cg14829779	0.019755
cg08524221	0.020792
cg12595990	0.0244183
cg26272270	0.025128
cg19556948	0.0270383
cg08725962	0.013235
cg08315050	0.0153356
cg11362538	0.0210291
cg00862618	0.0226369
cg23007946	0.0221729
cg07143525	0.0192451
cg27598656	0.012862
cg04845734	0.0309045
cg08922811	0.026744
cg21690627	0.0178712
cg03579942	0.0231254
cg09287164	0.0330931
cg27648738	0.0195179
cg02301907	0.0160097
cg11586600	0.0132818
cg24614854	0.0154716
cg18755653	0.0221849
cg20481909	0.01663
cg13036321	0.0201601
cg12871124	0.0199794
cg04542976	0.0207295
cg18387516	0.016439
cg04884122	0.0291696
cg24997298	0.0254446
cg09156140	0.0263923
cg01180513	0.031759
cg10706642	0.0269967
cg01573955	0.0161842
cg11721464	0.0320323
cg04868132	0.0132152
cg25589720	0.0175605
cg00706444	0.0285743
cg04400587	0.0308338
cg00500522	0.0229934
cg03914985	0.0186408
cg26991024	0.02168
cg03833628	0.0260493
cg06159603	0.0250928
cg05841627	0.0153277
cg21840256	0.0142569
cg08227698	0.0247693
cg24135606	0.0255555
cg21900416	0.0314543
cg21238414	0.0211334
cg23806084	0.0224583
cg21151883	0.0135728
cg26445041	0.0323654
cg18316445	0.0249985
cg22016818	0.0170386
cg16666560	0.0206277
cg16669877	0.0210303
cg17404081	0.0237491
cg16743070	0.0296361
cg13980533	0.0171103
cg19610370	0.0179304
cg02362467	0.028891
cg24973585	0.0109701
cg16573178	0.0340063
cg21077069	0.0172187
cg27341608	0.0228275
cg26354228	0.0175191
cg15476279	0.0206885
cg26847438	0.0320054
cg18718327	0.0290902
cg03209541	0.0120102
cg27317218	0.0375949
cg15525341	0.0266366
cg00761861	0.022759
cg20690919	0.0114214
cg01147013	0.0181144
cg20975318	0.0227299
cg18166347	0.0257448
cg01798033	0.0237169
cg12786570	0.0196093
cg16236394	0.0239776
cg01649597	0.0134122
cg17533884	0.0179913
cg18031436	0.0123194
cg20506550	0.0295636
cg13047989	0.0258941
cg14150915	0.0158608
cg15954711	0.0197385
cg11471582	0.0324801
cg26454191	0.0269429
cg11017065	0.0335932
cg04205193	0.0150987
cg25615585	0.0300048
cg05761032	0.0221773
cg00665908	0.0153073
cg14552663	0.0144325
cg15878588	0.0147023
cg15894431	0.0145907
cg09513133	0.0341483
cg02047889	0.022355
cg17031165	0.0355466
cg18104674	0.0135623
cg21533727	0.0239492
cg20554312	0.0183425
cg05080811	0.0291548
cg08478074	0.0261502
cg05614058	0.0164568
cg16697214	0.0223348
cg11798356	0.0300275
cg04780126	0.0241774
cg02555513	0.0188624
cg15692687	0.0139662
cg18608369	0.0183003
cg01108230	0.0194432
cg17421097	0.0222588
cg05368089	0.0293607
cg12345672	0.0189737
cg12646931	0.0155211
cg17291521	0.0172604
cg18573544	0.0265746
cg23601994	0.0130494
cg03948536	0.0209131
cg10070578	0.0196616
cg27275634	0.0169415
cg19226647	0.022237
cg22019999	0.0220916
cg24451981	0.0288645
cg08989932	0.021731
cg18247042	0.0248746
cg23846459	0.0200934
cg15635442	0.0251037
cg02871614	0.0228574
cg27590748	0.0317585
cg21565550	0.0254002
cg01137708	0.0315459
cg12012932	0.0193783
cg17506739	0.029758
cg09141038	0.0208816
cg03761210	0.0163265
cg04533380	0.0241896
cg01226806	0.0130997
cg26134152	0.0165984
cg05618386	0.0274244
cg26338453	0.0255509
cg02445720	0.0251884
cg05873285	0.0328601
cg27200190	0.0129004
cg10376058	0.0327695
cg26930643	0.0144844
cg16707720	0.0281171
cg05819172	0.0154615
cg12219828	0.0245874
cg16419136	0.0264314
cg09580567	0.0299906
cg04380635	0.0200676
cg17729859	0.0225818
cg12967001	0.0211393
cg01690366	0.031601
cg01613638	0.0201237
cg20481343	0.0264803
cg03365332	0.0280019
cg19671201	0.0256604
cg15471812	0.0251992
cg05515713	0.0159802
cg01988550	0.0263842
cg11237883	0.0214062
cg03423524	0.0292995
cg10196309	0.0191045
cg09300796	0.0369038
cg04384181	0.0202132
cg12317783	0.0252681
cg14246859	0.0216779
cg14695609	0.0169485
cg26352374	0.0156696
cg14533206	0.015622
cg05049323	0.0251746
cg25938262	0.0239756
cg03260792	0.0227232
cg20353692	0.0256734
cg02990567	0.0277712
cg26014827	0.0193678
cg13854399	0.0166102
cg24863624	0.0238003
cg24738387	0.013253
cg11741254	0.0196425
cg19938857	0.0205189
cg04689082	0.017308
cg01304440	0.0301173
cg04790084	0.0239599
cg03941577	0.0270649
cg22728534	0.0282329
cg01324507	0.0279379
cg14671453	0.018345
cg16726667	0.0147704
cg00168514	0.0199146
cg22405728	0.0184376
cg23581656	0.0285631
cg04136590	0.0227232
cg15004949	0.0355172
cg21131031	0.0196261
cg14868550	0.019607
cg00318380	0.0297292
cg12240824	0.0244224
cg13274936	0.0172563
cg15830607	0.0204693
cg04407853	0.0285084
cg04591808	0.0191756
cg14572485	0.0198255
cg08444220	0.0163827
cg07996548	0.0240736
cg23426054	0.0161314
cg11820993	0.0185631
cg10663781	0.0265658
cg15040075	0.0246928
cg19641395	0.0203161
cg03976895	0.0239117
cg12980527	0.0247086
cg03629351	0.0282838
cg26863324	0.0296315
cg23197280	0.0154143
cg04656330	0.0273424
cg19428682	0.0145658
cg03414474	0.0195017
cg04081899	0.0163093
cg21027152	0.0187871
cg23352712	0.0172143
cg16653173	0.0282038
cg09309913	0.0302985
cg16901991	0.0262621
cg14275842	0.018119
cg16904639	0.0241202
cg21709909	0.0251194
cg13674042	0.0202904
cg17035412	0.014848
cg17940673	0.0211336
cg05973813	0.0245228
cg07816366	0.023786
cg10465551	0.032137
cg15509594	0.0231075
cg21957028	0.0336355
cg25390352	0.0174489
cg14510404	0.0282731
cg11369172	0.0200312
cg15481636	0.0307597
cg24186864	0.0201585
cg07420190	0.0213982
cg06530742	0.0337831
cg19400876	0.0155656
cg10421688	0.0173702
cg16997989	0.0185125
cg03919554	0.0231716
cg24711626	0.0132401
cg04170442	0.0252195
cg06779945	0.0220903
cg10765900	0.0246023
cg16179125	0.0235802
cg11316868	0.0277159
cg15843009	0.0238278
cg02175291	0.0240642
cg05768908	0.0218475
cg05865567	0.0246166
cg22093035	0.0161988
cg12801392	0.019772
cg11792516	0.034634
cg23599104	0.0260785
cg23858565	0.0228245
cg14500569	0.0199715
cg15305780	0.0192283
cg17216478	0.022651
cg03286969	0.0267187
cg00941745	0.0143023
cg07001630	0.0348186
cg10294200	0.0317457
cg07893149	0.0155389
cg00866976	0.0232218
cg11653406	0.0118686
cg05900883	0.0299565
cg03711182	0.0221272
cg02369618	0.0255605
cg07308943	0.0230905
cg23898175	0.0261546
cg06482044	0.0301708
cg14311608	0.0320875
cg15217011	0.0292321
cg23137597	0.0239099
cg06135755	0.030183
cg00885732	0.0209271
cg03198275	0.0170679
cg13875840	0.0176205
cg22562194	0.0214866
cg13348246	0.0226339
cg14350088	0.0135807
cg22951641	0.0206199
cg12576153	0.0138997
cg19452873	0.0315179
cg03953257	0.0360267
cg13547925	0.0163091
cg06636527	0.0156782
cg04025701	0.0249628
cg10585600	0.0318803
cg05542957	0.0213954
cg09795194	0.0147108
cg01032359	0.0278201
cg27211781	0.0251626
cg07128174	0.0267491
cg21140292	0.0262962
cg17186444	0.0192033
cg00837765	0.0173839
cg10546523	0.0246149
cg05775742	0.020599
cg21651436	0.0228281
cg01328111	0.0274605
cg23207616	0.0215615
cg20879085	0.015403
cg16286776	0.0179641
cg05516942	0.0129429
cg14614403	0.0292765
cg00185839	0.0273443
cg14101193	0.0273518
cg08825929	0.0250853
cg07472158	0.0312972
cg00241998	0.0175614
cg19040620	0.0214704
cg20279784	0.0171639
cg01083915	0.0187191
cg00933242	0.0234283
cg19450531	0.0194079
cg02603192	0.0158086
cg13472558	0.0269439
cg18846554	0.0138159
cg02237470	0.0179678
cg27093000	0.0134683
cg25678052	0.0245381
cg04785675	0.0242181
cg12583659	0.0279835
cg10699215	0.014021
cg02095806	0.0298036
cg06046431	0.0271879
cg26633994	0.0242192
cg25841943	0.0287444
cg20969781	0.0252754
cg17416009	0.0231746
cg02246180	0.030405
cg23687724	0.0144104
cg00741600	0.0230846
cg20498414	0.0245409
cg04010122	0.0263253
cg06894251	0.0283097
cg18757242	0.0263166
cg14768335	0.0253294
cg06954540	0.0175431
cg00194207	0.0245687
cg19110523	0.0221115
cg15320455	0.0248828
cg26787435	0.0272913
cg09266433	0.0214449
cg16169373	0.0142303
cg10533351	0.0227367
cg19066060	0.0205781
cg06039624	0.0261107
cg15827554	0.0179112
cg02048807	0.0123616
cg15827677	0.0340047
cg17968077	0.0232177
cg14209005	0.0174083
cg08905652	0.026028
cg19344870	0.0190064
cg06131578	0.023487
cg12104945	0.0203618
cg01038450	0.0226906
cg16090273	0.0185325
cg04143929	0.0253944
cg14061529	0.0240172
cg09177131	0.021548
cg11401682	0.0282503
cg07648498	0.0168846
cg08519865	0.0345212
cg13607511	0.0101238
cg11691393	0.0265402
cg20521125	0.0163083
cg14921691	0.0306959
cg11020315	0.0191456
cg22260952	0.0314562
cg22424536	0.0254256
cg15206621	0.0144495
cg12441052	0.0186881
cg20672744	0.0188831
cg14226678	0.0260895
cg09133028	0.0216882
cg21921513	0.0212204
cg06352039	0.0182096
cg11142406	0.0326776
cg01078871	0.0169893
cg15822546	0.0133523
cg01901107	0.0137147
cg00120096	0.0338735
cg01434197	0.0243184
cg11665333	0.0319268
cg26837270	0.020826
cg01244650	0.0258983
cg20622089	0.0230532
cg25272125	0.0241378
cg21239901	0.0230002
cg12072333	0.0156306
cg20435150	0.0141662
cg22832527	0.0209809
cg01311717	0.0221181
cg16705073	0.0235117
cg01137760	0.0186748
cg04246829	0.0233901
cg04301719	0.0172914
cg02246053	0.0277025
cg14270789	0.0285157
cg17995867	0.0196807
cg11039072	0.0198735
cg06073449	0.0325013
cg10810921	0.0130963
cg08757611	0.0133782
cg12659159	0.0286372
cg02241481	0.0232409
cg06272054	0.012737
cg13528777	0.0238217
cg18766170	0.0163601
cg27255678	0.020045
cg17061192	0.0153713
cg05593349	0.0189526
cg05671241	0.0262559
cg11620807	0.0132811
cg16878088	0.0301004
cg18342744	0.0218547
cg08270573	0.0263825
cg22885965	0.0256622
cg23389783	0.0318649
cg15901216	0.0297785
cg16918263	0.0234947
cg03090513	0.0208891
cg02308954	0.021843
cg24188073	0.0193326
cg02199239	0.0210762
cg21657824	0.0239441
cg10977834	0.0148757
cg04681862	0.0203802
cg20138711	0.0199201
cg00090731	0.0207614
cg13780902	0.0308307
cg04154929	0.0228309
cg21844316	0.0236857
cg27100814	0.0196522
cg16040763	0.0147718
cg25415650	0.0280981
cg08564307	0.033126
cg18909469	0.0178874
cg13901901	0.0173612
cg11800013	0.0251617
cg07629094	0.0327444
cg09166705	0.0243414
cg00543196	0.0134947
cg06824583	0.0170109
cg07657131	0.0234918
cg14327951	0.0306124
cg15358937	0.0150194
cg02200456	0.01484
cg11395917	0.0299149
cg04293876	0.0234249
cg15542798	0.0207107
cg26155475	0.0179283
cg03785281	0.0252444
cg21908796	0.035616
cg05253577	0.0203797
cg00021539	0.0358078
cg11099291	0.0278112
cg08976749	0.0155221
cg24219734	0.0199412
cg17059575	0.0150794
cg03768001	0.0228061
cg25805739	0.0245254
cg10927719	0.0206257
cg17153055	0.021335
cg01844178	0.0163708
cg10612681	0.0213134
cg26386409	0.023965
cg17648773	0.0193886
cg05663122	0.0256916
cg03578331	0.0204804
cg14086659	0.0205677
cg14507042	0.0196228
cg10527285	0.0197683
cg01556611	0.0257337
cg25246745	0.0202107
cg09151829	0.0177417
cg08274504	0.0268932
cg08841910	0.0232033
cg24329794	0.0294587
cg10507365	0.025905
cg16469441	0.0131402
cg16139934	0.029505
cg02073954	0.032464
cg15148879	0.0219376
cg24358465	0.0264604
cg03061122	0.010763
cg25504222	0.0152473
cg07062412	0.0221171
cg09084370	0.0249525
cg16841708	0.0242374
cg10853556	0.0338151
cg15672675	0.0334103
cg21199988	0.0229093
cg02851105	0.0133649
cg17460846	0.0282369
cg10723629	0.0271458
cg20234947	0.0289491
cg17380870	0.0189934
cg23099347	0.0262773
cg23241429	0.0228253
cg01755562	0.0239402
cg05159192	0.0251893
cg07797068	0.0185596
cg25468863	0.0247892
cg03645581	0.026766
cg00394153	0.0154718
cg17889103	0.0281357
cg06974755	0.018872
cg20466748	0.0252912
cg04813719	0.028681
cg06524546	0.0304477
cg16063519	0.0253864
cg00596508	0.0165467
cg20096481	0.0221293
cg25925331	0.0299474
cg20956373	0.0276983
cg11229457	0.0246242
cg03359285	0.0261529
cg21413754	0.01895
cg24557020	0.0118646
cg21825625	0.0355839
cg14291622	0.0208017
cg02257714	0.0162301
cg22241593	0.0197591
cg27394859	0.0361938
cg13939859	0.0276236
cg00914462	0.0118597
cg26058391	0.0130533
cg00390596	0.0182674
cg10864356	0.0251943
cg10788210	0.0214715
cg24411340	0.0283262
cg07850967	0.0174011
cg02329767	0.0251567
cg10556221	0.0169074
cg15844365	0.0201568
cg04985324	0.019328
cg08452062	0.0216099
cg14202380	0.0192721
cg24404479	0.0163432
cg02026896	0.0263874
cg16101572	0.0186228
cg24903703	0.030916
cg16023122	0.0266499
cg26112863	0.0298355
cg09629092	0.0243817
cg16616449	0.0300932
cg10106363	0.0155407
cg24274982	0.019809
cg03445587	0.013977
cg22774379	0.0297209
cg21877855	0.0223259
cg11858276	0.0258667
cg07243161	0.0168923
cg00846720	0.0273014
cg25940949	0.022775
cg23739994	0.0302343
cg00667026	0.0260329
cg16807097	0.0161147
cg23952189	0.0223046
cg06725705	0.029813
cg22558432	0.0300941
cg07706279	0.0235918
cg07492251	0.0216209
cg23258881	0.0153276
cg04324727	0.0310221
cg19865182	0.0345318
cg05261559	0.0152832
cg22952834	0.0235309
cg24838391	0.0257227
cg01452777	0.0206772
cg09900436	0.0293842
cg04996852	0.0274261
cg24127656	0.0281799
cg06699638	0.0248747
cg04592544	0.0274865
cg13469311	0.0269117
cg01783353	0.0329469
cg09360748	0.0252061
cg15132650	0.018409
cg04207032	0.0207351
cg00773459	0.0162334
cg25194415	0.0324653
cg16220802	0.0234104
cg10142275	0.0168579
cg13052543	0.0207304
cg14826972	0.0236597
cg11073494	0.0301635
cg23585270	0.021544
cg23329156	0.0174316
cg04050578	0.0249712
cg03723556	0.0172231
cg22837726	0.0241133
cg03159785	0.0176389
cg05388307	0.0146721
cg21815781	0.0285139
cg06109136	0.0214365
cg22471742	0.0194935
cg10437806	0.0221361
cg13085895	0.0309649
cg26543917	0.0142841
cg07823452	0.0184125
cg14877820	0.0177333
cg12163351	0.0239704
cg00178356	0.0235223
cg14961949	0.0203095
cg20681735	0.0188512
cg12631735	0.0344816
cg09677724	0.0131805
cg21037018	0.0280142
cg06805280	0.0317205
cg18603466	0.0389587
cg05942152	0.0144029
cg27084903	0.0293174
cg18664773	0.0183916
cg10734276	0.0130249
cg27430662	0.0210408
cg21140714	0.0255425
cg02746725	0.0227223
cg11067468	0.0259355
cg12419348	0.0150691
cg08233142	0.0293607
cg18601509	0.0170202
cg04771550	0.0167838
cg22454227	0.0307705
cg11452354	0.0309535
cg07222604	0.027472
cg17469356	0.0279387
cg06123783	0.0282036
cg19421484	0.0253457
cg18978324	0.0265819
cg11771402	0.0275415
cg00399596	0.0268598
cg02556401	0.0249385
cg07002965	0.0127961
cg27297753	0.0236803
cg17241550	0.0130244
cg08021986	0.0116207
cg27459981	0.024555
cg24835021	0.0204779
cg10043376	0.0288983
cg05566591	0.0191193
cg10208594	0.0218247
cg14682345	0.0128171
cg02007090	0.0158068
cg09154615	0.0284299
cg05148373	0.0260481
cg12082325	0.0199214
cg05261336	0.0176206
cg21344215	0.0197013
cg25368031	0.0219264
cg20865068	0.032275
cg01777765	0.0319497
cg18776463	0.0256836
cg02700824	0.0160532
cg16889556	0.0253831
cg07469949	0.0192235
cg11479258	0.0213509
cg00230869	0.0294861
cg06558938	0.0345579
cg04244215	0.0277195
cg27498211	0.0274575
cg23084922	0.025733
cg25986360	0.0186305
cg23403350	0.024541
cg15233292	0.02583
cg14096962	0.0387523
cg15217867	0.0167675
cg07674403	0.0320913
cg26529376	0.0267235
cg06218124	0.0289158
cg26538590	0.0313415
cg12790592	0.0243385
cg17518965	0.0139094
cg00909976	0.0198931
cg08580347	0.0260827
cg22977016	0.0198157
cg22182016	0.0207015
cg05387457	0.0192455
cg04876606	0.0184719
cg17289202	0.0140061
cg07876903	0.0209719
cg14833254	0.0165294
cg13948230	0.0234763
cg14365271	0.0185272
cg05388468	0.0248295
cg19972859	0.0330794
cg04342090	0.0285787
cg15754548	0.0183862
cg25926767	0.017719
cg23860886	0.0261057
cg11987819	0.0276302
cg16961218	0.0212254
cg02036077	0.0326699
cg05682094	0.0254104
cg16823822	0.0153429
cg08799865	0.0263872
cg00937518	0.0291408
cg27326823	0.0291317
cg02254152	0.0345297
cg10139443	0.0164856
cg12082871	0.0273083
cg12375025	0.012797
cg27252587	0.0322814
cg00005306	0.019147
cg02386244	0.0122496
cg26933063	0.02409
cg14474582	0.0242766
cg14932794	0.0281756
cg26369667	0.0216764
cg08700690	0.0162651
cg16802152	0.027656
cg08496503	0.0158948
cg07378760	0.0171334
cg12499716	0.0190485
cg14329675	0.0187298
cg18857159	0.0332489
cg10941822	0.0230958
cg02754722	0.0158126
cg08190400	0.0171146
cg26371346	0.0239815
cg21872543	0.0290475
cg06779469	0.0264923
cg20573307	0.0210367
cg13644852	0.0207332
cg13096242	0.0115309
cg05513979	0.0333975
cg14842478	0.020145
cg04537567	0.0229345
cg22439198	0.0194425
cg23241863	0.0226474
cg17278573	0.0178652
cg19260500	0.0149198
cg11872300	0.0241767
cg10666364	0.0264581
cg11393025	0.0256243
cg04732910	0.0192127
cg06661482	0.0223581
cg17825277	0.0290072
cg14183329	0.0328994
cg06379095	0.0155968
cg07964128	0.0163083
cg22796749	0.0182775
cg00475955	0.0213598
cg05718884	0.0279899
cg07502066	0.0281378
cg18394776	0.0272036
cg08120289	0.0279686
cg02737625	0.0186142
cg13463054	0.0321051
cg00168205	0.0224183
cg10197862	0.0250881
cg04393675	0.0174757
cg27091763	0.016229
cg12251884	0.0181194
cg26702116	0.0281296
cg04470256	0.0269725
cg26906731	0.0316465
cg17329670	0.0135844
cg26413987	0.0292256
cg26485174	0.0249455
cg25174840	0.0308697
cg07544639	0.0255445
cg14759740	0.0239718
cg16335926	0.0186001
cg13226430	0.0274466
cg24593630	0.0230705
cg15397448	0.0290215
cg23873654	0.0204342
cg25377726	0.0335924
cg10305851	0.011551
cg20632863	0.0134119
cg13952988	0.0205114
cg20398399	0.0211448
cg21859337	0.0354159
cg18606683	0.0279692
cg09251477	0.0162705
cg22524447	0.0143752
cg16702520	0.0210515
cg26601660	0.0149445
cg23132254	0.0129907
cg20461999	0.0267229
cg03787849	0.0262827
cg08069088	0.0183224
cg14180916	0.0181705
cg03866360	0.0167596
cg21630651	0.0286048
cg15278646	0.0131239
cg00110982	0.0237196
cg18384168	0.0250646
cg10464462	0.0302644
cg18315527	0.0255529
cg00244524	0.0219456
cg19300645	0.0270888
cg12428906	0.0232282
cg11940149	0.0162319
cg10311240	0.0258441
cg13846473	0.0201571
cg07725970	0.0294532
cg13150344	0.0365055
cg00070814	0.0240676
cg25363885	0.0178565
cg03960699	0.0224892
cg02817167	0.0278086
cg10557147	0.0352506
cg03325810	0.0330391
cg02608231	0.0158915
cg20930060	0.0166788
cg17819702	0.0242154
cg25175469	0.0158387
cg19774488	0.0269743
cg02034516	0.019762
cg21363128	0.0328353
cg07916377	0.0338084
cg00864183	0.0233115
cg07980242	0.0223071
cg18633736	0.0291267
cg24014462	0.0203448
cg16204370	0.0165381
cg19747876	0.0278732
cg06277900	0.0157708
cg25824310	0.0245531
cg01419757	0.0209121
cg17132719	0.0204119
cg04870212	0.0292643
cg04482003	0.0268055
cg03887910	0.0174085
cg08988364	0.0272588
cg21171130	0.0120455
cg03547245	0.0295976
cg01912921	0.0270604
cg18427987	0.0194116
cg22367989	0.0221863
cg14816013	0.0265195
cg25640893	0.0303754
cg13078331	0.018967
cg07296766	0.0218465
cg18021265	0.0307799
cg23905110	0.013103
cg25257870	0.0125658
cg15717926	0.0259749
cg18811789	0.033102
cg23209519	0.0230258
cg24455359	0.018638
cg14940308	0.0180171
cg26186754	0.0305177
cg25461208	0.0141203
cg06031740	0.0171865
cg26319343	0.0238721
cg10159582	0.0269426
cg13606999	0.0150836
cg26865258	0.0139206
cg20706583	0.0284819
cg07455051	0.0242316
cg15151911	0.0181946
cg15316458	0.0319868
cg10447982	0.0211394
cg16961092	0.0152393
cg23860279	0.0185932
cg24278218	0.0188906
cg02009088	0.0168604
cg02639929	0.0279612
cg08244848	0.0230415
cg00611485	0.0299315
cg23238458	0.0226906
cg24856234	0.0290448
cg14528821	0.0171654
cg11022985	0.0280071
cg16189596	0.0302945
cg23641677	0.0192922
cg24291845	0.0177561
cg14256386	0.018958
cg13224723	0.0190326
cg05794480	0.0228001
cg12370284	0.021462
cg25607899	0.0186237
cg15268007	0.0174303
cg16431687	0.0189048
cg20275925	0.0141759
cg09303136	0.0130276
cg05241194	0.0223716
cg10442148	0.0224123
cg18871984	0.0300473
cg24203709	0.0227292
cg08892705	0.0210433
cg26801086	0.024246
cg14566857	0.0162888
cg04657224	0.0187557
cg06080224	0.0206032
cg18643215	0.0233409
cg14025299	0.0296039
cg02447314	0.0150742
cg21830103	0.0244371
cg08342691	0.0196971
cg16626280	0.0181666
cg20454620	0.0298378
cg11533392	0.0202523
cg11202785	0.0200204
cg00257704	0.02985
cg07467448	0.015593
cg00488691	0.0175088
cg10836401	0.022448
cg16769688	0.0157278
cg13826862	0.0354612
cg20019019	0.0315903
cg16262623	0.0161839
cg05728071	0.0254897
cg06124418	0.0223901
cg10055386	0.0204835
cg07090989	0.0159867
cg23087691	0.0281667
cg00590991	0.0123058
cg27185992	0.0254925
cg22299101	0.0248996
cg08260549	0.0179645
cg02396888	0.019016
cg14911708	0.0213498
cg00797030	0.019551
cg12170647	0.0259566
cg19811915	0.0198739
cg03701005	0.025344
cg13611226	0.0119825
cg11793701	0.0229334
cg02974931	0.017669
cg07259710	0.0309057
cg12148675	0.0221095
cg27164031	0.0285142
cg15846641	0.0252022
cg17976065	0.0261445
cg02322621	0.0177681
cg06616338	0.0204527
cg06815754	0.0127851
cg01373705	0.0234958
cg10119705	0.0271313
cg03592940	0.0252082
cg27408637	0.0252497
cg19164917	0.0147416
cg06822120	0.0267233
cg11977326	0.017288
cg17283117	0.0266594
cg16483388	0.0184688
cg13348877	0.0315184
cg15814736	0.0133589
cg10088075	0.0251194
cg14107273	0.027912
cg05952925	0.0319925
cg21956537	0.0216136
cg17934390	0.0222406
cg15106368	0.0344566
cg12527677	0.0235129
cg02593205	0.0181342
cg08838610	0.0225074
cg02276686	0.0286684
cg12781254	0.028185
cg14567798	0.026893
cg08442028	0.0159285
cg14844172	0.0258096
cg00899641	0.0233197
cg08861826	0.0222664
cg11394653	0.026468
cg19638349	0.023317
cg06929287	0.0278862
cg03583643	0.0200423
cg21325316	0.0167486
cg07110217	0.0379312
cg17660078	0.0307501
cg25758134	0.0169004
cg23938542	0.0260678
cg03439145	0.0204463
cg12379294	0.0182235
cg25259142	0.021691
cg08371772	0.0339057
cg07245011	0.02116
cg04301623	0.0302034
cg00498603	0.0152627
cg17120637	0.0303263
cg24524538	0.0298722
cg16075384	0.0231261
cg01134061	0.0178198
cg18471160	0.0285332
cg02973320	0.0236585
cg03249985	0.0322921
cg18865127	0.0277986
cg03211233	0.0200911
cg24394020	0.0317564
cg26194633	0.0249907
cg18910324	0.023358
cg06915123	0.0271335
cg14905331	0.0310717
cg18251612	0.0236943
cg11544721	0.0139775
cg22526051	0.0272455
cg25796631	0.0256934
cg07545636	0.0278668
cg18534992	0.0373973
cg12035585	0.0221347
cg16732880	0.0133919
cg12294506	0.0242584
cg22858562	0.0328181
cg09758595	0.0163235
cg17631042	0.0150692
cg01068412	0.0118823
cg13739279	0.0265487
cg18363267	0.02221
cg21248590	0.0177405
cg27390452	0.0205566
cg08801671	0.018781
cg05195247	0.026313
cg01150454	0.0248181
cg17168636	0.0231862
cg17871437	0.0198306
cg06797835	0.0228621
cg03324421	0.0176677
cg10636821	0.026729
cg21721065	0.0295301
cg16859001	0.0284152
cg26271110	0.0230515
cg24792813	0.0130557
cg04057053	0.0196362
cg08545422	0.017311
cg00426921	0.019308
cg07703277	0.0286158
cg09243759	0.0189302
cg15803483	0.0298401
cg00618865	0.0190913
cg00419040	0.015313
cg19898128	0.0216121
cg00018024	0.0203304
cg10283958	0.0264936
cg11701759	0.0128685
cg10695848	0.0344627
cg25193484	0.022622
cg11666087	0.0245485
cg07863994	0.0216325
cg11872076	0.0213098
cg16687447	0.0122798
cg14807549	0.0208409
cg14058754	0.0213059
cg06962913	0.0267303
cg02787772	0.0292948
cg01263716	0.0216005
cg07980947	0.0166722
cg02699694	0.0145888
cg02951059	0.021641
cg23974944	0.0207815
cg20460797	0.0169162
cg18829183	0.0155931
cg07962355	0.0207085
cg18233595	0.0181898
cg02122376	0.0257442
cg01744160	0.0202157
cg24737618	0.0155528
cg08011170	0.0297872
cg25786436	0.0230132
cg25911468	0.0220534
cg27105205	0.0158018
cg03967431	0.0270455
cg14242292	0.0308048
cg10089247	0.0203893
cg14019947	0.0227487
cg11523685	0.0172945
cg23398323	0.0155368
cg23100979	0.0208399
cg26585845	0.0206638
cg09063111	0.0209379
cg13324568	0.0180468
cg03801179	0.0215695
cg14471181	0.015133
cg24216114	0.0280707
cg04539574	0.0305172
cg07966851	0.0126738
cg09148362	0.0302764
cg21761776	0.0157548
cg01906442	0.0197203
cg21736186	0.0192745
cg20218060	0.0207421
cg13512580	0.015996
cg15391834	0.012343
cg23264525	0.0343968
cg18863077	0.0187746
cg22587327	0.0217129
cg16896847	0.0212465
cg15483044	0.0203182
cg02741419	0.0191207
cg18330637	0.0168807
cg08629913	0.0249893
cg16480660	0.0151022
cg12273284	0.0238177
cg00369438	0.025352
cg05201956	0.0178297
cg21722141	0.0173917
cg19998368	0.0154339
cg01110846	0.0266967
cg25295218	0.0225792
cg18420512	0.0327893
cg11301513	0.0160711
cg02529142	0.0252555
cg25245322	0.0254705
cg03768017	0.0242169
cg02485347	0.0350811
cg13272280	0.0274389
cg11816841	0.0201417
cg24581326	0.027997
cg26153687	0.0180978
cg11424597	0.0260689
cg17599186	0.0116389
cg07628044	0.0182562
cg23682824	0.0273589
cg24454219	0.0241903
cg24612420	0.026105
cg27275115	0.0263215
cg13304760	0.0325692
cg05361325	0.0276323
cg21764190	0.0348659
cg25083496	0.0152666
cg11602459	0.0183626
cg23071995	0.0130122
cg01606324	0.0353618
cg04567466	0.0201511
cg15171272	0.0261434
cg01642722	0.0264172
cg06240849	0.0280274
cg24131891	0.027057
cg14381972	0.0174563
cg08975560	0.0373395
cg22507535	0.0249073
cg09296611	0.0263256
cg01770990	0.0223522
cg13344806	0.0223961
cg16178998	0.0135178
cg15257259	0.0341778
cg19556208	0.0187106
cg01346114	0.0193499
cg27121529	0.0130307
cg02344820	0.0256938
cg05410259	0.0322995
cg16948199	0.0309121
cg15066777	0.0130962
cg25481635	0.0210503
cg05156550	0.0266818
cg00906926	0.0276385
cg03433394	0.0234582
cg04271782	0.0210042
cg22147996	0.0210196
cg13741289	0.0197605
cg14664464	0.016013
cg09416928	0.0212123
cg01997529	0.0298893
cg15844154	0.0241453
cg14675211	0.0194145
cg13077699	0.0186724
cg19348622	0.027467
cg24695316	0.031414
cg12028816	0.0165713
cg13517516	0.0283956
cg12465154	0.0215834
cg07768107	0.0264663
cg01933487	0.0204813
cg05717204	0.012142
cg22007163	0.0264187
[truncated: 35,888 more rows]

## Sheet: Fig. 1c (unmethylated)
probe	Adipocytes	Aorta-Endothel	Aorta-Smooth-Muscle	Bladder-Epithelial	Bladder-Smooth-Muscle	Blood-B-Mem	Blood-B	Blood-Granulocytes	Blood-Monocytes	Blood-NK	Blood-T-CD3	Blood-T-CD4	Blood-T-CD8	Blood-T-CenMem-CD4	Blood-T-Eff-CD8	Blood-T-EffMem-CD4	Blood-T-EffMem-CD8	Blood-T-Naive-CD4	Blood-T-Naive-CD8	Bone-Osteoblasts	Bone-marrow-Erythrocyte-progenitors	Breast-Basal-Epithelial	Breast-Luminal-Epithelial	Cerebellum-Neuron	Colon-Fibroblasts	Colon-Left-Endocrine	Colon-Left-Epithelial	Colon-Macrophages	Colon-Right-Endocrine	Colon-Right-Epithelial	Coronary-Artery-Smooth-Muscle	Cortex-Neuron	Dermal-Fibroblasts	Endometrium-Epithelial	Epidermal-Keratinocytes	Esophagus-Epithelial	Fallopian-Epithelial	Gallbladder-Epithelial	Gastric-antrum-Endocrine	Gastric-antrum-Epithelial	Gastric-body-Epithelial	Gastric-fundus-Epithelial	Heart-Cardiomyocyte	Heart-Fibroblasts	Kidney-Glomerular-Endothel	Kidney-Glomerular-Epithelial	Kidney-Glomerular-Podocytes	Kidney-Tubular-Endothel	Kidney-Tubular-Epithelial
cg00493400	0	0.0212766	0.02	0.0172414	0.047619	0.0714286	0.0222222	0.0333333	0.12	0.0384615	0	0	0	0.0625	0.0740741	0.030303	0.0645161	0	0	0.0212766	0.0140845	0.0232558	0	0.0571429	0.0517241	0	0.0454545	0.015873	0.046875	0	0.105263	0.0526316	0	0.0196078	0.0222222	0	0	0	0	0.037037	0.02	0.0508475	0.0181818	0.0454545	0	0	0.0526316	0	0.0204082
cg22996534	0.115385	0	0	0	0.117647	0	0.0555556	0.0810811	0	0.04	0.0555556	0.153846	0	0	0.1	0.117647	0	0	0.0714286	0.125	0.0512821	0.05	0.125	0.0666667	0	0	0	0.0869565	0.166667	0	0	0.0689655	0.0666667	0	0.105263	0	0	0.864865	0	0.0833333	0	0	0.115385	0	0.111111	0.04	0	0.846154	0.0416667
cg12887701	0.0384615	0.05	0	0	0	0	0.0952381	0.04	0	0	0	0	0	0	0.0769231	0.0454545	0.125	0	0.0555556	0.1	0.0689655	0.125	0	0	0.117647	0	0.0833333	0	0.0384615	0.117647	0	0.0416667	0	0	0	0	0	0.791667	0	0	0	0	0.0384615	0	0	0.0666667	0	0.358974	0.03125
cg22083643	0.0408163	0.0606061	0.0833333	0.075	0.0344828	0	0	0.0425532	0.0740741	0	0.0930233	0	0	0.0714286	0	0	0	0.142857	0	0.0357143	0	0.047619	0.0681818	0.0689655	0.0606061	0	0.0357143	0.0645161	0	0.0204082	0.03125	0.0238095	0.0238095	0	0	0	0.0217391	0.0322581	0	0	0	0.0263158	0	0	0	0	0	0.0392157	0.0204082
cg01403305	0	0.0526316	0	0.0833333	0	0.4375	0	0	0	0.047619	0	0	0	0.0625	0	0.0833333	0	0.117647	0	0.0526316	0	0.285714	0.166667	0	0	0	0	0	0.136364	0.142857	0.105263	0.93617	0	0	0.390244	0	0.0666667	0.972222	0.166667	0.0666667	0.960784	0.142857	0	0	0	0.970588	0	0.886792	0
cg00175980	0	0	0	0	0	0	0.0555556	0	0	0	0	0	0.0909091	0	0.0588235	0	0.0666667	0	0.05	0	0.0645161	0	0	0	0	0	0	0	0	0.0769231	0.037037	0.111111	0	0	0.111111	0	0	0.918919	0	0	0	0	0	0	0.05	0.0769231	0	0.782609	0.130435
cg19364879	0.0645161	0	0	0	0	0	0	0	0	0.03125	0	0	0	0.0714286	0	0	0.0588235	0	0	0	0.0454545	0	0.0357143	0	0	0	0	0.0606061	0	0.047619	0	0.0344828	0	0.0588235	0	0	0	0.83871	0	0	0.117647	0	0.0434783	0	0	0	0.037037	0.927273	0
cg17976635	0.0454545	0	0.0625	0	0	0	0	0	0.0555556	0.0909091	0	0	0	0.133333	0	0	0.0526316	0.111111	0	0.04	0	0.0625	0.0322581	0.037037	0.0227273	0.125	0	0	0	0.0434783	0	0	0	0.0344828	0.05	0	0.04	0	0	0	0	0	0	0.0434783	0.0322581	0	0	0.878788	0.03125
cg06761793	0	0	0.0526316	0.105263	0	0.1	0	0.0967742	0.0666667	0.0416667	0	0	0	0.0625	0.0384615	0.0833333	0	0.0588235	0.0526316	0	0.0212766	0.0555556	0	0	0.04	0	0.1	0.03125	0	0.0769231	0	0.0333333	0	0.0952381	0.0666667	0	0.0357143	0.05	0	0	0.1	0.047619	0	0	0	0	0	0.03125	0
cg09183072	0.0212766	0.0769231	0	0	0	0	0	0	0.0526316	0.0285714	0.0454545	0.0555556	0	0.0416667	0	0	0.0454545	0	0.1	0	0.0222222	0	0.0571429	0	0	0.0322581	0.1	0	0.0434783	0.0625	0.030303	0	0	0.0909091	0.0416667	0	0.047619	0	0.285714	0.0857143	0.0810811	0.0952381	0.0212766	0	0.0689655	0	0.0540541	0.0952381	0.0454545
cg15260466	0.142857	0.0555556	0.0454545	0.04	0	0.0555556	0	0.0408163	0.133333	0.030303	0	0.0666667	0.0322581	0	0.04	0	0	0	0.0645161	0	0.0222222	0	0	0.04	0.0967742	0.111111	0.0909091	0	0	0	0.027027	0.09375	0.0606061	0.047619	0.0882353	0	0	0.970588	0.2	0	0.0454545	0.1	0	0.153846	0	0.105263	0	0.925	0.1
cg23878101	0.0909091	0.0833333	0	0	0	0.357143	0.315789	0	0.222222	0.151515	0.5	0.384615	0.142857	0.4	1	0.125	0	0	0	0	0.0333333	0	0.155556	0	0	0	0.868421	0.08	0.0833333	1	0	1	0	0	0.75	0	0.153846	0.914286	0	0.05	0.894737	0	0	0.742857	0.0909091	1	0.0322581	0.944444	0.0833333
cg20278936	0.0169492	0.030303	0.0652174	0	0	0	0.0212766	0.0344828	0	0.0196078	0.0606061	0.030303	0.0677966	0	0.0217391	0	0.0555556	0.0625	0.0232558	0.0487805	0.0131579	0.0645161	0.0181818	0	0.0144928	0	0	0.0322581	0.015873	0.0263158	0.0545455	0.0192308	0.0243902	0.03125	0	0.125	0	1	0	0.0151515	0.0588235	0.031746	0.0172414	0	0	0	0.0416667	0.980392	0.0377358
cg21490755	0.0769231	0.047619	0	0.157895	0	0.166667	0.0833333	0.0540541	0.133333	0.0540541	0.111111	0.05	0.0625	0.0625	0.04	0	0.0625	0.0588235	0.105263	0.0967742	0.0454545	0.0952381	0.0714286	0.0555556	0.0444444	0.142857	0	0.027027	0.08	0.0416667	0.04	0.0606061	0	0.0588235	0.157895	0	0.047619	0.95122	0	0.173913	0.130435	0.0833333	0.12	0	0	0.12	0.0263158	0.538462	0
cg14675984	0.0188679	0	0	0.0188679	0	0.08	0	0.0483871	0	0.027027	0.0588235	0	0.139535	0.03125	0	0	0	0.0243902	0.0540541	0.0465116	0.0175439	0	0.037037	0.0238095	0.075	0.0416667	0.027027	0	0.0408163	0.0454545	0.0540541	0	0	0.0222222	0.0263158	0	0	0.925	0	0.0243902	0.0277778	0.0227273	0	0.0357143	0	0	0.0425532	0.953488	0
cg22813220	0.0526316	0.0588235	0.025641	0.0232558	0	0.0666667	0.0882353	0.0151515	0	0	0	0.0645161	0.0625	0.0625	0.0277778	0	0.0232558	0.04	0	0.037037	0.0491803	0	0.0540541	0	0.0208333	0	0	0.0175439	0.0784314	0.027027	0.0227273	0.078125	0.0277778	0	0	0.05	0.0576923	0	0	0	0.025	0.0697674	0	0.047619	0	0	0.0163934	0.0222222	0
cg13752005	0	0	0.1	0.0384615	0	0	0	0.0232558	0.1	0	0	0.1	0	0.0416667	0	0	0	0.125	0	0.037037	0.0333333	0	0	0	0.0526316	0	0	0.0243902	0.0909091	0	0.0454545	0	0.0434783	0	0.0555556	0	0.030303	0.204545	0	0	0	0	0.142857	0.0526316	0.0588235	0.04	0	0.925	0.0588235
cg14474756	0	0	0	0	0	0	0	0.0212766	0.181818	0.0322581	0	0	0	0	0.181818	0	0.0714286	0	0.0526316	0	0	0.111111	0	0	0	0	0	0.025	0	0.0344828	0	0.037037	0.1	0	0	0	0.0857143	0.030303	0.166667	0.0434783	0	0.0416667	0.0740741	0	0.0454545	0	0.0652174	0.76087	0
cg05506986	0.0196078	0.025641	0	0	0.0333333	0	0	0	0.037037	0	0	0	0	0.0645161	0.037037	0.0277778	0.0294118	0.0294118	0	0	0.0363636	0.04	0.047619	0	0.030303	0.0769231	0.0263158	0.0212766	0	0	0	0	0.0238095	0	0.0344828	0	0.0263158	0.0555556	0	0	0	0	0	0.0666667	0	0.0384615	0.0408163	0	0.02
cg00729475	0.031746	0.0212766	0.0357143	0	0.133333	0.75	0	0.037037	0.0666667	0.0612245	0.027027	0.05	0.03125	0.1	0.147059	0.0512821	0.0277778	0.0625	0	0.0263158	0.037037	0	0	0	0.0232558	0.0588235	0	0	0.0322581	0.0714286	0.0212766	0.0638298	0	0.0681818	0.0888889	0.103448	0.0465116	0.765957	0	0	0	0	0.05	0.107143	0.0465116	0.0487805	0.0185185	0.868852	0.0408163
cg09028487	0.0181818	0.0294118	0.0666667	0	0	0.774194	0	0.0465116	0	0	0	0.08	0.0333333	0	0.04	0	0	0	0	0.037037	0.0212766	0.05	0	0.0571429	0.0526316	0.166667	0.0434783	0.0833333	0.0263158	0.0294118	0	0.0232558	0	0	0.0526316	0	0.0555556	0.972973	0	0.0434783	0	0	0.0740741	0	0	0.025641	0.025641	0.98	0.0425532
cg18925548	0.0232558	0.0540541	0.0833333	0	0	0	0	0.0714286	0	0	0	0	0	0.0555556	0	0	0	0	0.105263	0.0625	0.037037	0	0.0882353	0.0434783	0	0	0	0.0571429	0.0625	0	0.0416667	0.0571429	0	0.0740741	0	0	0.0571429	0.972222	0	0	0	0	0.0714286	0.1875	0.0434783	0.09375	0.0357143	0.892857	0
cg11980004	0.0769231	0	0	0	0	0	0	0.0869565	0	0.03125	0	0.111111	0	0	0	0	0.1	0	0	0	0	0.111111	0.047619	0.125	0	0.181818	0.0909091	0	0	0	0.117647	0.0344828	0	0.0666667	0.0769231	0	0.0588235	0.722222	0	0.0588235	0	0	0.294118	0	0.285714	0	0.1	0.533333	0
cg04039667	0	0	0	0.0588235	0.0666667	0	0	0.0714286	0.111111	0.0555556	0.166667	0	0.105263	0.0526316	0	0.1	0.0769231	0	0.0625	0.0625	0.0243902	0	0	0	0.0333333	0	0.105263	0	0.125	0	0	0.0526316	0.0714286	0	0.0625	0.285714	0.0344828	0.030303	0	0.0434783	0	0	0.0869565	0.0869565	0	0	0	0.639344	0.04
cg22429776	0.0645161	0.0243902	0.0243902	0.0263158	0.030303	0.05	0.030303	0.0545455	0	0.0294118	0.030303	0	0.0444444	0.0384615	0.0571429	0.0666667	0.0232558	0.0277778	0.0833333	0	0.0714286	0	0.0888889	0	0.0232558	0.0666667	0.0816327	0.0298507	0.0833333	0.0232558	0.115385	0.0357143	0.02	0	0.0882353	0.0714286	0.0555556	0.0666667	0.0869565	0.137255	0.0454545	0.0655738	0.0425532	0	0.047619	0.0227273	0.0204082	0.0416667	0.0612245
cg03939464	0.0196078	0	0.030303	0.0588235	0.0526316	0.977778	0	0	0.0454545	0.0294118	0	0	0.0512821	0.0740741	0	0	0.0714286	0	0.0454545	0	0	0	0	0.102564	0.025641	0.047619	0.03125	0.0377358	0	0	0.0344828	0	0.0740741	0	0.0555556	0	0.0425532	0.945946	0	0	0	0.0357143	0.0322581	0	0	0	0	0	0.0212766
cg27080601	0.0408163	0.0277778	0	0	0.0333333	0	0.105263	0.02	0	0	0.0454545	0.0833333	0.106383	0	0.030303	0.025	0.047619	0	0.0487805	0	0.0289855	0.0294118	0	0.025	0	0	0.027027	0.0192308	0.109091	0.04	0	0.0227273	0.0571429	0.0263158	0.1	0.0526316	0.0185185	0	0.0588235	0.0204082	0	0.0666667	0.0350877	0.0487805	0.0444444	0.0243902	0.0655738	0.904762	0
cg08451035	0.0566038	0.0606061	0	0.025	0	0.857143	0	0	0	0	0.0869565	0.0333333	0	0	0	0	0.05	0	0	0.0217391	0.0634921	0.0322581	0	0	0	0	0	0	0.0689655	0.0227273	0	0.854167	0.0243902	0	0.0666667	0	0.0392157	0.90625	0.0333333	0.0188679	0.0212766	0	0.0465116	0.037037	0.0576923	0.0204082	0	0.649123	0.0181818
cg22562590	0.0327869	0.0408163	0	0.0363636	0.0212766	0.0454545	0.0769231	0.0465116	0	0.06	0.0227273	0.0833333	0.04	0.0196078	0.05	0.0666667	0.0243902	0.0178571	0.0425532	0.0212766	0.0375	0.0714286	0.0862069	0.0243902	0.0289855	0	0.0465116	0.0757576	0.0333333	0.0447761	0	0.0363636	0.0434783	0.0238095	0.0222222	0	0.0634921	1	0	0.0222222	0	0.0307692	0.112903	0.0377358	0.0983607	0.0588235	0.0410959	0.5	0.0153846
cg15034135	0.0344828	0.0243902	0.0810811	0	0.04	0.0344828	0.04	0.0727273	0	0.0243902	0.05	0.0454545	0.116279	0.0833333	0.097561	0.0238095	0.131579	0.0540541	0.0434783	0	0	0.0740741	0.0363636	0.03125	0.0243902	0	0.0333333	0.04	0.0238095	0.04	0	0.0285714	0.0277778	0	0.0810811	0	0.04	0.682927	0.133333	0	0.025	0.0327869	0.0263158	0.025641	0	0.0925926	0.0727273	0.959184	0.075
cg18189607	0.0444444	0.111111	0.0434783	0	0.0333333	0.888889	0	0	0	0.0333333	0	0	0	0	0.0666667	0	0	0	0	0.0285714	0.030303	0	0	0	0	0	0	0	0	0.0344828	0	0.0344828	0.0357143	0.0384615	0	0	0		0	0	0	0.0666667	0	0	0.0714286	0	0	0.976744	0.0185185
cg00752778	0	0	0.0434783	0.0645161	0	0.857143	0.0588235	0.0277778	0	0.121212	0	0.0588235	0.117647	0.047619	0	0	0.0344828	0	0.0714286	0.0714286	0.0392157	0	0	0.0454545	0.037037	0	0.04	0.0625	0.0526316	0.0344828	0	0.1	0	0	0.037037	0	0	0.954545	0	0	0	0.0857143	0	0.047619	0	0	0.047619	0.862745	0.0408163
cg07981364	0.030303	0.0869565	0.0285714	0	0.153846	0	0.1	0.125	0	0.130435	0	0.0769231	0	0.0952381	0.0454545	0	0	0.0434783	0.0625	0.0909091	0.0227273	0.105263	0	0.0769231	0.0869565	0	0	0	0.0384615	0.04	0.16	0	0.0434783	0.1	0	0.111111	0.0666667	0.962963	0	0	0	0.0322581	0	0.0625	0	0	0.027027	0.93617	0.0714286
cg07618626	0	0	0.0277778	0.04	0.03125	0	0	0.0327869	0	0.103448	0	0	0.0882353	0.0909091	0	0.0869565	0.027027	0.0208333	0	0.0909091	0	0.037037	0.05	0.0357143	0	0	0.0625	0.0208333	0	0.0212766	0.0526316	0.0384615	0.125	0.121212	0	0	0.0487805	0	0.153846	0.0454545	0.0652174	0	0	0.0322581	0.0714286	0	0	0	0.0454545
cg21357621	0	0	0.0212766	0.0322581	0.0967742	0.0869565	0	0	0.130435	0.0344828	0.0285714	0	0.0140845	0	0.08	0.0243902	0.037037	0	0.0606061	0.025641	0.105263	0.0714286	0.0810811	0	0	0	0.0384615	0.0222222	0	0.03125	0	0	0.0285714	0	0.0277778	0.0666667	0.097561	0.0277778	0	0	0.0625	0.0606061	0.075	0	0.0294118	0.102564	0.06	0.0196078	0
cg01246421	0.0350877	0.0555556	0.0392157	0.08	0	0.67451	0	0.960784	0.0344828	0.0188679	0	0	0.9375	0.0333333	0.952381	0	0.96	0	0.0666667	0.0465116	0.057971	0	0.0377358	0.911765	0.0612245	0.8	1	0	0	0.902439	0.02		0.0277778	0	1	0.0454545	0.0222222	0.931034	0	0.028169	0.960784	0	0	0.35	0.0263158	0.882353	0.1	0.606061	0.04
cg11599569	0	0	0.037037	0	0	0	0.08	0	0	0.09375	0.0322581	0	0	0.0384615	0	0	0	0	0	0	0.0491803	0.0434783	0.0645161	0	0	0	0	0.0416667	0	0.0217391	0	0.0625	0	0	0.0357143	0	0.03125	1	0	0	0	0	0.0416667	0	0	0	0	0.0243902	0
cg14126210	0	0	0	0	0	0	0	0.0555556	0	0.0909091	0.142857	0	0.0625	0	0.0434783	0	0	0	0	0	0	0	0.0434783	0	0.0588235	0	0.166667	0.03125	0	0	0	0.047619	0	0	0	0	0	0.0588235	0	0.0454545	0	0.0588235	0.1	0	0	0.0555556	0.0344828	0.0625	0
cg16853034	0.05	0	0	0	0	0.821429	0	0	0	0	0	0.166667	0	0	0.0625	0.0952381	0	0	0	0.0769231	0	0	0	0	0	0	0	0	0	0.0384615	0	0.945455	0	0	0	0	0	0.0333333	0	0	0.896552	0	0	0	0	0.794872	0.0277778	0.75	0
cg09180480	0	0.103448	0	0	0	0	0.0416667	0.0196078	0.0384615	0	0.025	0.0416667	0.0434783	0	0.0232558	0.0666667	0	0.0322581	0.05	0	0	0	0.0909091	0	0.0638298	0	0.0416667	0	0	0.0606061	0.0238095	0.0666667	0	0	0	0	0	0.9	0	0.0294118	0	0	0.0857143	0	0.0263158	0	0.0338983	1	0
cg12390953	0	0	0.0344828	0.0294118	0	0.0588235	0.115385	0.02	0	0	0	0.0909091	0.03125	0	0	0	0	0.0526316	0	0.0294118	0	0.0833333	0.0192308	0	0.0697674	0.0769231	0.0384615	0	0.0384615	0.0232558	0	0	0	0	0	0.111111	0.0322581	0.939394	0	0	0	0	0.0294118	0	0.05	0	0	0.644444	0.0294118
cg06883551	0.030303	0	0.0588235	0	0.025	0	0	0.0512821	0.0555556	0	0	0	0.0909091	0	0	0.047619	0.0384615	0	0.025641	0.0526316	0.0731707	0.05	0.0263158	0	0.0238095	0	0.0285714	0.037037	0.0487805	0.128205	0	0.0454545	0	0.0434783	0	0.0833333	0.0740741		0.176471	0.0588235	0.153846	0	0.0512821	0	0	0	0.0192308	0.912281	0.025641
cg05529097	0.0487805	0	0	0	0	0.892857	0.0333333	0.0487805	0.1	0.0212766	0.037037	0.0666667	0.0208333	0.0714286	0.0322581	0.0416667	0.025	0.025641	0.0645161	0.027027	0.0508475	0.0512821	0.142857	0	0.04	0.0666667	0	0.0217391	0	0.0232558	0.0322581	0.6	0.0294118	0.0384615	0.0294118	0	0.05	0.875	0	0.0357143	0.0882353	0.025	0.0222222	0	0	0	0.0851064	0.897436	0.0217391
cg24295551	0.0204082	0.0277778	0	0.0714286	0	0	0	0.0192308	0	0.0625	0	0.0588235	0	0	0	0.04	0.0384615	0	0.0333333	0.0263158	0.0212766	0.0714286	0.0666667	0.0444444	0	0	0.037037	0	0.0212766	0	0	0	0	0.0222222	0.03125	0	0	0	0	0	0	0	0.0681818	0	0.025	0.0294118	0.0172414	0	0
cg16252685	0.0357143	0.047619	0	0.0869565	0.0909091	0.666667	0		0	0.0689655	0.15	0	0	0.0625	0.956522	0	0.971429	0	0.0666667	0	0.0285714	0	0.0344828	0.941176	0	0.0714286	0.941176	0	0.05	0.48	0.3125	0.2	0	0	0.846154	0	0	0.136364	0	0	1	0	1	0.692308	0	0.2	0.393939	0.333333	0
cg05675008	0.0576923	0	0	0	0	0	0	0.0425532	0	0.0909091	0	0	0.0222222	0	0	0.0697674	0.0322581	0	0	0.0697674	0.0163934	0	0	0.0833333	0.0298507	0.0625	0.0338983	0	0.0769231	0.0227273	0	0	0.0285714	0.0882353	0.0243902	0.047619	0.025	0.952381	0	0.0142857	0.0142857	0.0149254	0.0192308	0	0	0.0277778	0.0410959	0.864865	0
cg08131881	0.0833333	0	0	0	0	0	0	0.142857	0.133333	0	0.222222	0.0769231	0	0.0909091	0	0.0909091	0.214286	0.214286	0	0.0526316	0	0.0666667	0.0909091	0.1	0	0.272727	0.2	0.0952381	0.1	0.04	0.0416667	0.0769231	0.0416667	0.0666667	0.0416667	0.111111	0.0454545	0.0222222	0	0.0555556	0.05	0	0.0454545	0	0	0.0588235	0.0434783	0.85	0.171429
cg10597545	0	0	0.025	0	0.04	0.911765	0	1	0	0.0238095	0	0	0	0.0833333	0	0	0	0	0	0.0392157	0	0	0	0	0.0163934	0	0	0	0	0	0	0.893939	0	0	0.76	0.0833333	0	0.928571	0	0.0196078	0.257143	0	0.037037	0	0	0.965517	0.0444444	0.860465	0
cg04085771	0.0576923	0.06	0.027027	0	0	0	0	0	0.075	0.025641	0	0.030303	0.0487805	0.0689655	0.0666667	0.0232558	0	0.0465116	0	0.0714286	0.031746	0	0.0263158	0.097561	0.030303	0	0.025	0	0.0238095	0.0222222	0.0465116	0.02	0.025641	0.025641	0.0212766	0.0588235	0.0681818	0.967742	0.130435	0	0.0232558	0.0392157	0.0232558	0	0.0810811	0.0425532	0.0892857	0.978261	0
cg10080155	0	0	0	0	0	0.857143	0	0.873016	0	0	0	0	0	0		1			0	0	0	0	0.0833333	0.914286	0		0.79661	0	0	1	0		0	0	0.954545	0	1	0.938776	0	0	0.157895	0	0.97619	0	0	0.407407		0.944444	0
cg06797938	0.0588235	0	0	0.1	0.0769231	0.875	0	0	0.111111	0	0	0	0	0	0	0	0	0	0	0	0	0	0.04	0.0666667	0.04	0	0	0	0	0	0.0625	0	0	0	0	0	0	0	0	0	0	0	0	0	0	0	0	0.90566	0
cg16922058	0.153846	0	0	0.285714	0	0.774194	0	1	0	0	0.1	0	0	0	0.0487805	0	0	0.0909091	0	0.1	0.0625	0	0.105263	0	0.142857	0.5	0	0	0.0714286	0.692308	0.117647	0.0285714	0	0	0.97561	0	0	1	0	0	0.967742	0	0	0	0	0.740741	0	0.906977	0
cg23707493	0	0.0566038	0.02	0	0.0188679	0	0.0222222	0.0135135	0.0810811	0.0327869	0.0392157	0.0606061	0.0681818	0.0263158	0.0416667	0.0588235	0.0232558	0.0444444	0.0338983	0.0416667	0	0.05	0.0909091	0	0.0338983	0.0909091	0.0192308	0.0704225	0.0153846	0.0535714	0.0961538	0	0	0.047619	0.0612245	0.0740741	0.0625	0.952381	0	0.0166667	0.05	0.0634921	0.0877193	0.0181818	0.0491803	0	0.0294118	0.538462	0
cg04059965	0	0	0.04	0	0	0	0.037037	0.0416667	0	0.0285714	0	0.0344828	0	0	0	0	0	0.0384615	0	0.0740741	0.02	0.0714286	0.0408163	0	0	0	0	0.0294118	0	0.027027	0.0588235	0.0238095	0.0384615	0.0285714	0.03125	0.117647	0.0277778	0.891304	0	0.027027	0	0	0.0357143	0	0	0.0285714	0.0277778		0
cg16787025	0.0526316	0	0	0.0769231	0.04	0.55	0	0.0980392	0.0689655	0.0645161	0	0.0769231	0.0652174	0.0689655	0.0344828	0.111111	0.0526316	0.0526316	0.025	0	0.0526316	0.1	0.0638298	0.047619	0	0	0	0	0.0357143	0.0697674	0	0.0163934	0	0.025	0.0222222	0	0	0.75	0	0	0	0	0.0645161	0.04	0	0	0.0888889	0.961538	0.0204082
cg19890277	0.0434783	0	0.0526316	0.117647	0	0.894737	0	0.037037	0	0	0	0	0.173913	0.0434783	0.0909091	0	0	0	0	0.047619	0	0	0.117647	0	0.166667	0.153846	0	0	0	0	0.0526316	0.0909091	0.0909091	0.0769231	0.0714286	0	0	0.96	0.25	0.0625	0.125	0	0.25	0.2	0	0.0555556	0.0384615	0.947368	0
cg19139210	0.0681818	0.027027	0	0.0178571	0.0769231	0.888889	0	0.0163934	0.0606061	0.0769231	0	0	0	0.0869565	0.888889	0.0425532	0	0.03125	0.0227273	0	0	0	0.0681818	0.027027	0.0181818	0.789474	0	0.0727273	0	1	0.025	0.964286	0.0769231	0	0.903226	0.0454545	0.0151515	0.947368	0.111111	0.112903	0.516129	0.0731707	0	0.0909091	0.025	0.878049	0.0192308	1	0.08
cg07578070	0	0	0	0.075	0.0263158	0	0.05	0.0625	0.05	0	0	0.0952381	0.0689655	0	0	0	0.0967742	0	0	0.0416667	0.0212766	0.0625	0	0.030303	0.0243902	0	0	0	0	0.0769231	0.025	0.0512821	0.0606061	0	0.0666667	0	0.0731707	0.833333	0	0.0465116	0.04	0.0243902	0	0.0357143	0	0.0333333	0.0238095	1	0.0487805
cg06578288	0	0	0	0	0.0526316	0	0	0.0277778	0	0.103448	0	0	0	0	0	0	0.0689655	0	0	0	0	0	0	0.0243902	0	0	0.0588235	0	0	0.0196078	0	0	0	0.0526316	0.0526316	0.0384615	0	0.047619	0.0909091	0.0192308	0	0	0	0.0357143	0.0384615	0	0.0540541	0	0
cg19427757	0	0	0.25	0	0	0.921569	0	0.768627	0.25	0	0.25	0	0.962963	0		1			0	0	0	0	0.2	0.962963	0		0.923077	0	0	0.973684	0		0		0.773585	0	0	0.346154		0	0.310345	0	0.941176	0.45098	0.666667	0.909091	0.25	0.897959	0
cg02397428	0	0	0	0	0.0909091	1	0.0714286	0.0322581	0	0	0	0	0.0416667	0	0.0434783	0	0	0.037037	0.0454545	0	0	0	0	0	0.0196078	0.0967742	0	0.0363636	0.0238095	0.0208333	0.047619	0.517857	0.0185185	0.030303	0.181818	0	0.0465116	0.956522	0	0.0307692	0.0357143	0	0.0232558	0	0	0.95	0.0350877	0.796296	0
cg23143796	0	0	0.0769231	0	0	0	0	0.0188679	0.133333	0.0416667	0	0.08	0	0.0454545	0.0344828	0.125	0	0	0	0	0.0163934	0	0.0333333	0.0285714	0	0.0909091	0.037037	0	0.0425532	0	0.0243902	0	0.0689655	0.0344828	0	0	0.027027	0.5	0	0.0212766	0.0344828	0	0	0	0.075	0	0.0652174	0.979592	0
cg08546419	0	0	0	0	0.125	0	0	0	0.111111	0.117647	0	0	0	0.0666667	0.0526316	0	0	0	0	0	0	0	0	0	0.0526316	0.25	0.0588235	0.0454545	0.0526316	0	0.0588235	0	0	0	0.05	0	0.0588235	0.96	0	0	0.0769231	0	0	0	0	0	0	0.871795	0
cg25857018	0	0.148936	0.0512821	0.04	0	0.65	0.0606061	0	0.0434783	0	0	0	0.0789474	0	0.1	0	0	0.075	0	0.0212766	0.0266667	0.0606061	0	0	0.0377358	0	0.025	0.0169492	0.0833333	0.027027	0.0576923	0	0	0.0263158	0.02	0	0.03125	0.903226	0	0	0	0.047619	0.0634921	0.0277778	0.0192308	0	0	0.931034	0
cg23060390	0	0	0	0.05	0.04	0	0	0.0416667	0	0.0322581	0.0357143	0.130435	0	0.0526316	0.0434783	0.0294118	0.133333	0.0540541	0	0.037037	0.0517241	0	0.025	0.193548	0.0697674	0.380952	0.485714	0.0566038	0.240741	0.317073	0.0416667	0.244898	0.111111	0	0	0.0526316	0.05	0.903226	0.0909091	0.02	0	0.0322581	0.03125	0.0833333	0.0238095	0	0	0.935484	0.0181818
cg15622885	0	0.030303	0	0.025	0	0	0	0.0519481	0	0	0.0175439	0.0263158	0.027027	0.0416667	0	0.0465116	0	0.025641	0.0227273	0	0.0322581	0.0344828	0.0181818	0	0.0338983	0	0.027027	0	0.0238095	0.08	0.031746	0.0217391	0	0	0	0	0.03125	1	0.0625	0	0.016129	0	0.046875	0.030303	0	0	0.0384615	0.981132	0
cg01858229	0	0	0	0.333333	0	0	0	0	0.0833333	0.0588235	0	0	0	0	0	0.111111	0	0	0	0	0.0909091	0	0	0.0666667	0	0	0	0	0	0	0	0	0.1	0	0	0	0	0.939394		0.0588235	0	0.1	0	0.0833333	0	0.0625	0	0.826087	0
cg25697800	0.02	0.0540541	0	0	0	0.684211	0.037037	0.0142857	0	0.0681818	0.142857	0	0	0	0	0.0714286	0	0	0.0540541	0.0540541	0.0222222	0.0714286	0	0	0.0714286	0	0.0384615	0.0384615	0	0.0487805	0.0425532	0	0	0	0.0512821	0.142857	0.0222222	0.181818	0	0.0181818	0	0	0.0232558	0.0384615	0	0.0238095	0.0166667	0.898305	0
cg09935088	0.0416667	0	0.0588235	0.0263158	0.0344828	0	0.12	0.0212766	0	0	0	0	0.0869565	0	0.0769231	0.0416667	0	0.04	0	0.0333333	0.0612245	0.047619	0	0.0869565	0.0277778	0	0	0	0.0277778	0	0.0263158	0	0.12	0.0357143	0	0	0.037037	0.0434783	0	0.0285714	0	0.04	0	0.037037	0.0454545	0	0	0.0666667	0
cg12273231	0	0	0	0	0	0	0	0	0.125	0.133333	0.1	0	0.1	0	0	0	0	0	0	0	0	0	0	0	0	0	0	0	0.125	0	0	0.111111	0.2	0	0.0909091	0	0	0	0	0	0.2	0	0	0	0	0.2	0	0	0
cg21229253	0	0.142857	0	0	0	0	0	0	0	0	0.2	0	0.153846	0	0	0	0	0	0.0625	0	0	0	0	0	0	0	0	0	0	0	0	0	0	0	0.1	0	0.125	1	0	0	0	0	0.1	0	0	0	0	0.862069	0
cg05265306	0.027027	0.0212766	0.0612245	0	0.0526316	0.916667	0.025	0.0175439	0.125	0.05	0	0.0434783	0	0	0	0.0285714	0.0243902	0.0232558	0.0333333	0.0172414	0.0806452	0.0606061	0.0243902	0	0	0.153846	0.0333333	0.015873	0.0535714	0.06	0		0.0238095	0.025641	0	0	0.0208333	0.702128	0	0	0.0444444	0.0535714	0	0	0.0181818	1	0	0.929577	0.0178571
cg25076767	0.0277778	0.0263158	0	0	0	0	0	0.0377358	0	0.0952381	0.0238095	0.0434783	0.166667	0.0625	0.111111	0	0.125	0.0909091	0.037037	0.0384615	0.0285714	0	0.0357143	0	0.0188679	0	0	0.0238095	0	0	0.0769231	0.0232558	0.08	0	0.0645161	0.0588235	0	0.875	0	0	0.0217391	0.0408163	0.0285714	0.103448	0	0.025641	0.0196078	0.4	0.0208333
cg17002774	0.114286	0.0666667	0.0740741	0	0.0666667	0.111111	0	0.0714286	0.142857	0.0416667	0.0434783	0.0625	0	0.0666667	0	0	0	0.0952381	0.125	0	0.0714286	0.0666667	0	0	0	0.166667	0	0	0.0555556	0.0882353	0.0869565	0.047619	0	0	0.166667	0	0	0.0625	0	0.037037	0	0	0	0.0714286	0.137931	0.0526316	0.111111	0.0714286	0.0666667
cg06381587	0.0416667	0.027027	0.0344828	0.037037	0	0.5	0	0.0444444	0	0.0322581	0	0.0571429	0	0	0.0540541	0.0322581	0.027027	0.03125	0.104167	0	0.0151515	0.0294118	0.114286	0.0454545	0.0217391	0	0.0666667	0.015625	0.0425532	0	0.0208333	0.846154	0	0.0357143	0.75	0	0.0425532	0.675	0.117647	0.02	0	0	0	0	0		0.030303	0.0208333	0.0769231
cg11144056	0.0434783	0	0	0.117647	0	0.870968	0	0.0526316	0	0.037037	0	0	0.111111	0	0	0	0.0714286	0	0.0384615	0	0	0	0.107143	0	0.0294118	0	0.0384615	0	0.105263	0.0434783	0.129032	0	0	0.133333	0	0	0	0.793103	0	0	0.0588235	0.0714286	0	0	0.047619	0.037037	0.0769231	0.859649	0
cg25135259	0	0.0416667	0	0.0238095	0	0	0.115385	0.0188679	0.03125	0.0344828	0.03125	0.04	0	0	0.0333333	0	0	0	0	0.027027	0	0	0	0	0.0243902	0	0	0	0	0.103448	0	0.0555556	0	0	0	0	0	0.965517	0	0.0625	0	0	0.0526316	0	0.0666667	0.0322581	0.0444444	0.923077	0.05
cg00478049	0	0	0.0444444	0	0.037037	0.735294	0.0606061	0.890625	0	0	0	0.0967742	0.606557	0.03125	0.833333	0.0322581	1	0	0	0.0294118	0.0714286	0.030303	0	0.962963	0.0263158	0.944444	0.454545	0.0238095	0.0454545	1	0	0.962963	0	0		0	0.0408163	0.975	0	0.0652174	0.673077	0.0196078	0.954545	0.0909091	0	0.969697	0.32549	0.9	0
cg12432552	0.0222222	0.025641	0.0909091	0	0	0	0.0487805	0.0172414	0.0967742	0.0232558	0	0	0	0.0833333	0	0	0.0333333	0	0	0	0.0461538	0	0.0232558	0	0	0.0588235	0	0	0.0185185	0.0204082	0	0	0	0.03125	0.0243902	0.166667	0.02	0.0606061	0.0769231	0.0588235	0.05	0.0454545	0.030303	0	0.03125	0.025	0.02	0	0.0217391
cg04675861	0.0333333	0.0188679	0.0212766	0.0652174	0.027027	0	0.0487805	0.0540541	0.0222222	0.0392157	0	0	0	0.0277778	0.0212766	0.0188679	0.0638298	0.0357143	0.0285714	0	0.0263158	0	0.0588235	0.0212766	0.016129	0	0.0232558	0.0185185	0.047619	0.0188679	0	0	0	0.0232558	0.0652174	0.0454545	0.0222222	1	0	0	0	0.0149254	0.0188679	0	0.0487805	0.0350877	0.0169492	0.638298	0
cg02108068	0	0	0	0	0.0263158		0.0769231	1	0	0.0204082	0.0217391	0.03125	0.0638298	0.0263158	0.857143	0.0689655	0.0227273	0.0238095	0.0392157	0	0.0147059	0	0	0.0212766	0.0327869	0	0.03125	0	0.0377358	0.3125	0.0625	0	0	0.0285714	0.0833333	0	0	0.84375	0	0.0384615		0.0677966	0.0350877	0.02	0.0350877	0.0930233	0.0294118	0.957447	0
cg02701084	0.0606061	0.0384615	0	0	0	0.12	0	0.05	0	0.037037	0.0384615	0	0.0625	0.0454545	0.0454545	0	0	0.0769231	0.0434783	0.030303	0.0425532	0.047619	0.0731707	0.04	0.030303	0	0	0.0263158	0.0645161	0.0294118	0.0909091	0.942857	0.0666667	0	0	0	0.0714286	0.935484	0	0.030303	0	0	0.037037	0.12	0.0540541		0.1	0	0.0285714
cg25805964	0.0384615	0	0.0384615	0.111111	0	0	0	0	0	0	0.285714	0	0	0	0	0	0	0	0	0	0.0465116	0.105263	0.0384615	0	0.0689655	0	0.0384615	0	0.0227273	0.0434783	0	0.0571429	0	0	0	0	0	0	0	0	0	0	0	0.0740741	0	0	0	0.884615	0
cg19704726	0.0952381	0	0.105263	0.125	0.0833333	0	0	0	0.1	0	0	0	0.0869565	0	0	0.0833333	0	0	0	0.117647	0	0	0.1	0	0	0.222222	0.5	0	0	0.2	0	0	0.0526316	0	0.0555556	0.285714	0	0.921053	0	0	0.0769231	0	0.0833333	0	0	0	0	0	0.0344828
cg04039784	0.0175439	0	0.025641	0	0.05	0.545455	0	0.030303	0	0	0.030303	0.0416667	0	0	0.0344828	0	0.03125	0	0.030303	0.0243902	0.0188679	0.05	0.030303	0.025641	0	0	0.0833333	0.0425532	0	0.0540541	0	0	0.03125	0.030303	0.030303	0	0.0454545	0.954545	0	0.04	0.030303	0.0714286	0.0731707	0	0	0	0.0540541	0	0
cg10388316	0	0	0	0	0.142857	0	0	0	0	0	0	0	0	0	0	0	0	0	0	0	0	0	0	0	0	0	0.333333	0.5	0	0.142857	0	0.142857	0	0	0	0	0	0.0714286	0	0.125	0	0	0	0.2	0	0	0	0	0
cg22838378	0.0294118	0.0285714	0	0.0322581	0	0.933333	0.09375	0.0217391	0	0.0425532	0.0606061	0.05	0	0	0	0	0.0357143	0.0740741	0.03125	0.0294118	0.0697674	0	0.0238095	0.0322581	0	0	0	0	0	0.0606061	0	0.0294118	0	0	0.0666667	0	0.0263158	0	0	0	0	0.047619	0.037037	0.0357143	0	0.0285714	0	0.98	0
cg25375290	0	0.166667	0.25	0.0666667	0	0.869565	0.0714286	0.964286	0.142857	0.0909091	0.166667	0	0.147059	0	0.914286	0	0.68	0	0.0555556	0	0	0.1	0	0.914286	0.0384615	0	0	0	0.04		0	0.857143	0.115385	0	0.981132	0	0.0625	0.794118	0	0	0.78125	0.047619	0.972973	0.177778	0.047619	1	0.472727	0	0
cg21819468	0	0	0.04	0	0.0357143	0.2	0.157895	0.0681818	0.0555556	0.142857	0.228571	0.107143	0.0322581	0.117647	0.210526	0.277778	0.148148	0.0540541	0	0.0540541	0.0612245	0	0.0857143	0	0.0789474	0.357143	0.393939	0.16129	0.5	0.354839	0.114286	0.12	0.027027	0.0869565	0.0588235	0	0.030303	0.0833333	0.0454545	0.0810811	0.0333333	0.178571	0	0	0.0277778	0.047619	0.0681818	0.0625	0.0555556
cg08535260	0.0645161	0	0.105263	0.0526316	0.0833333	0.0909091	0	0	0.166667	0	0.0833333	0	0.0588235	0.125	0	0.0357143	0.0588235	0	0.133333	0.0555556	0.0243902	0	0.0384615	0	0	0	0.0714286	0.0487805	0	0.1	0.133333	0	0	0	0.105263	0.307692	0.037037	0	0	0	0.0645161	0	0	0	0.0909091	0.047619	0.0714286	0.130435	0
cg03530793	0.0338983	0.0540541	0.0344828	0	0	0.913043	0	1	0.0769231	0.0731707	0.04	0	0.027027	0.0967742	0.83871	0.0909091	0.0714286	0	0.03125	0	0.0422535	0	0.0294118	0.025641	0.0263158	0.73913	0	0.0232558	0.0714286	0.1	0.0238095	0.9	0.0512821	0.025641	0.76	0	0.0392157	0	0.153846	0.0816327	0.847826	0.0571429	0.0930233	0.972973	0.0285714	0.9	0	0.8	0.0740741
cg17352386	0	0	0.0322581	0	0	0	0	0.0322581	0	0	0.04	0	0	0	0.0769231	0	0	0	0.05	0.0540541	0	0	0.0454545	0.0322581	0.0625	0	0.0555556	0	0	0.0540541	0.0222222	0	0	0	0	0	0	0.921053	0	0.0294118	0	0.0277778	0.03125	0	0.0384615	0.12	0.0181818	1	0.0714286
cg20295000	0.037037	0	0.027027	0	0	1	0.0769231	0.0350877	0	0.0465116	0	0.0294118	0.0833333	0	0	0.0322581	0	0.0344828	0	0	0.0833333	0.047619	0	0	0.0384615	0	0.0333333	0.0169492	0.0425532	0.025	0.027027	0	0	0.0625	0	0	0.0416667	0.857143	0	0.0196078	0	0	0	0.04	0.0232558	0	0.0153846	0.78	0.0243902
cg21475255	0.12963	0.0232558	0.05	0.0526316	0.0344828	0	0.0322581	0	0.0454545	0.108696	0.146341	0	0.352941	0.030303	0.0666667	0	0.0277778	0.0357143	0	0.047619	0.031746	0.030303	0.0217391	0.0357143	0.0566038	0.0454545	0.0277778	0.0243902	0.104167	0.0444444	0.0612245	0.0740741	0.104167	0.0263158	0.05	0	0	0	0.0625	0	0	0	0	0	0.0357143	0.0909091	0.0652174	0.0327869	0.0612245
cg01101510	0	0.0769231	0.0555556	0	0	1	0	0.0588235	0.181818	0.2	0	0	0.0588235	0.0909091	0.0909091	0	0.133333	0	0	0	0	0.181818	0	0.133333	0	0.166667	0.111111	0	0.0909091	0	0	0.75	0.05	0	0	0	0.0666667	0.84375	0	0	0	0	0	0	0	1	0	0.933333	0.0740741
cg20753523	0.0322581	0.0526316	0.0909091	0	0.133333	0.967742	0.0588235	0.0909091	0.105263	0.0344828	0	0.0769231	0.0454545	0.136364	0	0	0.04	0.0588235	0	0	0.0652174	0.148148	0	0	0	0	0	0.0681818	0.0277778	0	0.037037	0.0714286	0	0.0952381	0.711538	0.111111	0.0645161	0.979592	0	0	0.742857	0.0416667	0.1	0	0.025	0.02	0.0689655	0.87931	0
cg25277534	0.030303	0.0714286	0.08	0	0	0	0	0	0	0.0263158	0	0	0.0526316	0.0384615	0	0	0	0	0	0	0.0243902	0	0.0555556	0.0833333	0	0	0.1	0	0.0294118	0.0384615	0.0357143	0	0.0909091	0.04	0.0416667	0.25	0	0	0	0.0222222	0	0	0	0	0	0	0	0	0
cg11356705	0	0	0	0	0	0.0526316	0.0384615	0	0.115385	0.0222222	0.0526316	0.0689655	0.0540541	0	0	0.0357143	0	0.0606061	0	0.0784314	0.030303	0	0.0434783	0.0277778	0	0	0.0666667	0.0217391	0.0163934	0.0263158	0	0.0204082	0.0697674	0.0263158	0.0882353	0	0.0208333	0	0	0.0357143	0.0243902	0	0.0217391	0.0263158	0	0.0689655	0.030303	0.0444444	0.0545455
cg05677467	0.097561	0.0555556	0.0294118	0.0263158	0	1	0	0.0769231	0.0454545	0.0285714	0	0	0.0606061	0	0	0	0	0	0.0625	0	0.04	0	0.0952381	0.0869565	0.03125	0	0.0294118	0.0333333	0.0535714	0.0322581	0.027027	0	0.0714286	0	0	0	0	1	0	0.0333333	0.0645161	0.0714286	0.0294118	0.0588235	0	0.0408163	0.0181818	0.984127	0.117647
cg21166797	0.0392157	0.0857143	0.0232558	0	0.0357143	0.0357143	0.0526316	0.0416667	0.0697674	0.148148	0.119048	0.0857143	0.179487	0.0689655	0.148936	0.142857	0.212121	0.047619	0.0357143	0	0.0363636	0.0333333	0	0.03125	0.0222222	0	0	0.0677966	0.0357143	0.025641	0	0.0465116	0	0	0	0	0.0192308	0.916667	0	0	0	0.0208333	0	0.0652174	0	0	0.0357143	0.0344828	0.0408163
cg08043571	0.0689655	0	0	0	0	0	0.238095	0.866667	0.117647	0.0222222	0.0322581	0	0	0	0.882353	0	0	0	0.05	0.0333333	0.0408163	0	0.0869565	0	0.0357143	0.894737	0.0689655	0	0.0416667	0.25	0.04	0.945946	0	0		0	0.030303	0.941176	0.25	0	0.0714286	0	0.0689655	0.9375	0	0.933333	0		0.0740741
cg12579676	0.0588235	0.037037	0.0645161	0	0.0625	0	0	0.0526316	0.117647	0	0	0.2	0.0645161	0	0	0	0.0344828	0.166667	0	0.0263158	0	0.0526316	0.0454545	0	0.0555556	0	0	0.0217391	0.0227273	0.0652174	0.0322581	0.0232558	0.027027	0.0625	0	0	0.0263158	0	0	0.047619	0.0645161	0	0.0526316	0	0.030303	0.05	0.0166667	0.0227273	0.04
cg07499241	0	0	0	0	0	0.9	0.0434783	0.709091	0	0	0	0.0588235		0	0.88	0	0.0833333	0.111111	0.0384615	0.0714286	0.116279	0	0.025641	0.892857	0.0606061	0.941176	0.923077	0	0.0333333	0.804878	0.0465116	0.892857	0.0689655	0.0384615		0	0.0333333	0.0740741	0	0	0.825	0.0277778	0	1	0.0689655	0.254902	0.28125	0.909091	0.0909091
cg05994148	0.037037	0.0666667	0.0625	0.05	0	0	0.222222	0.0294118	0	0	0	0.142857	0.235294	0.0769231	0.3125	0.1	0.111111	0.0555556	0	0	0	0.1	0.0465116	0	0.105263	0	0	0.0909091	0.130435	0	0.111111	0.05	0	0.0555556	0	0	0.1	0	0	0.181818	0.0555556	0.0526316	0.0909091	0	0.117647	0	0.0434783	0.917808	0
cg02533235	0.0384615	0.0571429	0.114286	0	0	0.0357143	0	0.0645161	0	0.0263158	0	0.05	0.05	0	0	0.05	0.0526316	0.05	0	0.0740741	0.0185185	0	0.0571429	0.030303	0.0625	0.0909091	0	0.0166667	0.0222222	0	0.0263158	0	0.0666667	0.03125	0.0540541	0	0.0714286	1	0	0.0178571	0	0.0769231	0.0263158	0.15625	0	0.0322581	0.0253165	0	0.0208333
cg13365781	0	0	0	0	0.111111	0	0	0.0512821	0	0.0526316	0.0555556	0	0.047619	0	0	0	0	0	0	0.130435	0	0	0.0357143	0	0	0.0833333	0.166667	0.0454545	0.0322581	0.115385	0	0.0454545	0.0555556	0	0	0.133333	0	0	0	0	0.047619	0.0666667	0	0.0833333	0.133333	0	0	0	0.0689655
cg06508879	0	0.0333333	0.0810811	0.0888889	0.0384615	0.0434783	0	0.0153846	0	0.027027	0	0	0.0571429	0.0243902	0.0285714	0	0	0.0625	0.0588235	0.0212766	0	0	0.0526316	0.027027	0.111111	0	0	0.075	0.0217391	0.025641	0.105263	0.0377358	0	0.0882353	0.0714286	0.0909091	0.0666667	0.935484	0	0.0377358	0.0526316	0.0454545	0.0357143	0.027027	0	0.047619	0.0322581	0.86	0.0731707
cg23631229	0.0689655	0.0454545	0.0238095	0.0540541	0.0416667	0	0.0740741	0.0357143	0.0645161	0.0232558	0.103448	0	0.0769231	0.114286	0	0.103448	0.166667	0.05	0	0.0217391	0	0.0555556	0.0576923	0.148148	0.102041	0	0.0606061	0.0784314	0.0566038	0.027027	0.030303	0	0.09375	0	0.0285714	0.0714286	0.0789474	0.0714286	0	0.0714286	0.025641	0	0.0731707	0.0555556	0	0	0.0322581	0.0731707	0.0491803
cg01968530	0.0294118	0.037037	0.0238095	0.0227273	0	0.8	0.0322581	0	0.0344828	0	0.0222222	0.0285714	0	0.0333333	0	0.0714286	0	0	0	0.04	0.0196078	0.0243902	0.0434783	0.0333333	0	0	0.03125	0	0	0.0277778	0.030303	0.830508	0.0243902	0	0.882353	0	0	0.333333	0.214286	0	0.954545	0.0512821	0.0263158	0	0	0.261538	0.0196078	0.565217	0.0185185
cg19160799	0.0571429	0.0322581	0	0	0	0	0	0.0277778	0.04	0.0322581	0	0.037037	0.133333	0	0	0.0740741	0.037037	0.0555556	0.0666667	0.131579	0.0350877	0	0.0769231	0	0.115385	0	0.0454545	0.05	0	0	0	0	0.0384615	0	0.0277778	0	0.027027	0.966667	0	0	0	0.0238095	0.0769231	0.0344828	0	0.0238095	0.0208333	1	0
cg02077653	0.0227273	0	0.0444444	0	0	0.733333	0.0555556	0.0163934	0.0952381	0.111111	0	0.0625	0	0.0384615	0.0357143	0.0833333	0.0434783	0.0434783	0.030303	0	0.0196078	0	0.0344828	0	0.0967742	0	0	0.0227273	0	0.0857143	0	0.04	0	0.0645161	0.025	0.142857	0	0.918919	0	0.025641	0	0.0377358	0.047619	0.0384615	0	0.0263158	0		0.0566038
cg24015081	0.047619	0.08	0.0384615	0	0.047619	0	0	0.0192308	0.047619	0.0434783	0.0714286	0	0	0	0	0.037037	0.05	0.0322581	0	0.12	0.0238095	0.0869565	0.0243902	0.115385	0.0909091	0	0.125	0.0238095	0.0909091	0.0384615	0.0869565	0.117647	0.0384615	0	0	0.0833333	0.0434783	0.833333	0	0.0357143	0.0294118	0.0869565	0.0571429	0.0588235	0	0	0.0487805	0.607143	0
cg06967469	0	0	0.0625	0.0555556	0	0	0	0	0	0.037037	0.0555556	0	0.0416667	0.05	0	0.0909091	0.0588235	0.142857	0	0.0833333	0	0.0434783	0	0	0.030303	0	0	0	0	0.0357143	0.0344828	0.0232558	0	0.12	0	0	0	0	0	0.03125	0	0.0454545	0.0322581	0	0	0	0.114286	0.982759	0
cg18588027	0.0196078	0	0.025	0.0188679	0		0.08	0.0566038	0.0322581	0	0	0.05	0.0666667	0	0.0384615	0.0357143	0.037037	0	0.0434783	0.0535714	0.0576923	0	0.025	0.0277778	0.047619	0	0.03125	0	0.117647	0.03125	0.0465116	0	0	0	0.0243902	0	0		0	0.0434783	0.025641	0.0769231	0.0196078	0.0512821	0.0263158	0	0.0392157	0.95082	0
cg10367364	0	0	0	0	0.047619	0.105263	0.0333333	0.0625	0	0	0.04	0	0.0625	0.0740741	0.08	0	0	0.05	0	0	0.0645161	0	0.0277778	0.0384615	0	0	0.075	0	0.0588235	0	0.0512821	0	0.111111	0	0.0454545	0	0.0285714	0.945946	0	0	0.111111	0.037037	0.0526316	0	0.025	0.0333333	0	0.936508	0
cg20845748	0.166667	0	0.125	0	0	0.0714286	0	0.833333	0	0.105263	0	0	0.270833	0.166667		0.2	0.2	0	0	0	0	0	0	0.883721	0.1	0.928571	0.177778	0.1	0.0909091	0.558824	0.5	1	0	0.2	0.75	0	0	0.9	0	0	0.95	0	0	0.870968	0	0.939394	0.0185185	0.875	0.0769231
cg16657164	0	0	0	0	0.0833333	0.166667	0.0625	0.0833333	0	0	0	0	0.0952381	0.0625	0.1	0	0.0555556	0	0	0	0	0	0	0.0555556	0	0	0	0.0454545	0	0	0	0	0.0769231	0	0.0769231	0.2	0.0666667	0.181818	0	0	0.0714286	0	0.0625	0.0588235	0.2	0.0909091	0	0	0
cg11297107	0	0.0714286	0	0	0	0.928571	0	0.964286	0	0.2	0.133333	0	0	0	0.0714286	0	0	0	0.117647	0.0714286	0.04	0	0.0952381	0	0	0	0.111111	0	0.0769231	0	0.0526316	0.97619	0.0769231	0	0.85	0.181818	0.0952381	0.948718	0	0.105263	0.0263158	0.0588235	0	0.0769231	0.0833333	0.96	0	0.734375	0
cg13874838	0.02	0	0.0204082	0.030303	0	0	0.0294118	0.0493827	0.037037	0	0.0263158	0	0.0882353	0	0.0243902	0.0344828	0	0	0	0.0277778	0.016129	0.03125	0.0285714	0.02	0.0172414	0	0	0.0135135	0.016129	0	0	0.0153846	0	0.025641	0	0	0.025	0	0.04	0	0	0	0.0208333	0.0681818	0.0869565	0	0	0.025	0.0638298
cg26973266	0.0869565	0	0	0	0.0909091	0.9375	0.0769231	0.05	0.25	0.0952381	0	0	0	0	0.05	0.0625	0.125	0	0.0526316	0.05	0.12	0.105263	0.0909091	0.0416667	0.0526316	0	0.0555556	0.05	0	0	0.176471	0.851852	0	0.2	0.0833333	0	0	1	0	0.130435	0.0333333	0.1	0	0.117647	0.037037	0.96875	0.03125	0.84375	0.0714286
cg07104773	0	0.05	0.0222222	0.025	0.0769231	0	0.0731707	0.025641	0.0344828	0.0263158	0.0666667	0.0833333	0	0.107143	0.0454545	0.0666667	0	0.030303	0	0	0.0322581	0	0.0181818	0.0434783	0.0294118	0	0	0	0	0.0294118	0.0204082	0.0392157	0.0294118	0.0645161	0	0	0	0.96875	0	0.0363636	0.0769231	0	0.0238095	0.030303	0.0212766	0.0465116	0.0363636	0.680851	0.0222222
cg06269281	0.0454545	0.0384615	0	0	0.1	0.0625	0	0	0	0.0588235	0	0.0952381	0	0.037037	0.0434783	0.0714286	0	0	0	0	0.0384615	0.05	0.0357143	0.0454545	0.025	0	0	0.0263158	0	0.0689655	0	0.0666667	0	0.0526316	0	0	0.030303	0	0	0.0857143	0	0.0740741	0.037037	0.047619	0	0.0526316	0.0322581	0	0
cg13392534	0	0.0909091	0	0	0	0.717391	0	1	0	0.1	0	0	0.0645161	0	0.723404	0	0.1	0	0	0	0.0263158	0.111111	0.0344828	0	0	0.956522	0	0	0	0.956522	0	0.0465116	0.0769231	0	0	0	0.111111	0	0	0	0.96875	0.0625	0.0454545	0	0.125	0.942857	0	1	0.0625
cg17605847	0	0	0.0208333	0	0.03125	0	0.105263	0.0138889	0.0344828	0	0.0322581	0.0434783	0.0384615	0	0.0638298	0	0.0444444	0.04	0.0277778	0.025641	0.0422535	0.108108	0.025641	0.0222222	0	0	0	0.0322581	0.0196078	0.0227273	0	0.0588235	0.0925926	0.0238095	0.0192308	0	0.0416667	0.0555556	0.25	0.046875	0.0344828	0.0980392	0.0697674	0.0263158	0	0.047619	0.016129	0.0196078	0.0238095
cg06458554	0.04	0.04	0.047619	0.0454545	0.1	1	0.0909091	0.0689655	0.0714286	0.0606061	0	0.2	0.0357143	0	0	0.125	0.111111	0	0.133333	0.04	0	0.0526316	0.0571429	0.0588235	0.030303	0	0	0.0344828	0.0344828	0	0.0740741	1	0.0555556	0	0.944444	0.0833333	0.0526316	1	0	0.0434783	0.243243	0	0.125	0	0	0.972222	0.0555556	0.71875	0
cg23671665	0	0	0.0232558	0.025641	0.0322581	0	0	0	0.025	0.0697674	0	0	0.025	0.0333333	0.0333333	0.0344828	0.0606061	0.0487805	0	0	0	0	0.0204082	0	0.0238095	0	0	0.0204082	0.0166667	0.0789474	0.0444444	0.05	0	0	0	0.0833333	0.0222222	1	0	0	0	0.025	0.0192308	0	0	0	0	0.97619	0.0377358
cg04567170	0	0	0	0	0.5		0.25	0	0	0	0	0	0	0	0	0.25	0	0	0	0	0	0	0	0	0.125	0.142857	0	0.222222	0.285714	0	0	0.333333	0	0	0	0	0	0.90625	0	0.166667	0	0	0	0	0	0	0	0.94	0.0714286
cg05368762	0	0.0294118	0	0.047619	0	0.047619	0	0	0	0.025	0.0540541	0.0454545	0.097561	0.0869565	0.0666667	0	0.0384615	0.103448	0	0	0.0454545	0.0454545	0	0.03125	0.0816327	0	0	0.0222222	0.0508475	0.0384615	0	0.0263158	0.0526316	0.0344828	0.025641	0.0434783	0	0.909091	0.0555556	0.0172414	0	0.047619	0	0	0	0	0	0.953488	0.0625
cg21986225	0.05	0	0	0.0909091	0	0	0	0.0204082	0	0	0	0.0833333	0	0.0714286	0	0	0.0454545	0	0.0952381	0	0	0	0.08	0	0.0357143	0	0.0416667	0.0769231	0.0540541	0	0.0294118	0	0.0277778	0.0322581	0	0	0	0	0	0	0.115385	0.025641	0.0344828	0.04	0.037037	0.0666667	0.0444444	0.719298	0
cg11232610	0.0571429	0.0666667	0.0615385	0	0.0714286	0	0.0555556	0.0327869	0.0263158	0.0714286	0.0222222	0	0.0526316	0.030303	0	0	0	0.0243902	0.0377358	0.05	0.0120482	0	0.0350877	0	0	0	0	0	0	0.0454545	0	0.0175439	0	0.0166667	0	0	0	1	0	0.030303	0.0208333	0.0294118	0	0	0	0.0208333	0.025974	0.865385	0.05
cg03939612	0	0	0.111111	0.0434783	0	0.904762	0	0	0.166667	0.0833333	0	0	0.166667	0	0.0909091	0.0769231	0.125	0.166667	0	0	0.0555556	0	0.133333	0	0.0909091	0	0	0.25	0.0833333	0.0555556	0	0.102564	0.0714286	0.0666667	0.166667	0	0.2	0.64	0	0.0869565	0	0.0833333	0	0	0.0869565	0.966102	0	0.986486	0.0555556
cg07851008	0.012987	0	0.0816327	0	0.03125	0	0.0625	0.0410959	0.0789474	0.0675676	0	0	0.0545455	0.0625	0.0769231	0.025641	0.0227273	0.0408163	0.0612245	0.0238095	0.037037	0	0.0535714	0.0232558	0.0416667	0	0.0555556	0.0151515	0.0232558	0.06	0.0196078	0.0576923	0	0.037037	0.0444444	0.0357143	0.0294118	0.0487805	0.0666667	0.0615385	0.037037	0.0153846	0	0.0465116	0.0363636	0	0	0.0454545	0.0196078
cg09331127	0.0434783	0	0	0.15	0		0	0.948718	0.0909091	0	0	0	0.947368	0	0.895833	0	0.966667	0	0	0.0588235	0.0526316	0.1	0	0.962963	0	0		0	0.0416667		0	0.893617	0	0		0	0	0.259259	0	0	1	0	0	0.04	0	0.979592	0.0410959	0.924528	0
cg03522824	0	0.0740741	0	0	0.0625	0	0	0.108108	0.1	0.108108	0.03125	0	0.0277778	0.0384615	0.1	0.047619	0	0	0	0	0.0153846	0	0	0	0	0	0.047619	0	0.0869565	0.0357143	0	0.0833333	0.0454545	0.037037	0	0	0.0277778	0.0357143	0	0	0.0588235	0.09375	0.103448	0.030303	0	0.103448	0	0.0689655	0
cg27445400	0	0.125	0	0.0588235	0	0.962963	0.0833333	1	0	0	0	0.125	0.111111	0	1	0	0.0434783	0	0.0625	0.0526316	0.0857143	0	0.111111	0.05	0	0.689655	0.142857	0	0	0.35	0.0434783	0.75	0	0.0714286	1	0	0.0833333	0.826087	0	0	1	0.0526316	0.105263	0.842105	0	0.740741	0.0588235	0.952381	0.111111
cg00709050	0.0196078	0.0625	0	0.0208333	0.0434783	0.904762	0	0	0.0294118	0	0.0444444	0	0.117647	0	0.0357143	0	0.0833333	0.0217391	0.0666667	0.0416667	0.0555556	0	0	0	0	0	0.0789474	0.0555556	0.0142857	0.0185185	0.04	0.8125	0.0714286	0.0232558	0.0434783	0	0.0666667	0.146341	0	0.028169	0	0.0169492	0.0333333	0.0277778	0.0238095	0.964286	0.0144928	0.958333	0
cg10840389	0.0869565	0.03125	0.0588235	0.1	0	0	0.0882353	0.0555556	0.105263	0	0.0357143	0.047619	0.0238095	0.125	0.0384615	0.111111	0.0666667	0	0.0645161	0.05	0.0416667	0.0344828	0.0697674	0	0.0869565	0	0.142857	0.0888889	0.0816327	0.0285714	0.075	0.0175439	0	0	0	0	0	0.928571	0	0.0851064	0.0666667	0.0769231	0	0.0454545	0.125	0.0172414	0.0166667	0.28125	0.0263158
cg13920801	0	0	0.0434783	0.0357143	0	0.793103	0.0625	0.0444444	0	0.0909091	0	0	0	0.0588235	0.117647	0	0.0416667	0.0416667	0.0384615	0.0625	0.025641	0.0357143	0	0.0454545	0.030303	0	0.0606061	0.0416667	0.0444444	0.0454545	0		0	0	0.0434783	0	0	1	0.1	0	0	0	0.0526316	0	0		0.0697674	0.938462	0.025641
cg00441741	0	0.0588235	0	0.0333333	0	0.2	0.0526316	0.0930233	0.0769231	0.030303	0.0833333	0.047619	0.0416667	0	0	0	0.125	0.037037	0	0.04	0.0909091	0	0.0294118	0.0625	0	0	0	0.0487805	0.1	0.025641	0.030303	0.0645161	0.0714286	0.0454545	0.0833333	0	0	0	0	0.0487805	0	0	0.025	0	0	0.0526316	0	0.0625	0.08
cg02882448	0	0.125	0.0606061	0.0833333	0	0.948718	0.2	0.0285714	0	0	0.04	0	0.115385	0	0.0666667	0	0.105263	0.0384615	0	0.1	0.0444444	0.03125	0.166667	0.0740741	0.0344828	0	0	0.0357143	0.0555556	0.047619	0	0.0294118	0	0.0526316	0	0	0.0588235	0.96	0	0.04	0	0.111111	0	0	0.115385	0.0740741	0.0277778	1	0.0357143
cg17697457	0	0	0.0526316	0.0384615	0.047619	0.333333	0	1	0.166667	0	0.0322581	0	0	0.09375	0	0.047619	0	0.0952381	0.0357143	0	0.037037	0.0555556	0.0285714	0.04	0.0238095	0	0	0	0.0588235	0	0	0.93617	0	0		0	0	0.96	0	0.025	0.90625	0	0.0212766	0	0.0263158	0.95122	0.0344828	1	0
cg25263559	0	0	0	0	0	0	0.04	0.0188679	0.0666667	0.030303	0.0333333	0	0.027027	0.0625	0	0.0322581	0	0	0	0.0232558	0.0350877	0.0416667	0.0895522	0.0512821	0.0188679	0.117647	0	0	0.0153846	0.0769231	0	0.0192308	0	0	0.870968	0.0588235	0.025641		0	0	0.634146	0.0487805	0	0.0294118	0.03125	0.978723	0.0204082	0.425926	0
cg01682615	0	0	0.0769231	0	0	0	0	0	0	0	0	0	0	0	0	0	0	0	0.142857	0	0.05	0	0	0	0	0.181818	0	0.08	0	0	0	0	0	0	0	0	0.12	0.0833333		0	0.0434783	0.285714	0.0588235	0	0.0909091	0	0.047619	0	0
cg18503615	0.0666667	0	0	0	0	0	0	0.0285714	0	0.0322581	0	0	0	0	0	0	0.0555556	0	0	0.04	0.03125	0.0909091	0	0	0.037037	0	0	0.04	0	0	0	0	0.0909091	0.0588235	0	0	0.0526316	0.9375	0	0	0	0.0588235	0.0857143	0	0	0	0	0.960784	0
cg10266188	0.0461538	0.0512821	0	0.0169492	0.111111	0.0909091	0.0322581	0	0.0285714	0	0.0227273	0.0294118	0.0204082	0.025	0.0294118	0.0384615	0.025641	0	0	0.0263158	0.0555556	0.0263158	0.0526316	0	0.0487805	0	0.05	0.0384615	0	0.0512821	0.0163934	0.025	0	0	0.0869565	0.05	0	0	0.0454545	0.0232558	0.037037	0.0192308	0.0238095	0.0540541	0.0392157	0	0.0344828	0.0888889	0.0172414
cg13110711	0.0294118	0	0	0	0.0769231	0.909091	0	0	0	0.0666667	0.12	0.0666667	0	0	0	0	0	0	0.0454545	0.0322581	0.0212766	0	0	0	0	0	0.0909091	0.0344828	0	0	0.0555556	0.857143	0	0.0714286	0.0526316	0	0	1	0	0.0625	0	0	0	0.0769231	0.142857	0.564103	0	0.333333	0.0555556
cg12179044	0	0.0625	0	0	0	0.111111	0	0	0.111111	0.0333333	0	0	0	0.047619	0.0588235	0	0	0	0	0	0	0	0.0588235	0	0	0	0	0.0454545	0.08	0	0	0.0434783	0	0.0588235	0.0714286	0	0	0.95	0.166667	0.027027	0	0	0	0	0	0.166667	0.030303	0.921053	0.025641
cg18023640	0.0192308	0	0	0.0697674	0	0.72973	0	0.0789474	0.0357143	0	0	0	0	0.0322581	0.0416667	0.0344828	0	0.0666667	0.0606061	0.0606061	0	0.0625	0.0185185	0.047619	0.111111	0	0.0263158	0.0425532	0.0178571	0.0689655	0.04	0.0196078	0	0	0.0487805	0	0.0243902	0.947368	0	0.0666667	0.0217391	0	0.0487805	0.0697674	0	0	0.0192308	1	0
cg04396637	0	0.25	0	0	0	0	0	0	0	0.0666667	0	0	0	0	0	0	0	0	0	0.125	0	0	0	0	0	0	0	0	0	0	0	0	0	0	0	0	0	0		0	0	0	0	0	0	0	0	0.027027	0
cg13085338	0	0	0.0217391	0	0	0	0	0	0	0.0163934	0.0444444	0.0638298	0.0512821	0.0444444	0.037037	0	0	0	0	0.0638298	0.0416667	0	0.0576923	0.04	0.0163934	0	0	0.0135135	0.037037	0.0298507	0.0444444	0.0289855	0.0425532	0	0	0	0	0	0.117647	0	0.108696	0	0.0307692	0.0277778	0.0483871	0.0405405	0.0125	0	0.0131579
cg23893802	0	0.133333	0.0714286	0	0	0	0	0	0	0.047619	0.0833333	0	0	0	0.15	0	0.111111	0.125	0	0	0.125	0	0.0645161	0.0416667	0	0	0.0434783	0.1	0.142857	0.0909091	0.0454545	0	0	0.125	0.0769231	0.0909091	0.0454545	1	0	0.0555556	0	0.0526316	0	0	0.142857	0.04	0.147059	0.941176	0
cg24999308	0	0	0	0	0	1	0	0.142857	0	0	0	0	0.181818	0	0	0	0.0909091	0	0.25	0.0909091	0	0.3	0	0.25	0	0.6	0	0	0	0.153846	0.166667	0	0	0.2	0	0.5	0	1	0	0.0769231	0	0.25	0.181818	0	0.125	0	0	0.272727	0.125
cg17325674	0	0.0714286	0	0.105263	0.25	0	0	0.0285714	0	0.217391	0.111111	0	0	0.0909091	0	0	0	0.0769231	0	0	0.0416667	0	0	0	0	0	0	0	0	0	0	0.04	0	0	0	0	0	0.0217391	0	0	0	0	0.0909091	0.0833333	0	0.0434783	0.027027	0.617647	0.142857
cg26105280	0	0	0	0	0.0322581	0	0.0434783	0.1	0	0	0	0.0769231	0.047619	0.0416667	0	0.0952381	0	0.157895	0	0.037037	0.0232558	0	0	0.190476	0	0	0	0.0212766	0	0.03125	0	0.0961538	0.0357143	0.0384615	0	0	0.0263158	0	0	0.03125	0.0384615	0	0	0	0.0344828	0.0555556	0.102564	0.0425532	0.0285714
cg04076037	0	0	0.0434783	0	0	0	0.125	0.05	0	0	0	0.166667	0	0.0952381	0	0	0	0	0	0.0434783	0.0810811	0.047619	0	0	0	0.0666667	0	0.0285714	0.05	0	0.0952381	0	0.0416667	0	0	0.0714286	0	0.117647	0	0	0	0.142857	0.047619	0.0625	0	0.0384615	0	0	0
cg12239750	0.0285714	0.0434783	0.153846	0	0.0769231	0	0.0952381	0.0571429	0	0	0	0	0.1	0	0	0.05	0	0	0.0384615	0.025	0.037037	0.037037	0.0625	0	0.0606061	0	0.0740741	0.0238095	0	0	0.0434783	0	0.0333333	0.0454545	0.0833333	0.210526	0.08	0.9375	0.0909091	0.0689655	0.115385	0	0.0357143	0	0.0689655	0	0.0588235	0.96875	0
cg15377113	0	0.0555556	0	0.1	0	0.884615	0	0.0625	0	0.0384615	0	0	0	0	0.0588235	0.0769231	0.133333	0.111111	0	0	0	0	0.107143	0	0.05	0	0.05	0.037037	0	0.0625	0	0	0.142857	0	0	0	0	0.612903	0	0	0	0	0	0	0	0	0	0.916667	0.12
cg18229731	0.03125	0	0.02	0	0.0357143	0.171429	0.0434783	0.24	0	0	0.107143	0.0434783	0.1	0.08	0	0.0277778	0	0.0588235	0	0.0208333	0	0.027027	0.0508475	0	0.0333333	0	0	0.05	0	0	0.0212766	0.948718	0	0.0344828		0.133333	0	0.973684	0.0416667	0.0833333	0.71875	0	0	0	0.0277778	0.9	0	0.96875	0.0526316
cg14943877	0.0357143	0.166667	0	0	0	0	0.111111	0.0188679	0	0	0	0	0	0	0	0	0	0.0625	0	0.0555556	0.025641	0.0588235	0.0487805	0.0588235	0	0	0	0.0882353	0	0	0.0434783	0.037037	0.0769231	0.0555556	0	0	0	0.115385	0	0	0	0.0666667	0	0.0526316	0	0	0.0285714	0.977778	0
cg21166317	0	0	0.037037	0	0	0	0	0	0	0	0.047619	0.0526316	0	0	0.04	0	0	0	0.0526316	0.0434783	0.0576923	0	0.030303	0.037037	0.05	0	0	0.027027	0	0	0	0.0540541	0	0.037037	0.107143	0.176471	0.0277778	0.730769	0	0	0	0	0	0	0.0909091	0.037037	0.025641	0.956522	0.0322581
cg19734811	0.0222222	0	0	0	0.0454545	0	0.0357143	0.0350877	0	0.0555556	0.09375	0	0	0	0.0526316	0	0.0344828	0.130435	0.0357143	0.0277778	0	0.0384615	0	0.0322581	0	0	0	0.0238095	0	0	0.0384615	0	0.0540541	0	0	0	0.030303	0.0384615	0	0.0285714	0	0	0.0322581	0.0714286	0.0434783	0.030303	0	0	0.0425532
cg09752264	0	0.0227273	0.0217391	0	0	0	0.0588235	0.0483871	0.0625	0.0208333	0	0	0.0526316	0	0	0	0	0.097561	0.025641	0.027027	0.0232558	0	0	0.0882353	0	0	0.0444444	0.0465116	0	0.0588235	0	0.0227273	0.0384615	0	0.0681818	0.05	0	0	0	0	0.0263158	0	0	0.0512821	0	0	0	0.0434783	0.0208333
cg11650218	0.0227273	0	0.0322581	0.0277778	0	0	0.0869565	0.0232558	0	0.114286	0.030303	0.0555556	0.0566038	0	0	0.125	0.037037	0	0	0.0454545	0.0357143	0	0.0526316	0.0333333	0.0333333	0	0.0243902	0.0588235	0.0344828	0.0967742	0.0909091	0.0714286	0.0434783	0	0.0588235	0.0555556	0.0285714	0.916667	0	0	0	0.0434783	0.0357143	0.0454545	0.0238095	0.027027	0		0
cg18803171	0.0384615	0.0555556	0	0.0588235	0	1	0	0.985075	0	0	0.0588235	0.0666667	0.612903	0	0.931034	0.0909091	0.904762	0	0	0	0	0.0454545	0	0.863636	0.0416667	0.866667	0.884615	0	0	0.85	0	0.973684	0	0	0.106383	0.166667	0	0.974359	0	0.111111	1	0	0		0	0.794118	0.3125	0.789474	0
cg22863209	0.142857	0	0	0	0	0	0.25	0.0588235	0	0.142857	0.5	0	0	0	0	0.25	0.166667	0	0	0	0	0	0	0	0	0	0	0	0	0	0	0.181818	0	0.125	0	0	0	0.625	0	0	0	0	0.2	0	0	0	0.166667	0.05	0
cg23594990	0.030303	0	0	0.0540541	0	0	0.047619	0.0153846	0	0	0.0769231	0	0.111111	0	0.097561	0	0.030303	0	0	0	0	0.0689655	0	0.0606061	0.0217391	0.0740741	0.0333333	0	0.037037	0	0.0625	0.0465116	0	0	0.0588235	0	0.0212766	0.814815	0	0.0175439	0	0	0	0	0	0.111111	0.0384615	0.918367	0.0810811
cg19703826	0.0821918	0.0566038	0.0188679	0.0166667	0.0512821	0.942857	0	0.0142857	0.0217391	0	0	0.0277778	0.0192308	0.0731707	0	0.047619	0.0238095	0.0172414	0.0384615	0.047619	0.028169	0.0434783	0.025	0.0192308	0	0	0.0222222	0.0285714	0.0447761	0.0238095	0.0263158	0	0.0208333	0.0227273	0.0384615	0	0.0181818	0.833333	0.0454545	0.0120482	0	0.0136986	0.0163934	0	0.0606061	0	0.0277778	0.961538	0.0338983
cg22417420	0	0	0.166667	0.1	0	0	0	0	0.0769231	0.117647	0.0769231	0.1	0.1	0.117647	0.0625	0	0.0666667	0	0	0.0833333	0.04	0	0	0.153846	0	0	0.1	0.142857	0	0.05	0.0526316	0.0714286	0.0666667	0	0	0	0	0.882353	0	0.125	0.0555556	0	0.0769231	0	0	0	0	0.947368	0
cg02734782	0.0181818	0.0416667	0	0.0793651	0	0.0263158	0	0.05	0	0.0784314	0	0	0	0	0	0	0.0196078	0.0175439	0.0192308	0.0151515	0.0508475	0	0.109091	0.0666667	0.0175439	0	0.0222222	0.0392157	0.0266667	0.031746	0.0363636	0.05	0.0625	0.0238095	0.0666667	0	0.0185185	0.777778	0.047619	0.0163934	0	0	0.0806452	0	0	0	0.0138889	0.890909	0.0172414
cg06335343	0.0714286	0	0	0	0	0	0	0.0338983	0.0833333	0.0714286	0	0.0666667	0	0	0	0	0.0666667	0.166667	0.117647	0	0.0465116	0.04	0.0857143	0	0.0416667	0.037037	0.0689655	0	0	0.03125	0.166667	0.0909091	0	0.105263	0	0	0.037037	0.0526316	0	0	0	0	0	0	0.04	0.0454545	0	0.957447	0
cg13366587	0	0	0.0588235	0	0	0	0.04	0.0327869	0.0344828	0.0172414	0.0322581	0	0	0	0	0	0	0	0.1	0	0	0	0.0555556	0	0.0571429	0	0.0606061	0.0243902	0.025641	0.025641	0	0.0204082	0.0588235	0	0.04	0	0	0	0	0.0465116	0	0.03125	0.0243902	0	0.0344828	0.03125	0.0204082	0	0
cg17446654	0	0	0	0	0	0.333333	0	0.097561	0.285714	0.0625	0.157895	0	0.0416667	0.0714286	0.111111	0.142857	0.25	0	0.0714286	0.0833333	0	0	0.0344828	0	0.0714286	0	0	0	0.047619	0.0344828	0	0.037037	0	0	0.0714286	0	0	0.18	0	0.0434783	0.12	0	0	0	0	0.0740741	0.0909091		0
cg03403113	0.0138889	0.0238095	0.0909091	0	0	0.44	0.1	0.0172414	0.0294118	0	0	0	0.0277778	0.025	0	0	0.0217391	0	0	0	0.0229885	0.0454545	0	0.0204082	0.0178571	0	0.0263158	0.0491803	0.0344828	0.037037	0	1	0.0465116	0.0789474	0.0681818	0	0.0175439	0.939394	0.0454545	0	0.0178571	0.0217391	0	0.0540541	0.0612245	0	0.0169492	0.952381	0.02
cg18909698	0.0277778	0	0	0	0.047619	0	0	0	0	0	0.0333333	0.142857	0	0.0434783	0	0.0909091	0.0384615	0.142857	0.030303	0.0344828	0.0227273	0.0454545	0.0588235	0	0.025641	0	0	0.0277778	0.0285714	0	0.0238095	0	0	0	0	0	0.0243902	0.909091	0	0.0512821	0.04	0.025	0	0	0	0	0	0.849057	0
cg09264906	0.0754717	0.0384615	0.0769231	0.115385	0.0689655	0.136364	0.0666667	0.0681818	0	0.03125	0.0454545	0.0416667	0	0.111111	0	0.0454545	0	0.0689655	0	0.0357143	0.0416667	0	0.0294118	0	0.0263158	0	0	0.05	0	0.0465116	0	0.139535	0.0263158	0.0454545	0.037037	0	0.0512821	0.142857	0.0555556	0.0512821	0.025641	0.0540541	0.121951	0	0	0	0.0727273	0.902439	0.02
cg18991611	0.047619	0.0740741	0.0454545	0.0454545	0	0.125	0	0.0322581	0.0526316	0.105263	0	0.133333	0	0	0	0	0.0909091	0.384615	0	0.0333333	0.0769231	0	0	0.142857	0.0869565	0	0.0952381	0.103448	0.166667	0.0454545	0	0	0.153846	0.047619	0	0.0555556	0.0689655	0.4	0	0.0357143	0	0	0.0666667	0	0	0	0.075	0.977273	0
cg23098599	0	0.047619	0.0263158	0.0526316	0	1	0	0.0357143	0	0.111111	0.027027	0	0.075	0	0	0	0	0	0.0263158	0.0612245	0.0666667	0.0277778	0	0	0.0526316	0.105263	0	0.075	0.0714286	0.027027	0.027027	0.971429	0.037037	0.0652174	0.906977	0.0384615	0	1	0.0555556	0	0.791667	0.0222222	0.0638298	0	0.0357143	0.921569	0.0350877	1	0
cg17012575	0	0	0.037037	0	0.0263158	0	0.12	0.0888889	0.0714286	0	0.0263158	0.04	0	0	0.0769231	0	0.0555556	0.04	0	0	0.0535714	0	0.0714286	0.0294118	0.0384615	0	0.0384615	0.025641	0	0.025641	0	0.0232558	0.03125	0	0	0	0.0232558	0	0	0.142857	0.0322581	0.0512821	0.0263158	0	0	0.0357143	0	0.529412	0
cg22927696	0.0952381	0.0588235	0	0	0	0.2	0	0.05	0	0.0416667	0	0	0	0.0526316	0	0.0714286	0	0	0.0588235	0	0	0	0	0.214286	0	0	0.0909091	0.0909091	0	0	0	0.0526316	0.0909091	0	0	0	0	0.972973	0	0.0588235	0.111111	0.1	0	0	0.0555556	0	0	0.961538	0.0384615
cg05978187	0.111111	0	0	0.0526316	0.037037	0	0.047619	0	0.0833333	0.0588235	0	0	0.0769231	0	0	0.0434783	0	0.0294118	0.04	0	0.0952381	0	0.0357143	0	0.0833333	0	0	0	0.0238095	0.12	0.107143	0.0227273	0.0967742	0.114286	0.0434783	0	0.0882353	0.68	0.0833333	0.135135	0.0384615	0.2	0.0344828	0	0.0357143	0.0333333	0	0.703704	0.02
cg12207651	0	0.0217391	0	0.0263158	0.05	1	0.0333333	0.0357143	0	0	0.0208333	0.047619	0.0232558	0.025641	0.0333333	0.0588235	0	0.0263158	0.0227273	0.0454545	0	0	0.0526316	0.0243902	0.0196078	0.0645161	0.025	0.0465116	0.0454545	0.0425532	0.0444444	0.380952	0	0	0.956522	0	0	0.88	0	0	1	0.0277778	0	0	0	0.810811	0.02	0.898305	0.0217391
cg18755191	0.0487805	0.142857	0	0.0285714	0	0.921053	0	0.101695	0.0526316	0.047619	0	0	0	0	0.047619	0.0952381	0	0	0.0666667	0.0263158	0.031746	0	0.0697674	0	0.0465116	0	0.030303	0.0232558	0.0416667	0.0243902	0.0606061	0	0	0	0.037037	0.05	0.0625	0.933333	0	0.0833333	0.0344828	0.04	0.0789474	0.0555556	0.075	0.115385	0	0.935484	0.0588235
cg06554749	0.0789474	0.0344828	0.0952381	0	0.153846	0.375	0.277778	0.282609	0.173913	0.222222	0.292683	0.46875	0.333333	0.454545	0.166667	0.36	0.222222	0.4375	0.5	0	0.265306	0.0526316	0.0833333	0.645161	0.177778	0	0.0588235	0.229167	0.03125	0	0.225	0.783784	0.0512821	0.119048	0.142857	0	0.0344828	0	0.1	0.0357143	0	0.08	0.0833333	0.03125	0.0277778	0.25	0.244898	0.03125	0.166667
cg15352224	0.0444444	0.030303	0.133333	0.0227273	0	0	0.05	0.0338983	0.0344828	0.0294118	0.047619	0	0	0.0416667	0.0526316	0.0277778	0.030303	0	0.0322581	0	0	0.0571429	0	0	0	0	0.03125	0	0.0740741	0.03125	0	0.0238095	0.0263158	0.0869565	0.0666667	0	0.0212766	0	0	0.0789474	0.0454545	0	0.047619	0.0526316	0.0416667	0	0	0.037037	0.0363636
cg19241689	0.0243902	0.0833333	0	0.0322581	0.0952381	0.05	0.0526316	0	0	0.037037	0.0740741	0.0526316	0	0	0	0.0344828	0	0.125	0	0.4375	0	0.461538	0.774194	0	0.0666667	0.25	0.181818	0.0465116	0.0789474	0.171429	0.0588235	0.0444444	0.227273	0.913043	0.0333333	0.0526316	0.5	0.604167	0.1	0.296296	0.0555556	0.186047	0	0.0909091	0.0384615	0.111111	0.347826	0.030303	0.0714286
cg16863212	0	0.0333333	0.030303	0.027027	0	0.0909091	0.0416667	0	0	0.0384615	0.0625	0	0	0	0.0540541	0	0	0.0740741	0.0444444	0	0	0.0666667	0.1	0.0606061	0.0277778	0	0.0909091	0.0357143	0	0	0	0.0416667	0.03125	0	0.0357143	0.0769231	0.0357143	0.90625	0	0.0465116	0.025641	0.03125	0	0.05	0.0666667	0.111111	0.0322581	0.8	0.030303
cg05173698	0.0888889	0	0	0.046875	0	0	0.0588235	0.028169	0.0454545	0.0377358	0	0.117647	0.0434783	0.075	0	0	0.0555556	0.0232558	0.0208333	0	0.0649351	0	0.0588235	0.0178571	0.015873	0.0769231	0.0576923	0.0517241	0.0175439	0.0357143	0.0289855	0.0181818	0.0606061	0	0	0	0.0289855	0.0243902	0.0384615	0.0142857	0	0	0.0357143	0	0.04	0.016129	0.0144928	0.87037	0.016129
cg23428725	0.0192308	0	0	0.0178571	0.0243902	0.103448	0.030303	0.0163934	0.0333333	0	0.047619	0.0487805	0.0357143	0.0344828	0	0	0	0.0232558	0.0392157	0.0754717	0	0.0344828	0.030303	0	0.0384615	0	0.0512821	0	0	0.0377358	0	0.0163934	0.0689655	0	0.0212766	0.0526316	0	0.794118	0	0.0135135	0	0.0535714	0	0	0.0196078	0.05	0.0491803	0.962963	0
cg15942720	0	0	0	0	0	0	0.0285714	0	0	0.0344828	0	0	0	0	0	0.0833333	0.037037	0.0540541	0.037037	0.0294118	0	0.0555556	0	0.12	0.0169492	0	0	0.0212766	0	0.0243902	0.0322581	0	0	0	0.0294118	0.185185	0	0.966667	0	0.0294118	0.0294118	0.0277778	0.147059	0	0.0212766	0	0	0.818182	0.025641
cg23682543	0	0	0	0	0		0	0	0	0.0714286	0	0	0	0	0	0	0	0.125	0.2	0	0	0	0.0769231	0	0	0	0	0	0	0.0769231	0.142857	0.947368	0	0	0	0.166667	0	0.176471	0	0.0769231	0.0833333	0	0	0	0	0.860465	0.0384615	0.862745	0
cg01516282	0	0.0606061	0	0.0222222	0.0263158	0	0	0	0.04	0.025	0	0	0.0425532	0.0322581	0.0238095	0.0294118	0	0.04	0.075	0.0327869	0.056338	0	0.0416667	0	0	0	0	0	0.0188679	0	0	0.0166667	0	0	0.0491803	0	0.015625	0.0217391	0	0.0153846	0	0.0483871	0.0833333	0	0.0217391	0.0862069	0.0361446	0	0.030303
cg26638003	0.0588235	0	0.0434783	0.025	0.04	0	0.047619	0	0.0666667	0.0434783	0.0689655	0	0	0.0869565	0	0.0344828	0	0	0.03125	0.0322581	0.0357143	0.0645161	0.0243902	0.047619	0	0	0	0.0238095	0	0.0465116	0.0714286	0.0384615	0	0.04	0	0	0	0.820513	0.0769231	0	0.0666667	0	0	0	0	0.0408163	0	0.707692	0.0227273
cg14377596	0.129032	0.0666667	0	0.0384615	0.1875	0	0.0555556	0	0.0555556	0.0740741	0.0416667	0	0.0689655	0	0.05	0	0.08	0.0434783	0.037037	0.0384615	0.0833333	0	0.030303	0.0666667	0.0714286	0	0.0526316	0.025	0.0666667	0.0344828	0.0384615	0.0322581	0.142857	0	0.04	0	0.08	0	0	0	0.037037	0.0967742	0.137931	0	0.1	0.0444444	0.047619	0.28	0
cg00490450	0	0	0.0384615	0.025	0	0.0645161	0.0909091	0.047619	0	0	0.0869565	0.0294118	0.0789474	0	0.0294118	0.0416667	0	0.0294118	0.0769231	0.0181818	0.0735294	0.130435	0.030303	0.0666667	0.0294118	0	0	0.0714286	0.0192308	0.0540541	0.0263158	0.0238095	0	0.047619	0	0	0	0	0.0909091	0.06	0.0444444	0.0172414	0	0	0.04	0.025641	0	0.0434783	0.02
cg03663746	0.4	0	0	0.6	0	0	0.333333	0	0.142857	0	0	0	0.105263	0.333333	0	0.25	0	0	0	0	0	0	0.125	0	0	0.25	0	0.142857	0	0.166667	0.4	0	0.0909091	0.25	0	0	0.3	0.9375	0	0	0	0.142857	0.0909091	0.2	0	0	0	1	0
cg20528048	0	0	0.0285714	0	0	0	0	0	0	0.0222222	0	0	0	0.0344828	0.0434783	0	0	0.0638298	0	0	0	0.0454545	0	0.037037	0.025641	0.0714286	0.0540541	0.0545455	0.0465116	0	0.0227273	0.0285714	0	0	0	0.0588235	0	0.961538	0	0	0.0571429	0.0238095	0.0208333	0	0	0	0	0.842105	0.0392157
cg17635724	0	0	0	0.111111	0.0357143	0	0	0.0625	0.0909091	0.03125	0	0	0.0434783	0	0	0	0	0	0	0.0333333	0.0217391	0	0.111111	0	0	0.0526316	0	0	0.0294118	0.0540541	0.0869565	0	0.027027	0.0384615	0	0	0	0.764706	0	0.0222222	0	0.027027	0.030303	0	0.037037	0.0833333	0.025	0.702128	0.0606061
cg01483882	0.115385	0.133333	0.0487805	0	0.0833333	1	0.0588235		0.0625	0.047619	0	0.047619	0	0	0.24	0.166667	0.0588235	0.117647	0	0	0.0769231	0.0333333	0	0.0454545	0		0	0.0277778	0	0.0714286	0.0487805	0.637931	0	0	0.767857	0.0416667	0	0.948718	0	0.0243902	0	0	0.0384615	0.0344828	0.0232558	0.862069	0.0434783	0.786885	0.0243902
cg07377876	0	0	0	0	0	0	0	0	0	0	0	0	0	0	0	0	0	0	0	0	0	0	0.0625	0	0.05	0	0	0	0.25	0	0	0	0.166667	0	0	0	0	0.95	0	0	0	0	0.1	0	0	0.0625	0	0.96	0
cg24004330	0.0263158	0	0.108108	0	0.0454545	0.0606061	0.0465116	0.0178571	0	0.0952381	0.0263158	0.0769231	0.184211	0.0689655	0.030303	0.166667	0.0909091	0	0	0.147059	0	0.04	0.177778	0.128205	0.108108	0	0.0555556	0	0.0338983	0.0967742	0	0.148936	0.0731707	0.09375	0.030303	0.0555556	0.151515	0	0	0.0232558	0.102564	0.107143	0.0652174	0.0588235	0.0606061	0.162791	0.245283	0.0212766	0.16
cg14210634	0.0909091	0	0	0	0	0.25	0	0	0	0.0666667	0	0	0	0	0.166667	0	0.25	0.285714	0	0	0.1	0.0833333	0.08	0	0.0769231	0	0.166667	0.0588235	0	0.25	0.125	0.181818	0	0	0	0	0.105263	0.25	0	0	0.0909091	0.125	0.0909091	0	0	0.0833333	0	0	0
cg07585587	0.0625	0	0	0	0	0.037037	0.0285714	0	0.04	0.047619	0.0238095	0	0	0	0.0263158	0	0.0769231	0	0.0222222	0	0.03125	0	0	0.0714286	0	0	0.0909091	0.1	0.0357143	0.0645161	0.0185185	0	0.0232558	0	0	0.1	0.0178571	0	0	0.0166667	0.0512821	0	0.117647	0.0740741	0.0588235	0.0487805	0.02	0.0571429	0
cg16654143	0.0185185	0.0416667	0.0243902	0.0465116	0.0416667	0.40625	0	0.974359	0.047619	0.0357143	0.0344828	0.0666667	0	0	0	0.0357143	0	0	0.166667	0.0833333	0.0416667	0	0.0238095	0.0344828	0.0465116	0.04	0.0588235	0.0204082	0.102564	0	0.0857143	0.955556	0.03125	0.0740741		0.0625	0.0277778	0.829787	0	0.025641	0.0322581	0.0263158	0	0.0322581	0.0277778	0.976744	0	0.634921	0.025
cg11076890	0.0566038	0	0	0.102564	0.0434783	0	0.0645161	0.0178571	0	0.047619	0	0	0	0	0.0344828	0.0285714	0	0.0285714	0.0294118	0.0833333	0.0208333	0.0833333	0.0689655	0	0.05	0	0.0851064	0.0277778	0.0444444	0.0540541	0	0.113636	0.0697674	0.0714286	0.0454545	0	0.0666667	0.941176	0	0.0166667	0.0227273	0.0454545	0.0540541	0.0967742	0	0.025	0.0980392	0.510204	0.0196078
cg13838014	0.0416667	0.0769231	0.114286	0.102564	0.1	0.0454545	0	0.0847458	0.047619	0.0285714	0.0810811	0	0	0.0714286	0.0294118	0	0.0285714	0.08	0	0.122449	0.025	0	0.0192308	0.204545	0.0425532	0	0.075	0.140351	0.105263	0.0454545	0.0638298	0.12963	0.194444	0	0.097561	0	0.114286	0.972222	0.15	0.230769	0.121212	0.0930233	0.125	0.0333333	0	0.0909091	0.145161	0.958333	0.276596
cg06492206	0	0.0434783	0.0882353	0	0	0	0.0967742	0.030303	0	0	0.0277778	0.0454545	0.0277778	0	0	0	0.0555556	0	0	0.0454545	0.025641	0.0357143	0.0263158	0	0	0.047619	0	0	0	0.027027	0.0666667	0	0.0322581	0.0322581	0.0416667	0	0	0.0571429	0.0555556	0.0243902	0.0357143	0.0769231	0.0208333	0.05	0.0294118	0.025641	0.0333333	0.0408163	0.0204082
cg27489481	0.151515	0.0384615	0	0.03125	0	0.0952381	0.047619	0.0208333	0	0.030303	0.0454545	0	0	0.05	0.0434783	0	0.0384615	0	0.0333333	0.0285714	0	0	0.0434783	0	0.0277778	0	0.0357143	0	0	0	0.0204082	0.0434783	0	0.047619	0	0.12	0	0.75	0	0	0	0.030303	0	0	0.0277778	0	0	0.630435	0.129032
cg26566415	0	0	0.0526316	0	0	0.0769231	0.125	0.0869565	0.0625	0	0.133333	0	0.0625	0.0588235	0.2	0.0555556	0.0555556	0	0.0588235	0.047619	0	0.0416667	0	0.115385	0	0	0.0714286	0.04	0	0	0	0.125	0.190476	0.0555556	0.0384615	0	0	0.88	0.125	0.0769231	0	0.0454545	0.0555556	0.0869565	0	0	0.0357143	0.97561	0
cg05040441	0	0.0243902	0	0	0	0	0	0	0.0769231	0	0	0.047619	0	0	0	0.0243902	0.0294118	0	0.0909091	0	0.0192308	0	0.0512821	0.03125	0.0285714	0	0.0285714	0	0.030303	0.0285714	0.0333333	0.047619	0.105263	0.025641	0	0	0.0243902	0.142857	0	0	0	0	0.0204082	0.0333333	0	0.03125	0.0408163	0.02	0
cg23621158	0.117647	0.1	0	0.166667	0.125		0	0	0	0	0	0	0	0	0	0	0.1	0	0	0	0.0666667	0	0	0.1	0.0526316	0	0.166667	0	0	0.125	0	0	0	0	0.285714	0	0	0	0	0	0	0.0833333	0.125	0	0	0	0	0.0909091	0.111111
cg01263292	0.0833333	0	0	0.142857	0	0	0.04	0	0.0714286	0.075	0	0.0833333	0.0645161	0	0.166667	0	0	0	0	0	0.0232558	0.136364	0.0238095	0.0588235	0.130435	0.142857	0.111111	0.0625	0.0555556	0.0263158	0.0967742	0.0606061	0.0625	0.173913	0	0.0909091	0	1	0.181818	0.037037	0	0.0526316	0.0322581	0.04	0	0.148148	0.131579	0.847826	0.0243902
cg04986870	0.0588235	0	0	0.0555556	0	0.571429	0	0.0238095	0.0833333	0.136364	0.148148	0	0.166667	0.0714286	0.05	0.153846	0.285714	0	0	0	0.1	0.166667	0.166667	0.0344828	0.0434783	0	0.142857	0.0277778	0.0588235	0.0434783	0.0384615	1	0.0588235	0	1	0	0.25	0.95	0	0.0833333	0.432432	0.166667	0.0952381	0.05	0	0.0434783	0.0526316	0.978261	0.0769231
cg12352359	0	0	0.0571429	0	0.0434783	0	0.0882353	0.0363636	0	0	0	0.04	0	0	0.0357143	0.0666667	0	0	0	0	0.02	0.0434783	0.0172414	0	0.0175439	0.0714286	0.05	0.0363636	0.0212766	0.0277778	0	0.0327869	0.0344828	0	0.027027	0	0.0625	0.0967742	0	0.0408163	0.0181818	0.0181818	0	0.0408163	0.0294118	0.0263158	0.0166667	0	0
cg12095127	0.0117647	0	0	0	0.027027	0.875	0.05	0.0307692	0	0.0294118	0	0	0	0	0	0.0588235	0.0217391	0.0666667	0.0714286	0.0344828	0.0606061	0.225806	0.0465116	0.0217391	0	0.0952381	0.121951	0.0212766	0.05	0	0.0655738	0.0740741	0.0204082	0.02	0.0322581	0.0434783	0.0517241	0	0	0.0384615	0	0.0714286	0	0.0526316	0.0681818	0	0.0178571	0.138889	0.0185185
cg24850932	0.025641	0.04	0	0	0	0.0714286	0	0.027027	0.0434783	0	0	0.136364	0.0217391	0	0.142857	0	0	0	0.0625	0.0714286	0.0204082	0	0.0930233	0.0344828	0	0	0	0.0232558	0	0	0	0.0222222	0	0	0	0	0.097561	0	0.0714286	0.0277778	0	0	0.09375	0	0.0217391	0.0227273	0.0967742	0	0
cg05300158	0	0	0.0344828	0.0217391	0.05	0	0.0625	0.0208333	0.0357143	0.0222222	0	0	0	0.0833333	0.0909091	0	0.04	0	0.025	0	0.0222222	0	0.025641	0	0.0487805	0	0.0357143	0.037037	0	0.0294118	0.025641	0.025	0	0	0	0.08	0	0	0	0	0	0	0	0.0588235	0.0512821	0.0344828	0	0.981818	0.0238095
cg06035161	0.0882353	0.0588235	0	0	0.0588235	0.0714286	0.0434783	0.0606061	0.0666667	0.0689655	0.0714286	0.0769231	0.0294118	0.111111	0.0588235	0.0625	0.111111	0	0.0909091	0	0.0243902	0	0	0	0	0	0	0	0.0714286	0	0.0833333	0	0.125	0	0	0	0	0	0.0769231	0.0689655	0	0.0434783	0.0416667	0.2	0.0416667	0	0.0263158	0.027027	0.0238095
cg25818813	0.025641	0	0.0606061	0.0740741	0	0	0	0	0	0.0512821	0	0.0909091	0.0344828	0.030303	0.0454545	0.111111	0.0322581	0.0333333	0	0	0.0212766	0.0810811	0.132075	0	0.0588235	0	0	0	0	0.0222222	0	0.0526316	0	0.115385	0.0294118	0	0	0	0	0	0	0	0.116279	0.0384615	0	0.0333333	0	0	0
cg08122190	0.0714286	0	0	0	0	0	0.0769231	0	0	0	0	0	0	0	0	0	0	0	0.0454545	0	0.03125	0.142857	0	0.0526316	0	0	0.0526316	0.0526316	0.037037	0	0.047619	0	0.05	0.05	0.0555556	0	0.0434783	0.472222	0.25	0.0357143	0	0	0.047619	0.0454545	0	0	0	0.513514	0
cg24491766	0.0263158	0	0.05	0.025641	0	0	0	0	0	0	0	0.0625	0.129032	0.08	0.0689655	0	0	0	0.037037	0	0	0.117647	0	0	0	0	0	0	0	0	0	0	0	0.0357143	0.04	0	0	0.589744	0	0	0	0	0	0	0.0277778	0	0.0243902	0.977273	0.0285714
cg26881760	0	0.0588235	0.025	0	0.0869565	0.37037	0.047619	0.03125	0	0	0.0384615	0	0	0		0.0645161	0.03125	0	0.137931	0	0.0153846	0.0344828	0.0192308	0	0	0.928571	0.903226	0	0	0.272727	0.0333333		0	0	0.419355	0	0.0588235	0.962963	0	0.0612245	0.529412	0	0.0444444	0.575758	0	0	0.0357143	1	0.0285714
cg12860500	0	0	0.0416667	0.0263158	0	0.0555556	0.0344828	0.0465116	0.04	0	0	0.05	0.0208333	0.0357143	0.0454545	0.0952381	0	0	0	0	0.0263158	0.0526316	0.03125	0.0357143	0.0243902	0	0	0.1	0	0	0	0.0731707	0.125	0	0	0	0	0.916667	0	0	0	0.025	0	0	0.0571429	0	0.025641	0.975	0.0652174
cg12365107	0.0576923	0	0	0	0	0	0	0.0294118	0	0.0208333	0.0487805	0	0.0232558	0	0.09375	0	0	0.0227273	0.0238095	0.0204082	0.0273973	0.1	0	0.0512821	0.0196078	0.04	0	0	0.0512821	0	0	0.0172414	0.0731707	0	0	0	0.0204082	0.0384615	0	0.0232558	0.0208333	0.0166667	0	0	0.0217391	0.02	0.0350877	0	0
cg23940467	0.166667	0	0.166667	0.142857	0	0	0	0	0	0	0	0	0.0714286	0	0	0	0	0	0	0	0.0666667	0	0	0	0	0	0	0	0	0.0909091	0	0	0	0.125	0	0	0	0.731707	0	0.0909091	0	0.125	0.125	0	0	0	0	0.947368	0
cg08303978	0.0740741	0	0.04	0.0333333	0.0526316	0.714286	0	0.047619	0	0.03125	0.037037	0.047619	0	0	0	0.0714286	0.04	0.047619	0.047619	0.0322581	0.0285714	0	0	0.103448	0	0	0.142857	0	0	0.0344828	0	0	0	0	0	0	0	0.913043	0	0.0769231	0.12	0.0285714	0.0322581	0.0588235	0	0.0322581	0.111111	0.915254	0
cg25976004	0	0.05	0	0.0322581	0	0	0	0.0727273	0	0.0277778	0.0555556	0	0	0.0454545	0.1	0	0	0	0.0344828	0	0.04	0.115385	0	0	0	0	0.0769231	0	0	0.0322581	0	0.0833333	0.0666667	0.0416667	0.030303	0	0	0	0	0.0416667	0	0	0	0	0.03125	0.0512821	0	0	0.0204082
cg25469212	0.0526316	0.0425532	0.0294118	0.0263158	0	0	0.037037	0.015625	0.0540541	0	0.0784314	0.0285714	0.0454545	0.027027	0	0.0277778	0	0.0181818	0.0277778	0	0	0.0681818	0	0.0227273	0	0	0.0222222	0.0142857	0	0.0909091	0	0.031746	0.0169492	0	0	0	0.0327869	0.0487805	0	0.0298507	0	0.0138889	0	0.0434783	0	0.0227273	0.0133333	0.0555556	0.0227273
cg02512505	0.0789474	0.0555556	0.0357143	0	0	0.935484	0.1	0.0217391	0	0.0571429	0	0	0	0.0434783	0.0526316	0	0.190476	0	0	0	0.0408163	0	0.0714286	0.0526316	0.0869565	0	0	0.0769231	0.0882353	0	0.0882353	0	0	0	0.0666667	0.173913	0.030303	0.933333	0	0.0227273	0.0333333	0.030303	0.0322581	0.0357143	0	0.03125	0.0243902	0.934211	0.0243902
cg16560861	0.0689655	0.0833333	0	0.0588235	0.111111	0	0	0.0392157	0	0.178571	0	0.0833333	0.037037	0	0	0.0588235	0	0	0	0.05	0.0227273	0.173913	0.0571429	0	0.0344828	0	0	0.1	0	0.111111	0	0.130435	0.0666667	0.0434783	0.0434783	0.153846	0.0833333	0.956522	0.0833333	0.0666667	0	0.0526316	0.0645161	0	0	0.037037	0.107143	0.92	0.0606061
cg24201716	0	0.0357143	0.0769231	0	0	0	0.0344828	0	0	0	0	0.1	0.0555556	0.0454545	0	0	0.047619	0	0	0	0.0416667	0	0	0.0588235	0.0425532	0.105263	0.0222222	0	0.0392157	0	0.0227273	0.025641	0.025641	0	0.0789474	0	0.0243902	0.92	0	0.0166667	0.05	0	0	0.0333333	0	0.0555556	0.0465116	0.728571	0.0392157
cg19197750	0.0344828	0	0.0357143	0	0.1	0	0.047619	0.121951	0.15	0.0454545	0.0869565	0.2	0.142857	0	0	0.0526316	0.0606061	0.111111	0.111111	0.0285714	0.0697674	0.04	0.0540541	0	0.047619	0	0.0294118	0.0571429	0.030303	0.0357143	0	0.0645161	0	0	0.0384615	0.230769	0.0769231	0.0666667	0	0	0	0.0222222	0	0.0333333	0	0.0322581	0.107143	0	0.105263
cg00747619	0.0243902	0.04	0	0.0434783	0.0833333	1	0.0689655	0.0263158	0	0.0285714	0.0625	0.111111	0.0740741	0	0.05	0	0.0625	0.0555556	0	0.0588235	0	0	0.0322581	0	0.03125	0.111111	0.0416667	0.0294118	0	0	0.0967742	0	0.115385	0.0454545	0.0833333	0.142857	0.0333333	1	0	0.0384615	0	0	0	0.0384615	0.0322581	0.0625	0.025		0
cg26792589	0.0769231	0.166667	0.0454545	0.105263	0	0	0	0.0588235	0	0.0357143	0	0	0.047619	0	0.0526316	0	0.0625	0	0	0.0555556	0.0263158	0	0.08	0	0	0	0.05	0.0357143	0	0.103448	0	0.0434783	0	0	0.125	0	0	0	0	0.0833333	0	0	0	0	0	0.0909091	0	0	0.103448
cg22148652	0.0416667	0.047619	0	0.03125	0	0.0833333	0	0.0638298	0	0.025641	0.0243902	0.0555556	0	0.103448	0	0.0357143	0.0333333	0.03125	0	0.147059	0.0434783	0.0217391	0.0285714	0.05	0	0.0689655	0.037037	0.015873	0.05	0.0606061	0	0.0625	0	0	0.025641	0.1	0.0689655	0.0689655	0	0.0232558	0.0344828	0.0625	0.0909091	0.037037	0	0.030303	0.0227273	0.0588235	0.0192308
cg00287370	0.03125	0.0434783	0	0.08	0.0434783	0	0	0.030303	0	0.0357143	0	0	0	0	0.04	0	0	0	0.05	0	0	0	0.107143	0	0.0285714	0	0	0.0222222	0.0454545	0.0857143	0	0.0217391	0	0.0540541	0	0	0.0540541	0	0.2	0.0645161	0.0333333	0	0.0232558	0	0	0	0.025641	0.0294118	0
cg06802056	0	0.0322581	0.0322581	0	0	0	0.0833333	0.0357143	0	0.0285714	0	0.0555556	0	0	0.0882353	0	0.0714286	0.03125	0.0869565	0.0285714	0.0689655	0	0	0.0606061	0.0571429	0	0.0294118	0.0227273	0.0333333	0.030303	0	0	0	0.047619	0.0277778	0	0	0	0.0714286	0	0.0416667	0	0.0487805	0	0.0789474	0.0263158	0	0	0.0175439
cg16279775	0.0882353	0	0.0645161	0	0	0.0952381	0.130435	0.025	0.111111	0.0666667	0	0.0625	0.027027	0.0666667	0.08	0	0.08	0.0882353	0.0434783	0	0	0	0.0540541	0.0416667	0	0	0.0666667	0.030303	0.121212	0	0.0789474	0.03125	0.0344828	0.125	0.047619	0	0.0689655		0	0.0333333	0	0	0.0588235	0	0.0434783	0.0357143	0.121951	0.805556	0.030303
cg04749667	0.0333333	0.0454545	0.030303	0.05	0.0526316	0	0	0.0192308	0.0909091	0.0882353	0	0.0588235	0.08	0.0769231	0	0	0.0322581	0.0869565	0	0.0188679	0	0.030303	0.0769231	0.0434783	0.0196078	0	0	0.0384615	0	0.173913	0.0263158	0.0243902	0	0	0	0	0	0.75	0	0	0	0.0238095	0	0	0	0.0243902	0.0606061	0.746032	0.0666667
cg08727443	0	0.2	0.0833333	0	0	0	0	0.1	0	0	0	0	0	0	0	0	0	0.166667	0	0	0.0384615	0	0.0833333	0.0769231	0	0	0.1	0	0	0.0666667	0	0.0625	0.0769231	0	0.1	0	0	0	0	0	0	0.0769231	0	0.0909091	0	0	0	0.0666667	0
cg07917843	0.0178571	0	0.0625	0	0	0.037037	0.0606061	0.0384615	0.0740741	0.0606061	0.0408163	0.115385	0.102564	0.0714286	0	0.0689655	0.0882353	0	0.0196078	0	0.025	0	0.0882353	0.0487805	0.0208333	0	0	0.0212766	0	0.0512821	0	0	0	0.027027	0.04	0	0	0.945946	0.05	0.0133333	0	0	0.0217391	0	0	0	0	0.891304	0
cg18095213	0	0.0625	0.08	0.0434783	0.0909091	0.92	0	0.857143	0	0.0555556	0.0833333	0.166667	1	0	0.933333	0	0	0.111111	0.0952381	0.0740741	0.0571429	0	0	0.975	0.111111	0.923077	1	0.0833333	0	0.886364	0.0454545	0.84	0.1875	0	0.842105	0.307692	0.0588235	0.8125	0	0.0833333	0.930233	0.0526316	0.0357143	1	0	0.276596	1	0.928571	0.0454545
cg14538441	0	0	0.0285714	0.117647	0.0526316	0.0909091	0.125	0.0204082	0	0	0	0	0.037037	0	0	0.0344828	0	0.0434783	0.0810811	0	0	0	0	0.0294118	0.0243902	0	0	0	0.0535714	0.027027	0	0	0	0	0	0	0.0243902	0.0833333	0	0	0.0606061	0.04	0	0	0	0.047619	0	0	0.0377358
cg02858162	0.0681818	0	0	0.0731707	0	0	0	0.0192308	0.0555556	0.0238095	0	0.105263	0	0.0384615	0	0	0	0	0	0	0.0163934	0	0.0263158	0.0294118	0.0425532	0.1	0	0	0.0238095	0.0384615	0.0217391	0	0	0.030303	0	0	0.0697674	0.05	0.0357143	0.0243902	0.0384615	0.0192308	0.0277778	0	0	0.0277778	0.0444444	0.0208333	0
cg22688104	0	0	0	0.0384615	0.0625	0	0	0	0.0714286	0	0.0714286	0.0666667	0	0.125	0	0.0588235	0	0	0.0555556	0.047619	0.0333333	0	0.0454545	0.0666667	0.027027	0	0.0714286	0.03125	0	0.04	0.125	0.0526316	0.04	0	0	0	0	0	0	0.0384615	0.05	0	0.0434783	0	0.0526316	0	0.04	0	0
cg10036918	0	0	0.153846	0	0.181818	0	0	0.130435	0.111111	0.0769231	0.222222	0	0.0588235	0.0909091	0.111111	0.1	0.181818	0.0909091	0	0	0	0	0	0.05	0	0	0	0.0625	0.0833333	0.0625	0	0	0.0833333	0	0.0769231	0	0	0.948718	0	0	0	0.0909091	0	0	0.0625	0.0909091	0	0.847458	0.0833333
cg12260653	0	0	0	0	0	0.111111	0	0	0	0	0	0	0	0.0666667	0	0	0	0.0555556	0	0	0	0	0.0645161	0.1	0	0	0	0	0	0	0.08	0.0416667	0	0	0	0	0	0	0	0	0	0.0434783	0	0	0	0	0.0357143	0.985075	0
cg25340881	0.0545455	0.0638298	0.0769231	0.0222222	0	0.0384615	0.0384615	0.0175439	0.0714286	0.0384615	0.0333333	0.0625	0	0	0	0.0294118	0	0.0238095	0.027027	0.0731707	0.0588235	0	0	0.025	0	0	0.0740741	0	0	0.0943396	0	0	0.0714286	0	0	0	0.0465116	0.882353	0.0526316	0.0576923	0	0.0217391	0	0.0689655	0	0.0163934	0.0163934	1	0.0232558
cg02946754	0.0392157	0.0555556	0	0.0212766	0.0606061	0.037037	0.103448	0.02	0.037037	0.0454545	0.027027	0.0416667	0.0638298	0.133333	0	0	0.0285714	0	0.0277778	0.0571429	0	0.0416667	0.0277778	0.03125	0	0.111111	0.03125	0.0517241	0	0.0192308	0	0.0212766	0.03125	0	0.0512821	0	0	0.868421	0	0	0.0217391	0.0208333	0.047619	0.0243902	0.0857143	0.0606061	0	0.69863	0.0185185
cg17615682	0.0175439	0	0.0344828	0.0307692	0.0416667	0	0.09375	0.0740741	0	0.0363636	0	0.103448	0	0.0322581	0.0540541	0	0	0.0526316	0.0377358	0.0350877	0.0615385	0	0.125	0	0.0483871	0.1	0.0277778	0.0147059	0.0181818	0.015873	0	0.0655738	0.0597015	0	0.0232558	0	0.04	0.894737	0.0833333	0.0454545	0	0	0	0.0263158	0	0	0	0.963636	0.0166667
cg19956940	0.0588235	0.0526316	0	0	0	0	0	0	0	0	0	0	0.0277778	0	0	0	0	0	0	0	0	0	0	0	0	0	0.0277778	0.025641	0	0	0	0	0.0344828	0.037037	0	0	0	0.037037	0	0	0.08	0.0454545	0.030303	0.0344828	0.0263158	0.03125	0.0540541	0	0
cg18795809	0.03125	0	0	0.047619	0	0	0.142857	0.111111	0.0526316	0.0769231	0.0526316	0.1	0.105263	0	0.04	0.0666667	0.0526316	0	0.153846	0	0.0294118	0.0909091	0.04	0	0.0416667	0	0.047619	0	0.115385	0.0588235	0.0833333	0.047619	0	0.037037	0	0	0.130435	0	0.125	0.08	0	0	0	0.0833333	0	0	0.037037	0.0526316	0
cg04028315	0	0	0.1875	0	0	0.2	0	0.025	0	0.0625	0	0	0.157895	0.0769231	0	0	0	0	0	0	0.0869565	0	0	0	0	0	0.0769231	0	0.133333	0	0	0	0	0	0	0	0	0.709677	0	0	0	0	0	0.1	0.05	0	0	0.897959	0.0454545
cg22319470	0.0208333	0	0.0322581	0.1	0.030303	0.0526316	0	0.0185185	0.111111	0.0697674	0.05	0	0.0277778	0.030303	0.0263158	0.137931	0.04	0.0294118	0	0	0.0454545	0.047619	0	0.0512821	0.142857	0	0.0344828	0.0238095	0	0.0344828	0.0714286	0.0238095	0.0967742	0.0344828	0.0769231	0.0588235	0.0294118	0.0967742	0	0	0	0.0285714	0.0714286	0	0	0.0333333	0.0566038	0.1	0.0833333
cg18313583	0	0	0	0	0	0	0	0	0	0.1	0.0625	0	0.2	0	0.142857	0	0.0714286	0.2	0	0	0	0.0666667	0.0555556	0.0833333	0.0588235	0	0.166667	0	0	0	0	0	0	0.2	0	0.1	0	0.0526316		0	0	0	0.0666667	0	0.0833333	0.181818	0	0	0.0526316
cg07544511	0.0172414	0	0.0208333	0.025	0.115385	0.0645161	0.0769231	0.0188679	0.05	0	0	0.0526316	0.0645161	0	0	0.05	0	0	0	0.03125	0	0	0.030303	0.173913	0	0	0	0.0666667	0.0652174	0.04	0.0425532	0.0169492	0.027027	0.0333333	0.0666667	0.0454545	0.025641	0.233333	0.0833333	0.0540541	0.0714286	0	0	0.0930233	0	0	0	0.913793	0.0222222
cg04490108	0	0.0714286	0.0384615	0	0.0714286	0	0.0769231	0.0277778	0.0588235	0.0416667	0	0	0.0714286	0	0.0625	0.0714286	0	0	0.0454545	0.0357143	0.0294118	0	0.0384615	0	0.0322581	0	0.0416667	0.0967742	0	0	0.105263	0.1	0.111111	0.05	0	0	0.107143	0.0526316	0	0.047619	0	0	0	0.1	0.0384615	0	0.0238095	0	0
cg07691133	0.0350877	0.0454545	0.0243902	0.03125	0.037037	0.0454545	0.0666667	0	0.04	0.0444444	0	0	0	0.0277778	0	0.0588235	0	0.047619	0.0454545	0.0769231	0.0153846	0	0.121212	0	0	0	0.097561	0	0.0188679	0.047619	0.0196078	0.0178571	0.0384615	0.0606061	0	0	0.0612245	1	0	0.047619	0.0888889	0.0163934	0	0.0322581	0	0.0222222	0.0181818	0.836364	0.0535714
cg14304690	0.0769231	0.0434783	0.0344828	0.121212	0.04	0.0526316	0.0434783	0.0652174	0.0769231	0.025641	0	0	0.111111	0.0454545	0	0	0.08	0.05	0.0606061	0.09375	0.0338983	0	0.0465116	0.0357143	0.0540541	0	0.0344828	0.0465116	0	0	0.0192308	0.0638298	0	0.0625	0.0294118	0	0.0465116	0.74359	0	0.0540541	0	0.0285714	0.0322581	0	0.0333333	0.0277778	0.015873	0.857143	0
cg10984505	0.025	0	0.05	0.0625	0	0.0714286	0.0588235	0.0612245	0	0	0.0666667	0.0833333	0.03125	0	0	0.111111	0.0416667	0	0	0	0.0208333	0	0.0416667	0	0.0344828	0	0.0952381	0	0	0	0	0	0.0769231	0	0.1	0.0555556	0.05	1	0	0	0.0344828	0.0416667	0	0.125	0	0	0.0731707	0.932432	0.0526316
cg07385743	0	0.102564	0.037037	0	0	0.0909091	0	0	0	0	0.047619	0.047619	0.027027	0.047619	0	0	0.0322581	0	0	0	0	0	0	0	0	0	0.0689655	0.0181818	0.031746	0	0	0	0.025641	0	0.030303	0	0	1	0	0	0.025641	0	0.0454545	0.0384615	0.0217391	0.0357143	0		0.0465116
cg14097171	0	0	0.119048	0	0.0555556	0	0.025641	0.0350877	0	0.0487805	0.0408163	0	0.0277778	0.0344828	0.0285714	0.0277778	0.0333333	0.0930233	0	0.0512821	0.0172414	0.047619	0.0540541	0.0540541	0.0571429	0.2	0	0	0.0222222	0	0	0.0384615	0	0	0.0294118	0.0555556	0.0188679	1	0.0588235	0.0204082	0.02	0	0	0	0	0	0.0869565	0.913043	0.0447761
cg14929266	0	0	0	0	0		0	0.0588235	0	0.1	0	0	0.25	0	0	0	0.111111	0	0.166667	0	0	0	0.0833333	0	0	0.166667	0	0	0	0.2	0.125	0	0	0.25	0.5	0.125	0	0.188679	0	0.1875	0	0.166667	0	0	0	0	0	0.964286	0.1
cg14001558	0	0	0	0	0.0588235	0	0	0.0243902	0	0.0588235	0.111111	0	0	0.105263	0.04	0.0625	0	0.125	0.0526316	0.0357143	0.0392157	0.0322581	0.025641	0	0.0384615	0	0.0625	0	0.037037	0.0625	0	0	0	0	0	0	0	0.9	0.142857	0.0384615	0	0.04	0.107143	0.0588235	0.0625	0	0.0588235	0.822222	0.0540541
cg09410607	0.0689655	0.047619	0.0526316	0	0.0833333	0.111111	0.0833333	0	0.125	0.0333333	0.111111	0.1875	0.227273	0.0588235	0.0833333	0.0769231	0.153846	0	0.142857	0.0625	0	0.0666667	0.0833333	0.1	0.130435	0.166667	0.0454545	0.0625	0.0526316	0.111111	0	0	0.0740741	0	0	0.272727	0.0714286	0.111111	0	0	0.0416667	0.0666667	0	0	0.0384615	0.0384615	0.0416667	0.0454545	0
cg19065314	0.0217391	0.0222222	0	0.0425532	0.0243902	0.0740741	0.0222222	0.0133333	0	0.0666667	0.0175439	0.0571429	0.0243902	0	0	0	0	0	0	0	0.0273973	0.04	0.0425532	0	0.0153846	0	0	0	0.046875	0.0181818	0	0.103448	0	0.0425532	0.0408163	0	0	0	0	0.0238095	0	0.0166667	0.0625	0	0.0227273	0.0172414	0	0.9375	0.031746
cg07815068	0.0232558	0.0666667	0.025641	0.0555556	0.04	0	0.0666667	0.0714286	0	0	0.0333333	0	0	0.04	0.0333333	0.0689655	0.030303	0	0.0416667	0.0434783	0.0447761	0.0416667	0.0714286	0.114286	0.0222222	0	0.030303	0.0363636	0.0444444	0.0243902	0	0.0175439	0	0	0.0357143	0	0.0465116	0.794872	0	0.02	0	0	0	0.142857	0	0.0512821	0.0263158	0.882353	0
cg25513173	0	0	0	0	0	0.5	0	0	0	0	0	0	0	0.0909091	0.0714286	0	0	0	0	0.0666667	0	0	0.0526316	0.0526316	0	0.0909091	0	0.1	0	0	0	0	0	0	0	0.333333	0	0.95	0	0	0	0	0	0.1	0	0	0	0.958333	0
cg23839113	0.02	0	0.0434783	0.0571429	0.0384615	0	0	0.0172414	0	0	0.0294118	0.0952381	0.05	0	0	0.0333333	0	0	0.0588235	0.047619	0.0384615	0.117647	0	0	0.04	0.153846	0.0571429	0.0294118	0	0.153846	0.0588235	0	0	0.04	0	0	0	0.86	0	0	0	0.0606061	0.0263158	0	0	0.0208333	0	0.935484	0.0277778
cg04802040	0.0555556	0.0869565	0.0204082	0.0465116	0	0	0.0333333	0.0377358	0.0588235	0	0	0.111111	0.0645161	0.0384615	0	0.0322581	0	0	0.037037	0	0.0327869	0.0344828	0	0	0.0555556	0	0	0.0697674	0.025641	0.0606061	0	0.0238095	0	0	0	0	0.0425532	0.0909091	0.111111	0.0285714	0	0.08	0	0	0.030303	0.0277778	0.0588235	0.0322581	0.08
cg19385624	0	0	0.0408163	0	0	0	0.097561	0.0181818	0.0294118	0	0.03125	0.0285714	0.06	0	0.0263158	0	0	0.0731707	0.0232558	0.109091	0.0123457	0	0	0.0566038	0.0416667	0	0.0555556	0.0185185	0.0153846	0.08	0.0327869	0.0666667	0.030303	0.0555556	0.0512821	0	0.0327869	0.967742	0	0.0416667	0	0.0681818	0	0.030303	0	0.0731707	0.0677966	0.1	0.0185185
cg12713893	0	0	0	0	0	0.904762	0	0.0163934	0	0.0357143	0	0	0.0222222	0	0.0277778	0.0526316	0	0	0	0	0.0416667	0	0.0535714	0	0	0	0	0	0.0454545	0	0	0.730769	0	0	0.125	0.0769231	0.0222222	1	0.0526316	0.0444444	0.928571	0	0	0	0	0.15	0		0
cg00259785	0.0196078	0.0408163	0.0652174	0.05	0.0588235	0.96	0.0909091	0.0307692	0.0238095	0.0434783	0.025	0.0416667	0.108696	0	0.0294118	0.0689655	0	0.0232558	0	0.0163934	0.012987	0.0769231	0.0666667	0.0333333	0.0204082	0	0.0625	0.015873	0.0769231	0.0322581	0.0178571	0.948718	0.0487805	0	0.904762	0	0.0208333		0	0	0.825	0.0540541	0	0.0571429	0	0.72093	0.02	0.965517	0
cg02585102	0.04	0.0909091	0	0	0	0.125	0.0588235	0.0833333	0	0.0952381	0	0	0.0588235	0	0	0	0	0	0.0555556	0	0	0	0.0689655	0.0666667	0.0555556	0	0.0769231	0	0.0625	0.133333	0.0714286	0.1	0	0	0	0	0	0	0.142857	0	0	0	0	0.166667	0.0526316	0.05	0	0.909091	0
cg05963712	0.0533333	0	0.0166667	0.0545455	0	0.0666667	0	0.0441176	0	0.0892857	0.0232558	0	0.0731707	0.0789474	0	0.0243902	0.0566038	0.0754717	0	0.0888889	0.0147059	0	0	0.0487805	0.0405405	0.0714286	0.025641	0.0363636	0.016129	0.0227273	0.0327869	0.0491803	0	0.106383	0.0363636	0.108108	0.0416667	0.851852	0	0.0153846	0	0	0.0517241	0.0697674	0.0185185	0.0377358	0.0746269	0.941176	0.0192308
cg01278387	0.027027	0	0.0333333	0.0434783	0.0434783	0.875	0.263158	0.896552	0	0.162791	0.25	0.0454545	0.115385	0.130435	0.0277778	0.0869565	0.08	0.0857143	0.136364	0.0294118	0.06	0.25	0.05	0.027027	0.166667	0.923077	0.971429	0.214286	0.0294118	0.56	0.258065	0.909091	0.105263	0.0769231	0.860465	0.0714286	0	0.0588235	0	0.0857143	0.64	0.1	0	0.913043	0.0689655	0.488372	0	0.826087	0
cg05533119	0.0333333	0	0.238095	0	0	0.8	0	0.902439	0	0	0.0833333	0.111111	0	0	0.964286	0.117647	0	0	0	0	0	0	0	0	0	1	0.05	0	0.105263	0.1	0	0.947368	0.0625	0	0.619048	0	0	0.977778	0	0.0882353	0.025641	0	0.0384615	0	0	0.868421	0.04	0.892857	0.0408163
cg18221467	0	0.0526316	0	0	0.0740741	0	0.111111	0.0392157	0.0769231	0	0.0357143	0.0909091	0.0384615	0.04	0	0.0384615	0.0454545	0.03125	0.0357143	0.0333333	0.027027	0.0357143	0.0434783	0.0740741	0.0967742	0	0	0.0263158	0.030303	0	0.0740741	0.025641	0	0	0	0	0.0357143	0.047619	0	0.0277778	0.0322581	0	0	0.105263	0.047619	0.03125	0.0357143	0.0909091	0.0238095
cg04439516	0	0.0588235	0	0.0526316	0.0666667	0.84375	0	0.103448	0.0714286	0.0625	0	0	0.148148	0.0666667	0.125	0	0.0833333	0.142857	0	0.0740741	0.097561	0	0.0344828	0	0.0333333	0.166667	0	0.0333333	0.0434783	0	0	0.030303	0	0	0.0555556	0	0	0.857143	0	0.0384615	0.047619	0.0526316	0.0434783	0.0714286	0.0416667	0	0.0434783	0.786885	0.15625
cg04296257	0	0.0689655	0	0	0	0	0.0571429	0.0425532	0.037037	0	0.0243902	0	0.0526316	0.0285714	0.0344828	0.0263158	0.0263158	0	0.0277778	0.025	0.0135135	0.047619	0.025	0	0.0967742	0	0.0769231	0	0	0	0.0238095	0.0217391	0.037037	0	0.02	0.0833333	0.025641	0.030303	0	0	0.027027	0	0.025641	0	0	0.0425532	0	0.0263158	0
cg25081985	0.0169492	0.047619	0.0392157	0.025	0	0	0.0731707	0	0	0.0857143	0.0384615	0.0625	0.105263	0.0357143	0.0344828	0	0.0357143	0.025641	0	0.025	0.0517241	0.117647	0.0384615	0	0.0434783	0	0.148148	0.0833333	0.0444444	0	0	0	0.0285714	0.08	0.0212766	0	0.030303	1	0	0	0	0	0	0.121212	0.0555556	0.0333333	0	0.903226	0.0208333
cg10191772	0	0	0	0	0	0	0.0769231	0.0243902	0	0	0.0714286	0	0	0.0526316	0.222222	0.0526316	0	0	0	0	0.0588235	0.25	0.0434783	0.0526316	0.0454545	0.153846	0	0	0.105263	0.03125	0	0.230769	0	0	0	0.0769231	0.272727	0.894737	0	0	0	0	0	0	0	0	0.0416667	0.945946	0.0416667
cg11588857	0	0	0	0	0	0.142857	0	0	0	0	0	0	0.0769231	0	0	0	0.0769231	0	0	0	0.0384615	0	0	0	0	0	0	0.111111	0	0.0714286	0	0	0.111111	0	0.125	0	0	0.0357143	0	0	0	0	0.0909091	0	0	0	0	0.864407	0.0952381
cg07613182	0	0.0384615	0.0833333	0.125	0	0.0625	0	0.0384615	0	0.257143	0.0294118	0.0588235	0.307692	0.0416667	0.047619	0.0588235	0.173913	0.148148	0.04	0.0454545	0.0625	0	0.030303	0	0.0625	0.142857	0.0833333	0.0882353	0	0.176471	0.0588235	0.0714286	0.0322581	0	0.047619	0.0833333	0	0.0434783	0.2	0.0689655	0	0.0434783	0.105263	0.0416667	0.0689655	0.0277778	0	0.0526316	0
cg10146249	0	0.0714286	0.0769231	0.1	0	0.897436	0	0.1	0.2	0	0.0909091	0	0	0	0	0	0.3	0.230769	0.166667	0	0.0645161	0.1	0	0.0526316	0.0625	0	0.0833333	0.04	0.0909091	0.136364	0.157895	0	0.0769231	0	0.181818	0	0.0833333	1	0.4	0	0	0	0.125	0.125	0	0.0833333	0.037037	0.931034	0.0689655
cg03546879	0	0	0.0294118	0.0526316	0	0	0	0.0149254	0.0416667	0.02	0	0	0	0	0.037037	0.0625	0.0294118	0.03125	0	0.047619	0.0273973	0	0.0196078	0.0227273	0	0	0	0.047619	0.0425532	0.0204082	0	0.0163934	0.0222222	0.0487805	0	0	0.0208333	0.0571429	0	0.0357143	0.0188679	0.0188679	0.0217391	0	0.0196078	0	0.0142857	0	0.0192308
cg09972205	0.0392157	0.125	0.0454545	0	0.0357143	0.888889	0	0.833333	0.037037	0.05	0.176471	0.0526316	0.0909091	0	0.142857	0	0	0.037037	0.0869565	0.119048	0.0588235	0	0.0512821	0.0322581	0	0	0	0	0	0	0.0243902	0.916667	0.03125	0.0294118	0.90625	0	0.0769231	0.833333	0	0.0192308	0.851852	0.0172414	0.025641	0.025	0.0357143	0.893617	0.027027	0.684211	0.0243902
cg16703576	0	0	0	0	0	0	0.0833333	0.0344828	0	0.0384615	0.0714286	0.0666667	0	0	0	0	0.0344828	0	0.0769231	0.0714286	0	0	0.0625	0.0526316	0	0	0	0.0540541	0.0714286	0	0.0769231	0	0	0	0.0555556	0.222222	0	1	0.25	0	0	0	0.153846	0	0	0.04	0	0.956522	0.05
cg03074357	0.04	0	0.0322581	0	0.0540541	0.857143	0	0	0	0.0789474	0.0540541	0.0833333	0	0.0666667	0.111111	0.0645161	0.0555556	0.0789474	0.075	0	0.0151515	0.0666667	0.075	0.0833333	0.0222222	0.0666667	0.0285714	0.0238095	0	0.0465116	0	0.710526	0.025	0	0.9375	0	0.025641	0	0	0.0892857	0.962963	0.047619	0.05	0	0	0.965517	0	0.960784	0.025641
cg24588096	0.0434783	0	0.0238095	0.0263158	0	0	0	0	0.0714286	0	0	0	0.05	0.0857143	0.133333	0	0.0333333	0.0625	0	0	0.0212766	0	0	0.0714286	0	0.111111	0.107143	0	0	0	0	0	0	0	0	0.047619	0	0.0263158	0.0666667	0.113208	0.108108	0	0.027027	0.0454545	0	0.0416667	0	0.0294118	0
cg04923496	0.0882353	0.0540541	0	0.025641	0	0	0	0.0140845	0	0.0689655	0.0606061	0.0454545	0	0	0.030303	0	0.025	0	0.0571429	0.0277778	0.0576923	0.030303	0	0.030303	0.02	0.0833333	0.115385	0.0465116	0.0263158	0.0416667	0.027027	0.142857	0.025641	0.0277778	0.0571429	0.05	0.0181818		0	0.04	0.027027	0.0384615	0.0454545	0	0	0	0.0338983		0.0714286
cg27116819	0.0192308	0	0	0.0333333	0	0.392857	0	0.0147059	0	0.0285714	0	0.03125	0	0.0277778	0	0	0	0.027027	0.03125	0.0294118	0.015625	0.103448	0.0943396	0.0263158	0.0322581	0.0526316	0	0	0.0222222	0	0.0217391	0.938776	0	0.972222	0	0	0.04	0.952381	0	0.0222222	0	0.0377358	0.0384615	0.0526316	0	0.833333	0.0895522	0.954545	0.0294118
cg03891598	0	0	0	0.027027	0	0	0	0	0	0	0	0	0.0416667	0.0434783	0	0	0	0	0	0	0.0392157	0.136364	0	0.037037	0.0344828	0	0	0	0	0	0	0.0344828	0	0	0	0.105263	0.0243902	0.972222	0	0.0689655	0	0	0.04	0	0	0	0	0.80303	0
cg21480646	0.0714286	0	0	0	0	1	0.0952381	0	0	0.0731707	0.0740741	0	0.04	0.0625	0.0588235	0	0	0.05	0.0434783	0.0810811	0.0212766	0	0.0740741	0.04	0	0	0	0.0294118	0	0.05	0	0.04	0	0.0333333	0	0	0.0625	1	0	0	0.037037	0.04	0.0909091	0	0.0322581	0.0434783	0	0.8	0.0285714
cg23983436	0	0	0.0588235	0	0	0	0	0	0.111111	0	0	0.2	0.117647	0	0	0.0666667	0	0.166667	0	0	0	0.25	0	0	0.0454545	0	0.111111	0.047619	0.153846	0.230769	0	0	0	0	0	0.166667	0	0.931034	0	0	0	0	0.181818	0.1	0.142857	0	0.0833333	0.479167	0
cg10190698	0.0882353	0.0571429	0.0526316	0	0.0714286	0.05	0	0	0.04	0	0.15	0.0952381	0	0	0.0625	0	0	0.08	0.0357143	0.030303	0.0243902	0	0	0	0.111111	0.0714286	0	0	0.0555556	0.0294118	0.0277778	0.0208333	0.0333333	0.0571429	0.0357143	0	0.0208333	0.966667	0	0.0285714	0.103448	0	0.027027	0	0	0.03125	0.0408163	0.9	0.0487805
cg09247346	0	0	0	0	0.0666667	0	0	0	0.047619	0.03125	0.0833333	0	0.0540541	0	0	0.0740741	0	0	0	0	0.0204082	0	0.0217391	0	0	0	0.03125	0	0	0	0	0	0	0.0294118	0.0625	0	0	0	0	0.0638298	0.0322581	0.0384615	0	0	0.0322581	0	0	0.03125	0
cg03289576	0	0	0	0.04	0	0	0.0555556	0	0	0.1	0.0666667	0	0	0	0	0	0	0.0555556	0.0384615	0	0.0769231	0	0	0	0	0	0	0.0344828	0	0.04	0.0714286	0.0384615	0.047619	0	0.0714286	0	0	0.047619	0	0.037037	0.047619	0	0	0.153846	0	0	0	0.0322581	0
cg20384683	0	0	0	0.030303	0	0	0.133333	0.0588235	0	0.030303	0	0.142857	0.0454545	0.0416667	0	0.047619	0	0	0	0.0357143	0.0625	0.0357143	0.0612245	0	0.0277778	0	0	0	0	0.030303	0.030303	0.04	0.03125	0	0	0	0.0277778	0.125	0	0	0	0.0769231	0	0.0434783	0.0645161	0	0	0.96	0.047619
cg22950210	0	0.222222	0	0	0.2	0	0	0	0	0	0	0	0	0	0	0	0	0	0	0	0	0	0	0	0	0	0	0	0	0	0	0	0	0	0.142857	0	0	0		0	0	0	0	0	0	0	0	0	0
cg03770912	0	0	0	0.111111	0	0.95	0.0625	0.0606061	0	0.0740741	0.0526316	0	0.0666667	0	0	0	0.0666667	0.047619	0	0	0.025	0	0	0.05	0	0.0588235	0	0	0.0384615	0.0555556	0.0434783	0.975	0	0.1	0.0588235	0	0	0.888889	0	0.0434783	0	0.05	0.047619	0.0666667	0.0869565	0.047619	0.0740741	0.9375	0
cg03586862	0	0.117647	0.047619	0	0	0	0	0	0	0	0.0526316	0	0	0	0	0	0	0	0	0	0	0	0.0243902	0	0.0294118	0	0	0	0	0	0	0.0666667	0.0909091	0	0	0	0	0.0666667	0	0	0.0833333	0.105263	0.0344828	0	0	0	0	0	0.047619
cg25789216	0	0	0	0	0.166667	0	0	0	0.333333	0.153846	0	0	0	0	0	0	0	0	0	0	0	0	0	0	0	0	0	0	0	0	0	0.0909091	0	0	0	0	0	0.869565	0	0	0.1	0	0	0	0.2	0	0.0909091	0.842105	0
cg02449821	0.0571429	0.15	0.0571429	0.190476	0	0.818182	0.166667	0.0588235	0.1	0	0	0.0909091	0.037037	0	0.0416667	0	0.0526316	0.0769231	0.0434783	0.0952381	0.0434783	0.0625	0.212121	0.285714	0.125	0	0.1875	0	0.0666667	0.0625	0.15625	0.230769	0.133333	0.04	0.125	0.277778	0.130435	0.95122	0	0.0357143	0.0555556	0.130435	0.04	0	0	0.208333	0.129032	0.978723	0.121951
cg10987792	0	0	0	0	0	0	0	0.0666667	0	0	0	0	0	0	0	0	0.125	0	0	0	0	0	0	0	0	0	0	0	0	0.0909091	0	0	0	0	0	0	0	0	0	0	0	0	0	0	0	0	0	0.659574	0
cg18296405	0.0363636	0.0333333	0	0.0731707	0.0263158	0.0588235	0	0.0377358	0	0	0	0.105263	0.0512821	0	0.108108	0.027027	0.037037	0	0.0333333	0	0	0.0357143	0	0.0294118	0	0	0.0857143	0	0.0333333	0.12	0.0487805	0.0681818	0.0243902	0	0	0	0.037037	0	0	0	0	0	0	0.025641	0.0666667	0.05	0.0238095	0.0243902	0
cg21638518	0.0952381	0.03125	0	0	0	0.0769231	0.130435	0.0243902	0.0769231	0	0	0	0	0.0416667	0.0833333	0	0	0	0	0	0.025	0.05	0	0.0606061	0.025	0.0952381	0	0.0697674	0.0612245	0.0666667	0	0.027027	0.111111	0.0769231	0	0	0	0.87234	0	0.0789474	0.0909091	0.03125	0	0.0322581	0.0434783	0.0714286	0.0540541	0.0701754	0
cg10645943	0	0	0.0555556	0.333333	0	0	0	0	0	0	0	0.166667	0.166667	0.1	0	0	0.2	0	0	0	0	0	0.0909091	0.333333	0	0	0	0	0	0.25	0.142857	0.877551	0	0	0.608696	0	0	0.895833	0	0	0.2	0	0	0	0	0.921053	0.1	0.944444	0
cg25707005	0.05	0.0625	0.030303	0	0.0434783	0	0.04	0.0909091	0.04	0	0.0333333	0	0.0833333	0	0	0	0	0.0869565	0	0	0.0153846	0	0.0344828	0.0333333	0.025641	0	0.0294118	0	0	0	0.04	0	0.0645161	0	0	0.0625	0	0.983333	0	0.075	0	0.03125	0	0	0	0	0.0638298	0.0204082	0
cg18242131	0.0487805	0.0606061	0	0.0333333	0	0	0.166667	0.0392157	0.0555556	0.156863	0.0666667	0.047619	0.108108	0	0.12	0.0689655	0	0	0.0588235	0	0.0338983	0	0.131579	0.0740741	0.0540541	0	0.0869565	0.0566038	0.0212766	0.027027	0.037037	0.162162	0	0.0434783	0.16129	0	0	0.88	0	0	0.0697674	0	0.0444444	0	0.025	0	0.016129	0.761364	0
cg01824964	0.0212766	0.04	0.0434783	0.0263158	0.027027	0.037037	0	0.0178571	0.0952381	0.106383	0.0444444	0.178571	0.047619	0.0869565	0.111111	0.0333333	0.111111	0	0.0222222	0.0425532	0	0.0333333	0.047619	0	0.06	0.04	0	0.025	0.0857143	0.0625	0	0	0.15625	0	0.105263	0	0.0285714	0.918367	0	0	0.0322581	0.0263158	0.03125	0.0357143	0	0.025641	0	0.976744	0.0363636
cg06282270	0.025641	0	0.0740741	0.0357143	0	0	0.0833333	0.027027	0.0666667	0.0333333	0.0526316	0	0	0	0.105263	0	0.0526316	0.0909091	0.0434783	0.0571429	0.0571429	0.869565	0.846154	0.0555556	0.0416667	0.142857	0.117647	0	0	0	0.05	0.133333	0.111111	0	0.0909091	0.133333	0.0857143	0.935484	0	0.05	0	0.037037	0.111111	0.285714	0	0.142857	0	0.947368	0
cg22669260	0	0	0	0.0555556	0.111111	0.111111	0	0.027027	0.0769231	0	0.0952381	0	0.166667	0.0769231	0.0588235	0.0833333	0	0.0769231	0	0.05	0	0	0.0833333	0.0625	0	0.166667	0.0555556	0	0.0869565	0.0416667	0.0909091	0.0714286	0.0434783	0	0	0	0.0434783	0.0454545	0.5	0	0.05	0.0416667	0.04	0	0	0.0714286	0	0.560976	0.0769231
cg04479354	0.0147059	0	0.0196078	0.0166667	0.0322581	0.0416667	0.0434783	0.0111111	0.0263158	0.0188679	0.0416667	0.0188679	0	0.0512821	0	0	0.0208333	0	0.0263158	0.0408163	0.0595238	0	0.02	0	0.031746	0.0322581	0.102564	0.0185185	0.0357143	0.0357143	0	0	0	0	0.0196078	0.0454545	0.0222222	0	0	0.0142857	0.0566038	0.0196078	0.0384615	0.0238095	0	0.0192308	0.0566038	0.037037	0.0655738
cg17136799	0.0869565	0	0.0588235	0	0	0.2	0	0.0416667	0	0.0769231	0.0625	0.111111	0.05	0	0	0	0	0.105263	0	0	0.0416667	0	0	0.0666667	0.0769231	0.133333	0.0625	0	0	0	0.15	0.0714286	0	0	0.05	0	0.0625	0.861111	0	0	0.0434783	0.1	0.0769231	0.133333	0.0625	0	0.111111	1	0.25
cg23708044	0	0.0666667	0	0.0666667	0.0952381	0.470588	0.0625	0.966667	0.142857	0	0	0.125	0.76	0.0666667	0.125	0	0.047619	0	0	0.0454545	0	0	0.0333333	0	0	0.95	0.944444	0.0740741	0.0769231	0.282051	0	0.806452	0	0	0.973684	0	0	0.941176	0	0	0.969697	0.0555556	0.0833333	0.809524	0	0.84375		1	0.0833333
cg11227944	0.0294118	0	0.0285714	0.0645161	0	0.0666667	0.1	0.0338983	0	0	0.0740741	0	0.0487805	0.0740741	0	0.0454545	0	0	0	0	0.0754717	0	0.03125	0	0	0	0.0416667	0.0909091	0.0285714	0	0.025	0.0263158	0	0.0344828	0.0833333	0	0	0.0384615	0	0	0.025641	0.0217391	0	0.05	0.0384615	0	0	0.0357143	0
cg22231908	0	0	0.333333	0	0.333333	0		0.2	0	0	0	0	0	0	0	0	0	0	0	0	0	0	0.0769231	0	0	0	0	0	0.333333	0	0	0	0	0	0.2	0	0.125	0.241379	0	0	0	0	0	0	0	0	0	0.09375	0
cg13849548	0.0555556	0.0555556	0	0	0.0416667	0.111111	0	0.0192308	0.05	0.0285714	0.0333333	0.1	0	0	0	0.0416667	0.08	0.0625	0	0.025641	0.0196078	0	0.0645161	0	0.0208333	0	0.0731707	0.0227273	0	0.0512821	0	0.0208333	0.103448	0	0.025	0	0	0	0	0.0526316	0	0	0.0571429	0.0357143	0.0212766	0	0.02	0.025	0.0294118
cg25497877	0.0517241	0.0512821	0.0192308	0.0588235	0.113636	0.0294118	0	0.0714286	0.0465116	0.05	0.0178571	0.108696	0	0.0377358	0.0425532	0.0434783	0.075	0.0784314	0	0.016129	0	0	0.0588235	0.047619	0.037037	0	0.0217391	0.0333333	0.0943396	0	0	0.1	0.0612245	0.0208333	0	0	0		0	0.0307692	0.0526316	0.0405405	0.0263158	0.0185185	0.0483871	0.0769231	0	0.786885	0.0847458
cg04555735	0.0434783	0.0882353	0.025641	0.0263158	0.027027	0.891892	0	0.830508	0.0714286	0.0212766	0	0	0	0.0571429	0.974359	0	0	0.0588235	0	0	0.0416667	0	0	0	0.0535714		0	0.015625	0.0263158	0.0638298	0.03125	0.529412	0.0322581	0.0384615	0.93617	0.125	0.0540541	0.965517	0	0.0166667	0	0.0227273	0	0.957447	0.0204082	0.964286	0.037037	0.83871	0.0487805
cg19477600	0	0.0416667	0.0588235	0.0909091	0.0666667	0	0.0434783	0	0	0	0.142857	0	0	0	0	0	0.04	0.0625	0.125	0.0588235	0.0731707	0.0434783	0	0.047619	0	0.0625	0	0	0.2	0.111111	0.0434783	0	0	0	0.0416667	0	0	0.961538	0	0	0	0	0	0.0740741	0	0.0555556	0.0322581	0.983051	0.0571429
cg26830834	0	0.0638298	0.125	0.0666667	0.025641	0	0.0606061	0.0266667	0	0.105263	0.0571429	0.0294118	0.119048	0	0.030303	0	0.0526316	0	0.0232558	0.0175439	0	0.0731707	0.0196078	0.0571429	0.0147059	0	0.0243902	0	0.0517241	0	0.0163934	0	0.0444444	0.0408163	0.0681818	0	0.04	0.027027	0	0	0	0.0151515	0.0178571	0	0	0.0566038	0	0.0142857	0.0483871
cg03534196	0.037037	0	0	0.0625	0.0666667	0	0.0769231	0.0441176	0	0	0.0681818	0.0769231	0.0227273	0.0857143	0	0.0344828	0	0	0	0.0227273	0.015625	0	0.025641	0.0377358	0.02	0	0.0869565	0	0.0625	0.0714286	0.217391	0.0344828	0.125	0.0454545	0.0208333	0	0.0888889	0.0322581	0.105263	0.0666667	0.025641	0.0338983	0.0454545	0.0526316	0	0.0555556	0.0727273	0	0
cg11890080	0.0972222	0	0.0731707	0.0625	0.030303	0.121212	0.0555556	0.0363636	0	0.0681818	0	0.208333	0.0217391	0.114286	0.0888889	0	0.0285714	0.0208333	0.1	0.0588235	0.03125	0.131579	0.0238095	0.0377358	0.0666667	0	0.0833333	0.0363636	0.0576923	0.027027	0.0615385	0.0344828	0	0.0294118	0.0526316	0	0.0740741	0.727273	0.0434783	0.0428571	0	0.0185185	0.0425532	0.0208333	0.0196078	0.0625	0.0363636	0.761905	0.06
cg21827641	0.0519481	0.0232558	0	0	0	0	0	0.037037	0	0.0227273	0.0377358	0.133333	0.0263158	0.04	0.05	0.027027	0.0227273	0.0222222	0	0	0.0392157	0	0.0714286	0	0.0208333	0	0.0285714	0.0232558	0	0.0681818	0.0344828	0	0.025	0.0263158	0.0277778	0	0.05	0.956522	0	0	0.0222222	0.0357143	0	0	0.0217391	0.0188679	0.06	0.030303	0.03125
cg04556542	0	0.0625	0	0	0.05	0.181818	0.117647	0	0	0.0465116	0.047619	0.0689655	0.137931	0.125	0.030303	0.030303	0.111111	0	0.0333333	0.0487805	0.015873	0.25	0.025641	0.0512821	0.0434783	0.117647	0.0967742	0.0625	0.148936	0.138889	0	0.102041	0.0294118	0.0416667	0	0	0.0465116	0.979592	0.125	0	0.05	0.0294118	0	0.0645161	0.05	0.0333333	0.0434783	0.907407	0.0217391
cg04845053	0.0869565	0.0833333	0.0909091	0	0	0	0.0588235	0	0	0.142857	0.0526316	0.285714	0.027027	0	0	0	0.05	0	0	0.0333333	0.0333333	0	0	0	0.0714286	0.0869565	0.0714286	0	0	0.0357143	0	0	0	0.047619	0	0	0	0.0434783	0	0.0526316	0.047619	0	0.0588235	0	0	0.0384615	0.03125	0	0.0833333
cg03795608	0.0555556	0.166667	0	0.0833333	0.2	0.142857	0	0	0.0909091	0	0.0833333	0.285714	0	0.0714286	0.0909091	0.0714286	0	0	0.117647	0.0714286	0.125	0	0.181818	0.2	0.0909091	0.181818	0	0	0.0625	0.1	0.0714286	0.125	0.111111	0	0.181818	0	0.166667	0	0	0.1	0	0	0.0666667	0	0.142857	0.05	0.130435	0.0526316	0
cg21815479	0	0	0	0	0		0.166667	0	0	0	0		0	0	0.333333	0	0	0	0	0	0	0	0	0	0		0	0	0	0	0.2	0	0	0.5	0	0	0	0.866667	0	0	0	0	0	0.142857	0	0	0	0.909091	0
cg11065634	0.0588235	0.166667	0.1	0	0	0.304348	0.181818	0.2	0	0	0	0	0	0.1	0	0.166667	0	0.0714286	0	0.176471	0	0	0	0	0	0	0	0.142857	0.0625	0.0625	0.133333	0	0.0833333	0	0	0	0.117647	0.459459	0	0.166667	0	0	0	0	0.0769231	0.142857	0	0.965517	0.181818
cg02988814	0.145833	0.0344828	0	0	0.0294118	0.777778	0	0.0833333	0	0.0227273	0.03125	0	0.0222222	0	0.047619	0	0	0.0625	0	0.0487805	0	0.0833333	0	0.025	0.0192308	0	0.0606061	0	0.0285714	0.0322581	0.0188679	0.06	0.027027	0	0.105263	0	0.047619	0.789474	0	0	0.05	0.025641	0.0243902	0.047619	0	0.0243902	0.0208333	0.94	0.0526316
cg01138020	0.319149	0.131579	0.538462	0.5	0.482759	0.307692	0	0	0.0666667	0.0322581	0.05	0.0416667	0	0.0333333	0.03125	0.0857143	0	0	0.0285714	0.1	0.0547945	0.722222	0.682927	0.0833333	0.542857	0.961538	0.931034	0.0652174	0.767442	0.925	0.675	0.0238095	0.714286	0.71875	0.76	0.722222	0.833333	0.05	0.666667	0.756098	0.8	0.745098	0.709677	0.323529	0.515152	0.844444	0.8125	0.90566	0.575758
cg07628086	0.0232558	0.0333333	0.0731707	0.0217391	0.0227273	0.32	0	0	0.025641	0.0227273	0.03125	0.0263158	0.047619	0	0.0196078	0.025	0.0714286	0	0.0263158	0.0227273	0.0483871	0.107143	0.0238095	0.0454545	0	0	0.0416667	0	0.0185185	0.0344828	0	0.622222	0.0181818	0.0263158	0	0	0.027027	0.904762	0	0	0	0.104167	0.0285714	0.0769231	0	0.967742	0.0169492	0.714286	0.0384615
cg13153394	0.131579	0.0666667	0.0555556	0.02	0.184211	0	0	0.0487805	0	0.0208333	0	0	0.0208333	0	0.0285714	0.0512821	0.0204082	0.0434783	0	0.0222222	0.0263158	0.04	0.02	0.0227273	0.0625	0	0	0.0238095	0.0163934	0.0425532	0.342105	0.0327869	0.459459	0.0243902	0.0294118	0	0.0357143	0.08	0	0	0	0	0.0384615	0.0416667	0.0434783	0.0576923	0.0212766	0.02	0.0212766
cg09256517	0.0833333	0	0.0769231	0	0	0	0.25	0.117647	0	0.1	0.333333	0.333333	0	0	0.1	0.111111	0	0	0.5	0.0769231	0	0	0	0	0	0	0	0.25	0.1875	0.25	0.166667	0	0	0	0	0.142857	0.111111	0.125	0.25	0.333333	0.142857	0	0.0714286	0.166667	0	0	0.0952381	0.142857	0.214286
cg12837046	0.103448	0.0625	0.0714286	0	0	0	0	0.03125	0	0	0.111111	0	0	0.0666667	0.133333	0.142857	0.0384615	0.0526316	0.0384615	0.0666667	0.025641	0.047619	0.0666667	0.0555556	0.0344828	0	0	0	0.037037	0.0344828	0.0666667	0.0625	0	0.05	0	0.0625	0	0	0.307692	0	0.0384615	0.0666667	0	0	0.148148	0.0645161	0.0833333	0	0
cg15807035	0.0363636	0.0217391	0.0192308	0	0	0	0.0612245	0	0	0	0	0	0.0192308	0	0	0.0789474	0	0.0571429	0	0.0731707	0	0.0666667	0	0.0701754	0	0.115385	0.0487805	0.0307692	0.0377358	0.030303	0.028169	0.0169492	0	0.0612245	0.0153846	0.0909091	0.0434783	0	0.0769231	0	0.0185185	0.0701754	0.0350877	0.0217391	0	0.0204082	0.0298507	0	0.0666667
cg07718690	0	0	0.0263158	0	0.0416667	0.485714	0	0.75	0	0.0285714	0	0.235294	0	0	0.0666667	0.037037	0.0416667	0.0833333	0	0	0	0.0294118	0	0.08	0	0	0	0	0.0526316	0	0	0.692308	0.0416667	0.0740741	0.894737	0	0	0.888889	0	0.117647	0.655172	0.0277778	0.0652174	0.0322581	0	0.918919	0.0392157	0.893617	0.0588235
cg21886851	0.0416667	0	0	0	0.0769231	0.5	0.111111	0	0	0	0	0	0.0416667	0	0	0.1	0	0	0	0	0.0357143	0	0	0	0	0	0	0	0.12	0.190476	0	1	0.0625	0		0	0.210526	0.133333	0	0	0.96	0	0.0769231	0	0	0.210526	0	0.964286	0
cg06443863	0.1	0	0	0	0	0	0	0.08	0	0.0689655	0	0.0909091	0.0416667	0	0	0	0	0.0454545	0.0434783	0	0	0	0	0.0526316	0	0.0909091	0	0	0.03125	0.176471	0.0357143	0	0	0.0588235	0	0	0	0.818182	0.181818	0	0.0434783	0	0	0.0555556	0	0.0714286	0.0769231	0.918367	0
cg04992837	0	0	0	0.047619	0.0909091	1	0.0833333	0	0	0.0285714	0	0.0714286	0	0	0.0689655	0.0555556	0.0909091	0	0.0588235	0.111111	0.03125	0.0740741	0.0555556	0	0	0	0.125	0	0	0.1	0.08	0.894737	0.1	0	0.730769	0.0833333	0	0.413793	0	0	0.926829	0	0	0	0	0.886364	0	0.765625	0.0425532
cg23056823	0.0208333	0	0	0	0	0	0.0416667	0.0666667	0.1875	0.0416667	0	0.1	0.1	0	0.047619	0.0689655	0.0384615	0	0.0454545	0.027027	0.0434783	0	0.108696	0	0.0263158	0	0	0.0689655	0	0.0322581	0	0.04	0.0294118	0.030303	0.0689655	0.0384615	0.0232558	0.0540541	0	0.025641	0.027027	0.0689655	0.0454545	0	0	0.025	0	0.03125	0.0212766
cg04943729	0.0483871	0.0487805	0	0.0833333	0.0243902	0.0555556	0.03125	0.0357143	0.025641	0	0.0588235	0.0322581	0	0.03125	0.025	0	0.05	0.0465116	0	0.0454545	0.016129	0	0.0454545	0.0571429	0.0508475	0	0.0540541	0.0357143	0.0612245	0.0232558	0	0	0	0.027027	0	0	0	0.735294	0.0384615	0.0425532	0.0697674	0.0487805	0.0571429	0.0384615	0.0344828	0	0.0149254		0.0652174
cg15122365	0	0	0	0	0.0714286	0.037037	0.0322581	0.0689655	0	0	0	0	0	0	0	0	0	0	0.0294118	0	0.0377358	0.0344828	0	0	0.0526316	0	0.0645161	0.025	0.0294118	0.04	0.0243902	0	0	0.0714286	0.0277778	0.0833333	0.0277778	0.0357143	0.111111	0.0238095	0.0294118	0	0.05	0	0.0967742	0.0243902	0.0208333	0.0689655	0.0217391
cg00762326	0	0.047619	0	0.0322581	0	0.954545	0	0	0	0	0	0.0625	0.09375	0	0	0.111111	0.0344828	0	0	0	0.047619	0	0.0232558	0.103448	0.09375	0	0.0263158	0.0227273	0.0425532	0.0540541	0.05	0.963636	0	0.04	0.0277778	0	0.0882353	0	0	0	0.966667	0.037037	0	0	0.0285714	0.836735	0.0238095	0.84	0
cg26934609	0.0416667	0.129032	0.0285714	0.0555556	0	0.037037	0	0.06	0.0434783	0.0227273	0.0357143	0.0666667	0.0857143	0.0769231	0.0285714	0.0625	0.03125	0.0238095	0.0285714	0	0.0175439	0.0344828	0.0512821	0.0666667	0.0810811	0	0.0882353	0.0238095	0.12766	0.05	0	0.0181818	0.0238095	0	0	0.0714286	0.0425532	0.684211	0	0.0178571	0.0333333	0.0540541	0.0357143	0.0416667	0	0.0454545	0.119048	0.854839	0.0508475
cg03888578	0	0	0.025641	0.0188679	0.0416667	0.05	0.0344828	0.0188679	0	0	0.08	0	0.22	0	0	0	0.0243902	0.037037	0.0285714	0.0444444	0.0144928	0	0.0384615	0.0344828	0	0.0588235	0.0333333	0.0178571	0	0.0666667	0.0645161	0.016129	0.0232558	0.0285714	0.0526316	0	0.02	0.027027	0	0.0243902	0.0204082	0.0681818	0	0.0454545	0	0.0465116	0.0208333	0.0416667	0.02
cg03751356	0	0	0	0.0487805	0	0.0769231	0	0	0	0	0.0263158	0	0.037037	0	0.0243902	0.0434783	0	0	0	0	0.0172414	0.03125	0	0	0.0238095	0	0.03125	0.0454545	0.0357143	0	0	0	0	0	0	0.0833333	0	0.789474	0	0.025641	0	0.0238095	0	0.0243902	0.0204082	0	0.03125	0.973684	0.025
cg15660669	0	0.111111	0.0625	0	0	0.416667	0		0	0	0	0	1	0	0.939394	0	0	0	0	0	0.03125	0	0.0588235	0	0	0.653846	0.451613	0.0333333	0	0.915254	0	0.08	0.111111	0.222222	0.836735	0	0	0.75	0	0.105263	0.87234	0.142857	0.0666667	0.884615	0.0666667	1	0	0.895833	0
cg23107691	0	0	0.03125	0	0.0769231	0.125	0.0714286	0	0	0	0	0	0.0952381	0	0.166667	0	0	0	0	0	0	0.0909091	0.0833333	0.125	0	0	0	0	0	0.0666667	0	0	0.0769231	0	0.0833333	0.142857	0	0	0	0	0.181818	0	0	0	0	0	0.0416667	0.0625	0
cg15524063	0	0	0.0645161	0	0	0	0	0.0333333	0.05	0	0.0555556	0.0714286	0	0	0	0	0	0	0	0	0	0.0833333	0	0.075	0.030303	0.0434783	0	0	0.0277778	0.0277778	0.12	0.0526316	0.0357143	0	0	0	0	0	0	0	0	0	0.0263158	0.0357143	0.0333333	0.0384615	0.0576923	0	0
cg20521527	0.0465116	0.0322581	0.0833333	0.0454545	0	0	0	0.111111	0	0.0357143	0	0.0625	0.0645161	0.157895	0	0.0909091	0.0357143	0	0	0	0.0416667	0	0.0967742	0.037037	0.0645161	0	0	0.0487805	0.0714286	0.0555556	0.0285714	0.113636	0	0	0	0.214286	0	0.8	0	0	0.0689655	0.115385	0.0384615	0.125	0	0	0	0.916667	0.0333333
cg11700429	0.0363636	0.027027	0	0	0.0714286	0.0263158	0.03125	0.015625	0.0333333	0	0.0357143	0.0454545	0.05	0.0576923	0.0625	0.148148	0.025	0	0	0	0.0166667	0.102564	0.0350877	0.0416667	0.101695	0.1	0.105263	0.0333333	0.0526316	0.0232558	0.0350877	0.0517241	0.0731707	0.0571429	0.0208333	0	0.0566038	0	0.047619	0.0322581	0.0238095	0.0454545	0.0491803	0	0.03125	0.0810811	0.0508475	0.0172414	0.0701754
cg09020341	0	0	0	0.0454545	0	0	0	0.0384615	0.0666667	0.0232558	0.0384615	0	0.0434783	0	0.0357143	0.0588235	0	0.0357143	0	0.0322581	0.0196078	0	0.047619	0	0.03125	0	0.037037	0.025641	0.0588235	0.04	0.0714286	0.0638298	0.0322581	0.04	0	0	0	0.0588235	0.0833333	0.0851064	0.0227273	0.0465116	0	0.0434783	0.0444444	0.0606061	0.0392157	0	0.0571429
cg22154182	0	0	0	0	0		0	0	0	0.166667	0	0	0	0	0	0	0.5	0	0	0	0	0.222222	0	0	0	0	0	0	0	0.181818	0	0	0	0	0	0	0	1	0	0	0	0.142857	0		0	0	0	1	0
cg23564928	0	0.0196078	0.0606061	0	0	0	0.0212766	0.031746	0	0.0465116	0.025	0.0277778	0	0	0.030303	0	0.0263158	0.0192308	0.025	0.0566038	0.0123457	0.0285714	0.0222222	0	0	0	0	0.0625	0.037037	0.0444444	0.0465116	0.04	0.0243902	0.0238095	0.0526316	0	0	0.970588	0	0.0192308	0.0363636	0.0566038	0.0434783	0.0294118	0.0232558	0	0.0714286	0.117647	0
cg02628050	0.0465116	0	0	0.0434783	0	0	0.0625	0.0930233	0	0	0.037037	0	0.025	0	0.0434783	0.0769231	0	0	0	0.047619	0.0232558	0	0	0	0.0243902	0	0	0	0.0294118	0	0.0869565	0.0606061	0.030303	0	0	0	0	0.0454545	0	0.133333	0.0645161	0.0277778	0.04	0.0333333	0.103448	0	0.0882353	0	0
cg07697635	0.0689655	0.0625	0	0	0	0.037037	0.0333333	0.015873	0.0740741	0	0.0263158	0.08	0	0	0	0.0714286	0	0.030303	0	0.0217391	0.0508475	0	0.0357143	0.0204082	0.0454545	0	0.09375	0	0.0172414	0.0263158	0	0.0461538	0	0	0	0	0.0175439	0.03125	0	0.0526316	0.04	0.0208333	0.0208333	0	0.0166667	0	0.015873	0.938462	0.0212766
cg02235741	0.0277778	0.047619	0.0833333	0.0526316	0.0666667	0.2	0	0.0512821	0	0	0.0769231	0	0	0	0.0769231	0	0	0	0.0625	0.125	0.025	0.0833333	0.08	0.0645161	0	0	0	0	0	0	0	0.0294118	0	0	0.0714286	0	0	0.921569	0	0	0.0357143	0	0.116279	0	0	0	0.119048	0.784314	0.0333333
cg03540165	0	0.105263	0.0285714	0.1	0	0.125	0	0.0192308	0.0769231	0.142857	0.04	0.0769231	0.142857	0.047619	0.0714286	0.111111	0.0909091	0	0.137931	0.0357143	0.0576923	0	0.0833333	0.0434783	0.137931	0	0	0.0681818	0	0	0	0.0606061	0	0.0833333	0	0	0.025	1	0	0.0952381	0.130435	0	0.0454545	0.2	0.0857143	0.0857143	0.0350877	0.863636	0.0243902
cg21269400	0	0	0	0.176471	0	0	0	0	0	0	0	0	0	0	0	0	0	0	0	0	0	0	0	0.0769231	0	0	0.125	0.0555556	0	0	0.117647	0	0.111111	0	0	0	0.0555556	0.863636	0.166667	0	0.0588235	0	0	0.111111	0	0.0526316	0	0.0555556	0
cg14014471	0.105263	0	0	0	0	0	0	0	0	0	0	0	0	0	0.0588235	0	0	0	0.0909091	0	0.08	0	0.0625	0	0.0625	0	0.0555556	0	0	0	0.142857	0.0526316	0.166667	0	0	0.125	0	0	0	0	0.2	0	0	0	0	0	0	0	0.0526316
cg06598204	0.0666667	0	0	0.0322581	0	0	0	0.0243902	0	0.0238095	0	0.0740741	0	0.0434783	0	0	0	0	0.0625	0.0285714	0	0	0.037037	0	0	0.0714286	0.0625	0.0444444	0.0816327	0.0731707	0	0	0.0294118	0	0	0	0	1	0	0	0.0357143	0.0243902	0.116279	0.0384615	0	0.0909091	0.0212766	0.980769	0.0833333
cg15804767	0.0769231	0.105263	0	0.1	0	0	0.047619	0.0444444	0.0909091	0.0465116	0	0.0555556	0.142857	0.037037	0	0	0	0.047619	0	0.0238095	0.0526316	0.05	0.075	0	0.0465116	0.217391	0.125	0.04	0.0606061	0.037037	0.0416667	0.0384615	0.047619	0.173913	0	0	0.0588235	0.395349	0	0	0.037037	0.05	0.0416667	0	0.0625	0.0645161	0.0540541	0.462687	0.025641
cg21857363	0.0238095	0.0909091	0	0.0689655	0.0833333	0.933333	0	1	0.0740741	0	0.0322581	0.136364	0.04	0	0.866667	0	0.047619	0	0	0	0.0666667	0	0.0689655	0	0.0333333	0.944444	0.0588235	0.0645161	0	1	0.0789474	0	0	0.0454545	0.138889	0	0	1	0.0555556	0	0.418605	0.142857	0	0.0322581	0		0.0238095	0.964912	0.027027
cg17397135	0.0434783	0.0588235	0.0645161	0.05	0	0	0.0769231	0.037037	0	0.1	0	0.111111	0	0	0	0	0	0	0	0.0416667	0.0625	0.0666667	0.2	0	0	0	0	0.0333333	0.030303	0	0	0	0.0555556	0	0	0	0	0	0	0	0.0833333	0	0	0	0.0714286	0	0.0714286	0.0714286	0
cg03262205	0.0172414	0.0862069	0.031746	0.0465116	0.0232558	0	0.0689655	0.0666667	0.0357143	0.027027	0.0263158	0.0967742	0.0526316	0	0	0.03125	0.0263158	0	0.027027	0.0555556	0.0298507	0	0.04	0.030303	0.0576923	0.125	0.05	0.0192308	0.0144928	0.0588235	0.0666667	0.0307692	0.0166667	0.0222222	0.0208333	0.05	0	0.027027	0	0.0133333	0	0.02	0	0	0.0363636	0.0408163	0.015625	0.0333333	0.0172414
cg18142615	0	0	0.0857143	0.0588235	0.0384615	0	0	0.05	0.0769231	0.0416667	0.0625	0.05	0	0	0	0.025	0.04	0.0277778	0	0	0.0263158	0	0.025	0.0333333	0.0526316	0.0666667	0.0512821	0	0	0.0294118	0.0638298	0	0	0.0540541	0	0	0.0243902	0.829268	0	0.0243902	0.027027	0	0	0.0384615	0.0571429	0.0540541	0.0185185	0.698113	0.125
cg13641470	0.0416667	0.0487805	0.047619	0.0178571	0	0	0.03125	0	0.0588235	0.03125	0	0	0.0512821	0	0.0625	0.027027	0.027027	0.0540541	0.0454545	0	0.0576923	0	0.0444444	0.0294118	0.02	0	0	0.0163934	0.0175439	0.04	0	0.0566038	0.0425532	0.0645161	0	0.0357143	0.0384615	0	0	0.030303	0	0.0178571	0.025	0.0588235	0	0.027027	0	0.0285714	0
cg18802486	0	0	0	0	0	0	0	0.0192308	0	0.0277778	0	0.047619	0	0	0.0571429	0.0833333	0	0	0	0	0.0217391	0	0	0	0	0	0	0.0487805	0	0	0.0333333	0	0	0	0.037037	0	0.105263	1	0.0909091	0.0540541	0	0.103448	0	0.047619	0.030303	0	0.0925926	0.918033	0
cg26075202	0.0238095	0.0689655	0	0	0.0454545	0.0625	0.0222222	0.0714286	0	0.0571429	0	0.0909091	0.027027	0	0	0	0.0384615	0.047619	0.0322581	0	0.0222222	0	0	0	0	0	0.0277778	0	0	0.0555556	0.09375	0.0263158	0.0416667	0	0.030303	0.153846	0	0	0	0	0.0740741	0	0.0322581	0.0882353	0.08	0.0357143	0.0833333	0.979167	0.0196078
cg05506908	0.0357143	0.0238095	0.0232558	0.0444444	0.0322581	0.310345	0.025641	0.0363636	0.03125	0	0.0465116	0.0285714	0.0857143	0.0789474	0.111111	0.0344828	0.0285714	0	0	0	0.015873	0	0.0232558	0	0.0285714	0.0833333	0.0294118	0.0192308	0	0.0204082	0.025	0.027027	0.06	0	0.0769231	0.0357143	0.02	0.892857	0	0.0128205	0.0232558	0.0277778	0	0.0277778	0.0588235	0.0217391	0	0.603774	0.0327869
cg24033558	0	0	0	0.333333	0.25	1	0	0	0	0	0	0	0	0	0	0.142857	0	0	0	0	0	0	0.142857	0	0.111111	0	0	0	0	0	0	0	0	0	0.142857	0	0	0.416667	0	0	0	0.166667	0	0	0	0.2	0.25	0.209302	0.25
cg09282497	0	0.171429	0	0	0.05	0.0357143	0	0.0188679	0	0.129032	0.027027	0.0666667	0.0925926	0.0967742	0.157895	0.037037	0.0555556	0	0.027027	0	0	0.0344828	0	0	0	0	0.037037	0.037037	0	0.075	0.0434783	0.0638298	0.0434783	0.025	0	0	0.0227273	0	0.0555556	0.04	0.09375	0.075	0.0212766	0.04	0	0.0277778	0	0.0681818	0.025641
cg24080313	0	0	0	0.0454545	0	0.105263	0	0.0212766	0.0645161	0	0	0	0.0740741	0	0.0555556	0.0333333	0	0	0	0	0.0465116	0	0.027027	0	0.027027	0	0	0.025	0	0.025	0.0285714	0.0408163	0.047619	0	0	0	0.0357143	0	0	0	0.0344828	0	0.025	0	0	0.0555556	0.0192308	0.0606061	0.0204082
cg23300543	0	0	0.0434783	0	0	0.952381	0	0	0	0.0851064	0.027027	0	0.030303	0	0.0512821	0	0	0	0.0645161	0.0238095	0	0	0.0208333	0.0333333	0.105263	0.105263	0.0638298	0.0526316	0.0810811	0.0294118	0.0169492	0.878788	0.0833333	0	0.341463	0.125	0	1	0	0.0263158	0.96	0.1	0	0	0	1	0	0.947368	0
cg09420816	0.121212	0.0434783	0	0.0555556	0.125	1	0	0.0833333	0	0	0.0434783	0	0.0277778	0.111111	0.0645161	0.1	0.04	0.2	0.08	0.0333333	0.0465116	0	0.030303	0.0384615	0.0322581	0	0	0.0185185	0	0.0277778	0	0	0	0.03125	0.0588235	0	0	0.966667	0	0.0434783	0	0	0.0277778	0	0	0.0243902	0.0232558	0.918367	0.0425532
cg13963446	0.04	0	0.0526316	0	0	0	0	0	0	0	0	0	0	0	0	0	0.0416667	0	0.047619	0	0.0851064	0	0.03125	0	0	0	0.05	0.0434783	0	0.04	0.04	0.03125	0	0	0.047619	0	0.0322581		0.0909091	0	0.0606061	0.0555556	0	0	0	0.0344828	0.0238095	1	0.0689655
cg02146374	0.0416667	0.027027	0.0909091	0	0	1	0.148148	0.0192308	0	0	0.0689655	0	0.0571429	0.0869565	0	0	0	0.030303	0	0.0789474	0.0555556	0	0.04	0.0465116	0	0	0.115385	0.0444444	0.0344828	0.025641	0.025	0.734694	0.05	0.0416667	0	0	0.0425532	0.9	0	0	0.0645161	0.0357143	0.0217391	0.0740741	0.0444444	0.102564	0	0.915254	0.0192308
cg01931797	0.0285714	0.0833333	0.0740741	0.142857	0	0	0	0.025	0	0.0555556	0.0666667	0.130435	0.0384615	0	0.0555556	0.0666667	0.0833333	0	0	0	0.0681818	0.0869565	0.0384615	0	0	0	0.037037	0.0645161	0	0	0.0571429	0	0.0416667	0	0	0.0909091	0	1	0	0	0	0.0416667	0.0357143	0	0	0	0	0.833333	0.0322581
cg05180560	0	0.0714286	0.0740741	0.037037	0	0.0526316	0.0526316	0.0172414	0	0.0625	0.0357143	0	0.0566038	0.0344828	0	0.0434783	0	0.05	0	0	0	0.0833333	0.1	0	0.0540541	0.0526316	0.047619	0	0.0645161	0.0322581	0	0.0512821	0.04	0.0714286	0.0740741	0	0.0322581		0	0	0.0810811	0	0	0	0.025641	0	0	0.809524	0.025641
cg07725729	0.0327869	0.0227273	0.0465116	0.0740741	0	0	0	0.0384615	0.0333333	0.0512821	0.0338983	0.0333333	0.0526316	0.027027	0.037037	0	0.030303	0.0434783	0.0487805	0.0363636	0	0.0238095	0.0175439	0.0243902	0.0169492	0	0.0454545	0.0192308	0.0142857	0.025	0	0.02	0.0571429	0.04	0	0	0		0	0	0.0212766	0	0.0147059	0.0606061	0.0212766	0	0	0.862069	0
cg01295842	0.147059	0.2	0.0769231	0	0	0.238095	0.0714286	0.0740741	0	0.125	0	0	0.0769231	0.181818	0	0	0	0.0666667	0	0	0.0625	0	0.0555556	0	0.133333	0	0.0625	0	0	0.0714286	0.0769231	0.886792	0.047619	0	0.942857	0	0	0.925	0	0.125	0.125	0	0	0	0	0.911111	0.08	0.961538	0
cg01374047	0.0333333	0	0	0.142857	0	1	0.25	0.0227273	0	0	0	0	0	0	0	0	0	0	0.0526316	0.0344828	0	0.0666667	0	0	0.0625	0	0.0625	0	0	0	0	0.027027	0.0434783	0.0322581	0.08	0.0625	0	0.942857	0	0.0645161	0.03125	0	0.0357143	0	0.0588235	0	0.0227273	0.952381	0.0357143
cg26320410	0	0	0	0	0	0	0	0.0322581	0	0.0555556	0.0833333	0.1	0	0	0	0	0.2	0	0.142857	0.1	0.0333333	0	0	0	0	0	0	0	0	0	0.0625	0.0588235	0.0588235	0	0.111111	0	0.0434783	0.0909091	0	0	0.0625	0	0.111111	0.0625	0.0666667	0	0	0	0.037037
cg07948245	0.0416667	0	0.0454545	0.0416667	0	0	0	0.0243902	0	0	0.107143	0.0833333	0.08	0.0714286	0.037037	0	0	0.05	0	0	0.0238095	0	0.025	0.0714286	0.0277778	0.0526316	0.0909091	0.0454545	0.04	0	0	0.0540541	0.0384615	0	0	0	0	0.410256	0.0909091	0	0.04	0.0416667	0.0714286	0.037037	0	0.037037	0.139535	0.482143	0.03125
cg02424378	0.166667	0	0	0	0	0	0.125	0.0555556	0	0.1	0	0	0.285714	0	0	0	0.166667	0	0	0.111111	0.1	0.153846	0.125	0	0	0	0	0.111111	0	0	0.2	0	0.333333	0	0	0	0	0	0.4	0.25	0	0	0		0	0	0.142857	0	0
cg00039793	0.0769231	0	0.0833333	0	0.0625	0	0	0.030303	0	0	0.0588235	0	0.0869565	0	0	0.0344828	0	0.05	0.0526316	0.0322581	0.0526316	0.047619	0	0.1	0	0.0526316	0	0.0277778	0	0	0.0625	0.037037	0	0	0.0666667	0	0.09375	1	0	0.0357143	0.0454545	0	0	0	0	0.0454545	0.0740741	1	0
cg03921179	0.0277778	0.037037	0.037037	0.0263158	0.133333	0.1	0	0.0833333	0	0.0344828	0.111111	0.2	0.0540541	0.047619	0.05	0	0.05	0.129032	0.15	0	0	0.0434783	0.027027	0	0	0.0714286	0.125	0	0	0.0285714	0	0.0277778	0	0.0285714	0.0689655	0.1	0.0666667	0.96875	0.2	0.0967742	0.103448	0.0625	0	0	0.0277778	0.0344828	0.047619	0.979592	0.0425532
cg24272902	0.0192308	0.0681818	0.037037	0	0	0.0357143	0	0.027027	0.0540541	0.0714286	0.0377358	0	0.0540541	0	0	0	0	0	0.047619	0.0212766	0.0222222	0.027027	0.0285714	0	0.0212766	0.0833333	0	0.031746	0.0144928	0.0227273	0.025	0	0.0555556	0	0.05	0	0.0212766	0.0714286	0	0.0384615	0.0392157	0.037037	0.0425532	0	0	0.04	0.0322581	0	0.0327869
cg25698777	0.0294118	0	0	0	0	0.1	0.0857143	0.047619	0	0.027027	0.04	0	0	0.0322581	0.04	0	0.037037	0.117647	0.0555556	0.02	0	0	0.047619	0	0.0222222	0	0.025641	0.0416667	0.0185185	0.0384615	0.025641	0.0363636	0.0243902	0.0227273	0	0	0.0357143	0.96	0	0.0285714	0.0212766	0.025	0.037037	0.0333333	0.0227273	0.0263158	0.0138889	0.111111	0.0217391
cg01939477	0.0793651	0.0526316	0	0.285714	0.030303	0.0357143	0.0416667	0.0166667	0.142857	0.0930233	0.0232558	0	0.275	0.166667	0.148148	0.0416667	0.114286	0.0238095	0.0322581	0.0909091	0.030303	0.0384615	0.0833333	0.155556	0.08	0.333333	0.307692	0.0701754	0.0666667	0.0882353	0.0714286	0.0181818	0.0454545	0.212121	0.0540541	0.0714286	0.0769231	0.0285714	0	0.0638298	0.04	0.111111	0.0408163	0	0.0714286	0.0666667	0.0350877	1	0.0208333
cg13808240	0	0.0526316	0	0	0	0.0666667	0	0	0	0	0	0	0	0	0	0	0.0416667	0	0	0	0.0625	0.0357143	0	0.0434783	0.0625	0.125	0.0434783	0.0645161	0.0434783	0.148148	0.0333333	0	0	0	0.0909091	0	0.037037	0.972973	0	0	0.030303	0.166667	0	0.0454545	0	0	0	0.762712	0
cg07602954	0.05	0.0909091	0.0769231	0	0	0	0	0.03125	0	0.05	0	0	0	0	0	0	0.0625	0.1	0.105263	0	0.0714286	0	0.04	0	0	0	0	0	0	0.04	0	0	0.0588235	0.0588235	0.285714	0.166667	0.0909091	0.973684	0.166667	0	0	0	0	0	0	0.0833333	0.0952381	0.301887	0
cg19758758	0.0217391	0.0333333	0.0555556	0.0689655	0	0.05	0	0.0212766	0	0	0	0	0	0	0	0.03125	0.0740741	0	0.111111	0.0645161	0.031746	0	0.05	0.0285714	0	0	0.030303	0	0.047619	0.0555556	0	0.025	0	0.0322581	0	0	0	0.0769231	0	0	0	0.0555556	0	0	0.0285714	0	0.0677966	0	0.0588235
cg25005633	0.0588235	0	0	0	0.0769231	0.2	0	0	0	0.125	0.0526316	0.181818	0	0	0	0	0	0	0	0.05	0	0	0.0434783	0	0.0526316	0	0.0833333	0.0344828	0	0.0869565	0	0	0	0	0	0	0.0357143	0.930233	0.2	0	0.0625	0	0	0	0.05	0.0689655	0.047619	0.642857	0
cg11996632	0.0142857	0.0888889	0.0232558	0.0454545	0	0.925926	0.0588235	0.0408163	0.0555556	0.0232558	0.0285714	0	0.113208	0.0344828	0.025	0.030303	0.0408163	0.0566038	0	0.04	0.0151515	0.0232558	0.0344828	0.0212766	0.0172414	0	0.0263158	0.0533333	0	0.0222222	0.0392157	0.0392157	0.025641	0.025641	0	0	0.0681818	0	0	0	0.03125	0	0.0344828	0	0.025641	0.0769231	0		0.015625
cg24984523	0	0	0.1	0.0416667	0.0952381	0	0.117647	0.0232558	0	0	0.0689655	0.214286	0.0740741	0.0526316	0	0.0833333	0	0.0714286	0	0.0666667	0	0	0.0344828	0.0526316	0.0277778	0.0909091	0.105263	0	0	0.030303	0.342857	0.205882	0.115385	0.157895	0.0625	0	0	0.875	0.125	0.030303	0.047619	0.0294118	0.037037	0.0666667	0.0357143	0.0666667	0	0.977778	0.0666667
cg21181087	0.0416667	0	0.037037	0	0.0833333	0	0.117647	0.0444444	0.0454545	0.09375	0.047619	0.0714286	0.166667	0	0.0526316	0.0526316	0	0.1	0.037037	0.0333333	0.0555556	0.0869565	0.0714286	0.0526316	0.0322581	0	0	0	0	0	0	0.04	0.08	0.0434783	0	0.142857	0.0357143	0.935484	0	0	0	0.047619	0.027027	0	0	0.0625	0.138889	0.764706	0.04
cg12760261	0	0	0	0	0	0	0	0.0677966	0	0.0322581	0	0	0.108108	0.0606061	0.027027	0.025641	0	0	0.0188679	0	0.0181818	0	0	0	0	0.0714286	0.0588235	0.0416667	0.0909091	0.0384615	0	0.0217391	0	0	0.0425532	0.05	0.0408163	0.825	0	0.0227273	0	0.0185185	0.0227273	0	0.0606061	0	0	0.933333	0.047619
cg01908660	0	0	0	0	0.0666667	0.913043	0	0	0.0769231	0	0.0434783	0	0.0434783	0	0	0	0	0	0.107143	0.05	0.0454545	0	0.0285714	0.037037	0	0.0666667	0.0909091	0	0	0	0	0.0487805	0.0952381	0.0555556	0	0	0.111111	0.870968	0	0.04	0.04	0	0	0.153846	0.037037	0.0454545	0	0.941176	0.0833333
cg10171267	0.0238095	0.0243902	0.030303	0	0.0645161	0.862069	0.0416667	0	0.030303	0.0588235	0.030303	0	0.0645161	0	0	0.0285714	0	0	0	0.0238095	0.0363636	0	0.0689655	0.0294118	0.0243902	0	0.0434783	0.0408163	0.0333333	0.0294118	0.025641	0.885714	0	0	0.965517	0	0.0416667	0.941176	0.153846	0.0454545	0.741935	0.0285714	0.121212	0.037037	0.0238095	0.888889	0.04	1	0
cg20116670	0.0217391	0.0526316	0.047619	0	0	0.947368	0	0	0.1	0.0263158	0	0.1	0.0625	0	0.0714286	0.037037	0	0	0.0384615	0.0434783	0	0	0.0333333	0	0.0882353	0	0	0.0416667	0	0.0322581	0.0526316	0.853659	0.0416667	0	0	0.1	0.0344828	0.0243902	0	0.0714286	0.833333	0.0625	0.0357143	0.0769231	0	0.176471	0	0.885246	0
cg00888489	0.030303	0.0606061	0	0	0.0465116	0.027027	0.0851064	0.0625	0.0625	0.0188679	0.0285714	0.0333333	0.0188679	0	0.05	0.075	0.0540541	0.037037	0.0222222	0.0465116	0.0416667	0	0.0212766	0	0.0454545	0	0.0357143	0	0.0447761	0.0384615	0.0566038	0.025	0.1	0.0465116	0.0909091	0	0.0238095	0.954545	0	0.0294118	0.0454545	0.0178571	0.0576923	0.025	0.016129	0.04	0.0172414	0.913793	0
cg07928641	0.0447761	0.025	0	0.0384615	0.0285714	0.037037	0	0.0377358	0.0344828	0.075	0.0338983	0	0.116279	0.0909091	0.0888889	0.0571429	0.0652174	0.0980392	0.0434783	0	0.0483871	0	0.0652174	0.0487805	0.0232558	0	0	0.0714286	0	0.0540541	0	0.0566038	0.0232558	0.0857143	0.05	0	0	0.0277778	0.133333	0	0.097561	0.0566038	0.0416667	0.04	0	0.0487805	0	0.0178571	0.0625
cg05119385	0.025	0.0454545	0.030303	0.0666667	0.2	0	0.0714286	0	0	0	0	0	0	0.0625	0	0	0.047619	0.0666667	0	0	0	0.0384615	0	0	0	0	0	0	0	0.037037	0.0909091	0	0	0	0.0384615	0.176471	0	0.1	0.0625	0	0	0	0.0357143	0.142857	0.125	0.0526316	0	0.047619	0
cg17731079	0.0238095	0	0.0416667	0	0	0	0.210526	0	0	0	0.0454545	0.0625	0	0.0526316	0	0.133333	0	0	0.0555556	0	0.03125	0	0	0	0	0	0	0	0.09375	0.0277778	0.0357143	0.0263158	0	0.04	0.0322581	0	0	0	0	0.0344828	0.136364	0.0571429	0	0	0.0689655	0	0	0	0
cg15644191	0	0.1	0	0	0.117647	0	0	0.0769231	0	0	0	0	0.111111	0.0769231	0.153846	0.0833333	0	0.166667	0	0.0434783	0.030303	0.047619	0.0666667	0.2	0.0769231	0	0.125	0.133333	0.166667	0.0625	0.111111	0	0.08	0.0666667	0.166667	0.0588235	0.047619	0.785714	0.25	0.166667	0.0833333	0.214286	0.0833333	0	0.0588235	0.0416667	0	0.911111	0
cg12473285	0.0416667	0.0769231	0.0333333	0	0.111111	0.588235	0.0625	0.08	0.0588235	0	0	0	0.135135	0	0.0416667	0	0	0.0769231	0.0454545	0.0526316	0	0.0416667	0.0384615	0	0.0357143	0.25	0.037037	0	0	0.030303	0.179487	0.934426	0.130435	0	0	0	0.0666667	0.880952	0	0	0.0416667	0.0606061	0.0434783	0	0.0714286	0.933333	0.0243902	0.636364	0
cg08116199	0	0	0	0.0909091	0.142857		0.111111	0.932203	0	0.153846	0	0.5	0.05	0	0.644444	0.111111	0.0769231	0.2	0.1	0	0.0434783	0	0.0555556	0.0909091	0.0666667	0.882353	0.344828	0.117647	0.0833333	0.1	0.0909091	0.0512821	0	0.166667	0.913043	0.111111	0	0.974359		0	0.965517	0.0833333	0	0.756757	0.0714286	0.981132	0.157895	0	0
cg18634342	0.06	0.0740741	0	0.106383	0.03125	0	0	0.030303	0	0.139535	0	0.05	0.027027	0	0.0540541	0.135135	0.0454545	0	0.0285714	0.0243902	0	0.0294118	0.0625	0.0263158	0.047619	0	0.102041	0.0181818	0.0833333	0.0238095	0.0784314	0.0576923	0.0333333	0.0322581	0.0465116	0.05	0.0208333	0.5	0.047619	0.0508475	0.0925926	0	0.0416667	0.0344828	0.0188679	0.0196078	0.0892857		0.0425532
cg02286547	0.03125	0.0555556	0.047619	0.047619	0.0434783	0	0	0.0571429	0	0.04	0	0	0.0606061	0.0625	0	0	0	0	0.0454545	0.181818	0	0	0.030303	0	0	0	0	0	0.115385	0	0	0.0322581	0	0	0	0	0	0.744186	0	0	0.0434783	0	0.0833333	0.0526316	0	0.136364	0.0789474	0.962264	0.0869565
cg17330200	0.05	0.0645161	0.0588235	0	0	0	0.0357143	0.0294118	0	0.047619	0	0	0.0967742	0	0.0344828	0.0689655	0	0.0526316	0.047619	0.0277778	0	0.15	0.0384615	0.0625	0	0	0	0.0212766	0.0555556	0.03125	0.0277778	0.027027	0	0	0	0	0.030303	0	0	0.0555556	0	0.0833333	0.030303	0	0.0833333	0.0625	0.0392157	0.0294118	0.0967742
cg20099054	0.016129	0	0.030303	0	0.0625	0	0	0.0677966	0.0384615	0.0384615	0.08	0.037037	0	0.0277778	0.0512821	0.0333333	0	0.05	0.030303	0.0285714	0.0483871	0.0277778	0	0.0769231	0.030303	0	0	0.0188679	0.0227273	0.03125	0.0625	0	0.0217391	0.0238095	0.0625	0	0.03125	0.75	0.0454545	0.0588235	0.107143	0	0.0263158	0.0434783	0	0.0263158	0.037037	0.166667	0.0508475
cg02199589	0	0	0	0	0.0357143	0.1	0.0714286	0.05	0	0	0.037037	0	0	0	0	0	0	0	0	0	0	0	0.0294118	0.0689655	0	0	0.0769231	0	0	0.0208333	0	0	0	0.0333333	0	0	0.025	0.166667	0	0	0	0.037037	0.030303	0	0.15	0	0.0263158	0.888889	0
cg19960692	0.0377358	0.0212766	0.0576923	0.0196078	0.0344828	0.0645161	0.027027	0.0422535	0.0454545	0.0666667	0.0238095	0.0277778	0.0217391	0	0.0222222	0.0606061	0	0	0.0392157	0.0344828	0.0649351	0	0.02	0.0277778	0.0166667	0	0.0344828	0.0147059	0	0.0166667	0.04	0.0508475	0.037037	0.0784314	0.047619	0	0.0196078	0.958333	0.2	0.0361446	0	0	0.0204082	0.108108	0.0444444	0.037037	0.04	0.96	0.0327869
cg01733673	0	0	0.0588235	0.0714286	0	0	0.0909091	0.153846	0	0.0769231	0.0952381	0	0.142857	0.0833333	0	0	0	0	0.136364	0.105263	0.0344828	0.111111	0	0	0	0	0	0	0.0526316	0	0.111111	0	0.111111	0.153846	0.111111	0	0	0	0	0.0588235	0.0869565	0.1	0.0833333	0	0.0434783	0	0	0.1875	0
cg12804441	0.0625	0.1	0	0	0	0	0.0434783	0	0	0.0769231	0	0.0769231	0.0869565	0.0588235	0	0.0666667	0	0.117647	0.0833333	0	0	0.05	0.172414	0	0.0714286	0.2	0	0.0740741	0	0.0344828	0	0.0322581	0.0666667	0.0588235	0.230769	0.0625	0.037037	0.0526316	0	0.12	0	0	0.0357143	0.0588235	0	0	0	0.0434783	0.0217391
cg17971531	0	0.142857	0	0	0.142857	0	0	0.0588235	0	0	0	0	0.3	0	0	0.5	0	0	0	0	0	0	0	0.222222	0	0	0	0	0.166667	0	0.0833333	0.0833333	0	0	0	0	0.111111	0	0	0	0	0	0	0.111111	0	0.181818	0	0.0909091	0.176471
cg01236325	0.0540541	0	0.0277778	0	0.111111	0.653846	0	0	0.0625	0.027027	0	0.0714286	0.0333333	0.0909091	0	0.210526	0.0555556	0.0526316	0.05	0.05	0.0566038	0	0.0434783	0.0285714	0.115385	0	0.0555556	0.0217391	0.025641	0.0625	0	0.037037	0	0.0555556	0.111111	0.0833333	0.0277778	0.958333	0	0.107143	0	0	0.0238095	0.1	0.0681818	0.03125	0.0196078	0.9375	0.0810811
cg24078363	0	0	0	0	0.142857	0	0	0	0	0.0714286	0	0.0909091	0	0	0	0	0	0	0	0	0.0606061	0	0	0	0.0555556	0	0	0.0714286	0.0555556	0	0	0	0.0833333	0	0	0.125	0	0.969697	0	0.125	0	0.0833333	0	0	0.0454545	0.0909091	0	0.884615	0
cg08641866	0.0882353	0	0.0454545	0	0.047619	0	0	0.0697674	0	0.025	0	0	0	0.04	0	0.0555556	0	0.0625	0.0344828	0.03125	0.0566038	0	0.1	0.0434783	0.0869565	0	0.15	0	0.0769231	0	0	0.025	0.1	0	0	0	0	0	0	0.0714286	0	0	0	0.0833333	0	0.0689655	0.0277778	0	0.0263158
cg06686826	0.0322581	0.111111	0.0263158	0	0	0	0.214286	0.0625	0.0666667	0.09375	0.0526316	0	0	0.04	0	0	0.0454545	0.0666667	0.0869565	0.153846	0	0	0.075	0.0454545	0	0	0.0869565	0.0555556	0	0.0322581	0.115385	0.0857143	0	0	0	0	0.0571429	0.04	0	0	0	0.047619	0	0.0555556	0	0.0555556	0.0967742	0	0.0487805
cg00269643	0.027027	0	0.03125	0	0	0	0	0.0188679	0.0555556	0.0277778	0	0.0625	0.102041	0.0645161	0.0294118	0	0.030303	0.0714286	0	0	0.06	0.0322581	0.0333333	0.0454545	0.0465116	0	0.0714286	0	0	0.111111	0.0487805	0	0	0.0606061	0.0689655	0.1	0	0.970588	0	0	0	0.0487805	0	0	0.0625	0.0487805	0.0181818	0.704545	0.0566038
cg10433104	0	0	0	0	0	0	0	0.0253165	0	0.0238095	0	0	0.027027	0.0357143	0	0.0869565	0	0	0	0	0.03125	0.05	0	0.0789474	0.0222222	0	0	0	0.0384615	0	0.02	0	0	0.0588235	0	0	0		0.0416667	0	0.0208333	0.0178571	0	0.0294118	0.025	0	0.0545455	0.953488	0.0731707
cg26832062	0	0	0	0	0.142857	0	0	0.1	0.166667	0.111111	0	0	0.0833333	0	0	0	0	0	0	0	0	0.111111	0.0588235	0	0	0	0	0	0	0	0	0	0.0714286	0	0	0	0	0	0.125	0	0	0	0	0	0	0.0714286	0.04	0.0769231	0
cg01417569	0.102564	0.0882353	0.0857143	0.0645161	0.037037	0	0.0952381	0.0666667	0.04	0.121951	0.0285714	0	0.148148	0	0.037037	0.111111	0.0666667	0	0.0681818	0.105263	0.113208	0	0.0243902	0.047619	0.0384615	0	0.0714286	0.0363636	0	0.103448	0.0465116	0.0769231	0	0.0526316	0.0882353	0	0.030303	0	0.166667	0.0697674	0.0285714	0.0540541	0.105263	0.075	0.0857143	0.142857	0	0.0465116	0.121951
cg23624671	0.0909091	0.0666667	0.105263	0.166667	0.2	0	0	0.0869565	0	0	0	0.333333	0.0588235	0	0	0	0	0	0	0.125	0	0	0	0.125	0	0.2	0	0.0833333	0	0.125	0	0.0588235	0	0	0	0	0	0		0.0769231	0	0.0666667	0.1	0	0	0.0769231	0.0666667	0.142857	0.0285714
cg05078238	0	0	0	0	0	0.5	0.125	0	0.333333	0.125	0.333333	0	0.166667	0	0	0.428571	0	0	0	0	0	0	0.111111	0	0	0	0.2	0.111111	0	0	0.25	0	0	0	0	0	0.2	0.166667		0.2	0	0	0.333333	0	0	0.142857	0	0.142857	0
cg26356462	0.117647	0.027027	0	0	0.030303	0.1	0	0.0178571	0	0.0188679	0	0	0.15625	0	0.0227273	0	0	0.030303	0	0.111111	0.0149254	0	0.0222222	0.0285714	0.025	0	0.0384615	0.0178571	0.0175439	0.0243902	0	0.0697674	0.0243902	0.025641	0	0	0.0350877	0.974359	0	0	0.0217391	0	0.0606061	0	0.075	0.025	0.0535714		0.0208333
cg07079407	0.185185	0	0	0.0416667	0	0.0384615	0.0555556	0	0	0.0689655	0.0869565	0	0	0	0	0	0.04	0.0434783	0	0.0689655	0.0232558	0.0769231	0.0454545	0	0.0196078	0.1	0	0	0	0.0526316	0.025641	0	0.0740741	0.04	0	0	0	0.05	0.142857	0.0392157	0.09375	0.0344828	0.0294118	0.0434783	0	0	0.0384615	0	0
cg15190792	0.0232558	0.0285714	0	0.0153846	0.0487805	0	0.0645161	0	0.0222222	0	0	0.0740741	0.0487805	0	0	0.0512821	0	0	0.0344828	0	0.0125	0	0	0.0243902	0	0	0	0.015873	0.0357143	0	0	0.0333333	0.0425532	0.04	0	0	0.02	0.894737	0	0	0.0243902	0.0204082	0.0232558	0	0.0263158	0.0545455	0	1	0.0238095
cg09225537	0.0384615	0	0	0	0	0.904762	0	0.0263158	0	0	0	0.111111	0.0833333	0	0	0	0	0	0.1	0.037037	0.0238095	0.0555556	0.0571429	0	0.0625	0	0.0952381	0	0.0526316	0.0344828	0.117647	0	0	0.0434783	0.04	0	0.0344828	0.928571	0.0909091	0.0333333	0.0555556	0.0344828	0.030303	0.0869565	0	0.0571429	0.0789474	0.977778	0.0263158
cg22816651	0	0	0.0555556	0.0465116	0.08	0	0.025641	0.0377358	0	0.0285714	0.0322581	0	0	0.0322581	0	0	0.037037	0	0.0322581	0	0	0.037037	0	0	0	0	0.0555556	0.037037	0	0	0	0.0769231	0	0.0227273	0.030303	0	0.0263158	0.0769231	0	0	0.105263	0.097561	0.0188679	0	0	0	0	0.0416667	0.0263158
cg12404798	0	0.105263	0.111111	0	0.1		0.125	0	0	0.105263	0	0	0	0.1	0	0	0	0.1875	0.105263	0.0416667	0.027027	0	0.0512821	0.0555556	0	0.125	0.0714286	0.136364	0.04	0	0	0	0.142857	0.0588235	0	0	0.173913	0.681818	0	0.0384615	0.142857	0.0952381	0.0555556	0.0833333	0.0625		0.1	0.955556	0.047619
cg17935210	0.0196078	0.0454545	0.0714286	0.0357143	0.0454545	0.785714	0.12	0.984127	0	0.0333333	0	0.047619	0	0.0571429	0.971429	0	0.0333333	0	0	0.0277778	0.0597015	0.0645161	0.0294118	0.0540541	0.0571429	0.521739	0.105263	0.04	0	0	0.0454545	0.878788	0.030303	0.0357143	0.0961538	0.0769231	0.135135	0.884615	0	0	0.04	0	0	0.047619	0	0.923077	0.0227273	0.181818	0
cg14214685	0.0491803	0	0.0263158	0.0196078	0.030303	0	0	0.0344828	0	0.142857	0.0217391	0	0	0.0833333	0.030303	0	0	0	0	0.0392157	0.0263158	0	0.0444444	0.025641	0	0.047619	0	0.0408163	0.0196078	0.0625	0.0208333	0.0192308	0	0.097561	0	0	0.0185185	0	0	0.0153846	0.0754717	0.0625	0.0178571	0	0	0	0.015873	0	0.031746
cg14397459	0.0285714	0.0344828	0.0333333	0.0689655	0	0.133333	0	0	0.176471	0	0.0322581	0	0	0	0	0	0	0.0588235	0	0	0.0377358	0.0714286	0	0	0.0294118	0.125	0	0	0.025641	0.133333	0.0263158	0.027027	0	0	0	0	0.030303	0.882353	0	0	0.0909091	0.0322581	0.103448	0	0.0294118	0	0.0243902	0.707317	0
cg19437142	0	0.0487805	0	0.0483871	0.0810811	0.9	0.030303	0.946429	0.0384615	0.0243902	0.0333333	0.0952381		0.0243902	1	0.0545455	0.0625	0.0227273	0.030303	0.097561	0.0816327	0.0666667	0.0681818		0.105263	1	0	0.037037	0.0447761	0	0.0888889	0.0491803	0.0408163	0.0392157	0.851852	0.0645161	0.0576923	0.742857	0	0.0285714		0	0.948718	0.703704	0.0681818	0.96			0.0172414
cg10519766	0	0	0.09375	0	0	0	0	0.0208333	0	0	0	0	0	0	0	0	0	0.0344828	0.0322581	0.0434783	0.0217391	0	0	0	0	0.0555556	0.05	0.0555556	0	0.0689655	0	0.0967742	0	0	0	0	0.09375	0	0.117647	0.0277778	0.0909091	0.09375	0	0	0.121212	0.0666667	0	0	0
cg19449219	0.0384615	0.0175439	0	0.0172414	0	0.0416667	0	0.0147059	0.027027	0	0.0212766	0	0.0172414	0.0333333	0.027027	0.025	0.0227273	0.0169492	0	0.0232558	0.0149254	0	0	0	0.0166667	0	0	0	0.0243902	0.0227273	0	0.0149254	0	0.027027	0	0	0	0	0	0.0263158	0.0178571	0	0	0	0.0185185	0	0.0181818	0	0.0131579
cg04246999	0.0196078	0	0	0	0.0344828		0.107143	0.0434783	0.0833333	0.0526316	0.03125	0	0.0645161	0	0.0285714	0	0	0.075	0.105263	0.025	0.015625	0	0.0285714	0	0.025	0	0	0.0204082	0.04	0	0	0.0612245	0.0238095	0	0.0238095	0	0	1	0	0.0178571	0.0588235	0	0.0789474	0	0	0	0	0.8	0.0169492
cg23209255	0	0.08	0.0869565	0.0263158	0	0.0666667	0.0434783	0.0740741	0.0666667	0.0277778	0	0	0.216216	0	0.130435	0	0.0869565	0.0384615	0.0571429	0	0	0	0	0	0.0227273	0	0.047619	0.0909091	0.0606061	0	0	0.0588235	0.0666667	0.111111	0.047619	0.0833333	0.027027	0.0740741	0	0.0588235	0.0555556	0.0294118	0.0666667	0.0454545	0	0	0	0	0.0222222
cg03303162	0.037037	0	0.04	0	0.047619	0.4	0.0384615	0.0833333	0.0833333	0	0.142857	0.130435	0.2	0.129032	0.037037	0.0869565	0.26087	0.0909091	0.184211	0.104167	0.12069	0.0243902	0.047619	0.030303	0.0344828	0.0322581	0.0454545	0.03125	0.104167	0	0	0.810811	0.0344828	0.0666667	0.103448	0	0.0408163		0.166667	0.0625	0.777778	0.0697674	0.0625	0.136364	0.0625	0.28	0.0784314	0.934426	0.0196078
cg17584241	0	0	0.111111	0	0	0	0	0	0.0833333	0	0.0434783	0	0.0285714	0	0.0666667	0	0	0	0.0285714	0.0833333	0.0169492	0	0.0714286	0.0333333	0.0227273	0.1	0.047619	0.0169492	0.0952381	0.111111	0.0285714	0	0.0416667	0.03125	0.0243902	0	0.105263	0.0689655	0	0.0217391	0	0	0.025641	0	0	0.0344828	0.05	0.954545	0.047619
cg24045935	0.0434783	0	0	0	0.047619	0.875	0	0.947368	0	0.0294118	0	0	0.967742	0	0.846154	0	0.921053	0.0714286	0	0	0	0	0	0.6875	0.030303	0	0.333333	0	0	0.593909	0	0.0980392	0.0294118	0.0588235	0.05	0	0	1	0	0.0294118	0.973684	0.037037	0.851852	0.666667	0.0454545	0.846154	0.929825	0.925926	0
cg20618750	0.0357143	0.0666667	0.027027	0	0.0357143	0.0416667	0.037037	0.0666667	0	0.0227273	0	0.05	0	0	0	0	0.0294118	0.0357143	0.03125	0	0.0208333	0	0	0.04	0.025	0	0	0.0147059	0.05	0.027027	0	0.0277778	0.0238095	0	0.0625	0.0666667	0.0222222	0.606061	0.0833333	0.0196078	0.030303	0.1	0.027027	0	0	0.025	0.0222222	0.909091	0.0243902
cg09694403	0.0833333	0.0416667	0	0.0588235	0	0.125	0	0	0.0625	0.0645161	0	0	0	0	0.0526316	0.0769231	0	0	0	0	0.02	0.05	0	0	0.0666667	0	0	0	0.0333333	0.0666667	0.0384615	0	0.0454545	0	0	0.1	0	0.892857	0	0.0208333	0.04	0	0.0243902	0	0.03125	0	0	0.45	0
cg03878377	0.0322581	0.025	0.0425532	0	0	0.96	0.0454545	0.0172414	0	0.0169492	0	0	0	0.0487805	0.0238095	0	0.0465116	0.0344828	0	0	0.047619	0	0.025641	0.0363636	0.0285714	0.08	0.0192308	0.0625	0.0175439	0.0333333	0.0634921	0.0491803	0	0	0	0	0.0144928	0.885714	0	0.0361446	0.0535714	0.037037	0.0227273	0.025	0.0208333	0	0.0298507	0.5	0.0169492
cg04351169	0	0.0384615	0.0333333	0.0322581	0	0	0	0.0142857	0	0.0166667	0.0714286	0.0434783	0	0	0.0487805	0.0243902	0.0740741	0.0333333	0	0.027027	0	0	0.0434783	0.025	0	0	0	0.04	0.0263158	0.0263158	0	0.0166667	0	0.0606061	0	0	0	0.0344828	0	0	0	0	0	0.0277778	0	0.0571429	0.0285714	0.015873	0.0697674
cg09403274	0.0298507	0.0227273	0.0185185	0	0.0769231	0	0	0.0163934	0.0588235	0.0545455	0.05	0	0	0	0.0909091	0.0681818	0.0576923	0.0576923	0.0172414	0.016129	0.0375	0.0238095	0.1	0.05	0.0508475	0	0.0645161	0.046875	0.0793651	0	0.0612245	0.0357143	0.015873	0	0.0909091	0	0	0.25	0	0.112676	0.0416667	0.0735294	0.0153846	0.0243902	0.0882353	0.025641	0	0.0212766	0
cg11655418	0	0	0.0588235	0.037037	0.0277778	0.0322581	0.037037	0	0	0.05	0	0	0	0.0192308	0	0.0392157	0	0.0416667	0	0	0	0	0.0217391	0	0.0338983	0	0	0.0149254	0.028169	0.0461538	0	0.0392157	0.0930233	0.047619	0	0	0.0638298	0	0.0769231	0	0.0178571	0.0151515	0.0512821	0.0588235	0.0217391	0	0	0.850746	0
cg22640213	0	0	0	0.0392157	0.0454545	0	0	0.02	0	0.0535714	0.0625	0	0	0	0	0.04	0	0	0.0606061	0.075	0.0151515	0	0	0.0227273	0.0227273	0.037037	0.030303	0	0.0666667	0.0217391	0.0545455	0.0909091	0	0	0	0.0416667	0	0.6	0.0666667	0	0	0	0.0454545	0	0	0.0227273	0.0133333	0.836735	0
cg14144513	0	0.0384615	0	0	0	0	0.0555556	0.027027	0.0740741	0.0882353	0	0	0	0	0	0.0555556	0.0333333	0.125	0.030303	0	0	0	0.03125	0.0333333	0.0666667	0	0.030303	0	0.027027	0.05	0.030303	0.0294118	0.0769231	0	0	0	0	0.810811	0.1875	0.0606061	0.0833333	0	0	0	0	0.0294118	0	0.944444	0.025
cg22346119	0.0555556	0	0	0	0	0	0	0.0344828	0.111111	0.0555556	0	0	0	0	0	0.111111	0	0	0	0.0833333	0	0.0769231	0.0714286	0	0	0	0	0.125	0.0714286	0	0	0	0	0	0.05	0	0.0625	0.0909091	0.333333	0	0	0	0.117647	0	0	0	0.0454545	0	0.0526316
cg11576659	0.0869565	0	0.0357143	0	0	0.0416667	0	0.0392157	0	0	0.0333333	0.0909091	0.0512821	0	0	0	0.0344828	0.0344828	0	0	0.0227273	0	0	0	0	0	0.0789474	0.0227273	0.0465116	0.0333333	0.0571429	0	0	0.0357143	0	0	0.0952381	0.833333	0	0.0243902	0.0857143	0	0.0638298	0	0	0.0243902	0.0208333	0.0851064	0
cg14780681	0	0	0.0526316	0.0714286	0	0.913043	0	0.980769	0.133333	0.142857	0.1	0.25	0	0	0.875	0	0	0.0833333	0	0	0.0952381	0	0.04	0.0588235	0.0384615	1	0	0.0666667	0.0454545	0.45	0.0344828	0.953488	0.25	0.0555556	0.888889	0	0.0384615	0.807692	0	0	0.484848	0.0625	0	0.714286	0	0.125	0	0.948276	0
cg16028064	0	0	0.08	0.047619	0	0	0	0.037037	0.1	0	0.05	0.105263	0.03125	0.105263	0.0588235	0	0	0.047619	0.142857	0.0740741	0	0	0	0.04	0.0645161	0.111111	0	0.0357143	0	0.0625	0	0.946429	0.03125	0	0	0	0	0.866667	0	0	0.0434783	0	0	0	0.0526316	0.111111	0	0.923077	0.027027
cg06782351	0	0.0540541	0.0833333	0.05	0.0833333	0	0	0.078125	0.0952381	0.0175439	0.09375	0.0357143	0.0454545	0	0.0540541	0	0.03125	0	0.0555556	0.0681818	0.0405405	0.047619	0	0.0833333	0.0377358	0	0.0909091	0.0416667	0.0307692	0.0681818	0	0.0163934	0	0.0408163	0.0344828	0	0.0465116	0.0263158	0.272727	0.227273	0.125	0.111111	0	0	0	0.0714286	0.0166667	0.0188679	0.0188679
cg25451874	0.037037	0.0238095	0.0238095	0	0.030303	0.933333	0	0	0.047619	0	0	0.03125	0	0.0322581	0	0.0714286	0	0	0.0188679	0	0	0.1	0.108696	0	0.0344828	0	0	0.0196078	0.037037	0.0333333	0.0232558	0.0566038	0.0461538	0	0.480769	0	0	0	0	0.0357143	0.615385	0.0204082	0.0188679	0	0	0.827586	0.0147059	0.947368	0.0384615
cg08891656	0.02	0.107143	0.0277778	0.0454545	0	0	0.0909091	0	0	0.0208333	0.0384615	0.1	0	0.075	0.0833333	0.147059	0.243243	0	0.0666667	0	0.0163934	0.0952381	0.03125	0.0232558	0.02	0	0.0322581	0.0178571	0.0434783	0.047619	0.02	0.0217391	0	0.0434783	0.0606061	0	0.0416667	0	0	0	0.0263158	0.0222222	0.0163934	0.027027	0	0	0.0178571	0.921569	0.03125
cg26879945	0	0.03125	0.0555556	0.0285714	0.05	1	0.0454545	0	0.0454545	0.0714286	0	0.0588235	0.0408163	0.107143	0.0869565	0	0.107143	0	0.0454545	0	0.0588235	0	0.0697674	0	0	0	0.0833333	0.0612245	0.0416667	0.0243902	0.027027	0	0.037037	0	0	0	0	0.860465	0.0909091	0.0243902	0.0333333	0.0285714	0	0	0	0.0232558	0.0227273	1	0.05
cg07203352	0.0208333	0.0555556	0	0	0.0322581	0	0.0384615	0.0740741	0	0.030303	0.0263158	0.0769231	0	0	0.0666667	0.0769231	0	0.0645161	0	0	0.0508475	0	0.0666667	0.0625	0.0434783	0	0	0.0833333	0	0.0851064	0.025641	0.0512821	0.0416667	0.0689655	0	0.0714286	0	0.0322581	0	0.0185185	0	0.037037	0	0.037037	0	0.0833333	0.0185185	0.097561	0
cg00603871	0.153846	0.170732	0.0384615	0.0851064	0	0.0384615	0.0294118	0.0166667	0.0357143	0.125	0	0	0.0181818	0.0666667	0.0192308	0.0277778	0.0444444	0	0.0227273	0.0434783	0	0	0.847826	0.139535	0	0.047619	0.0697674	0.0408163	0.0178571	0.0952381	0.06	0.0961538	0.0909091	0.896552	0.85	0.470588	0.0175439	0.862069	0.25	0.0461538	0.0810811	0.0185185	0	0.0277778	0.09375	0.0444444	0.0483871	0.75	0.047619
cg19862860	0.0344828	0	0	0	0.115385		0	0.906977	0	0	0	0.117647	0.965517	0	0.0384615	0	0.0909091	0	0.05	0.0666667	0.0357143	0.0769231	0.0666667	0.972222	0.0625	0.416667	0.964286	0	0	0.923077	0.0555556	0.40625	0	0	0	0	0.0344828	0.810811	0.2	0.0588235	0.53913	0.0526316	0	0.970588	0	0.1875	0.945205		0.0416667
cg20412250	0	0	0.0238095	0.0392157	0	0	0.0294118	0	0.0322581	0	0.027027	0	0	0.0277778	0.0882353	0	0	0	0	0	0	0	0.0491803	0	0	0.1	0.0243902	0	0	0.0243902	0.0238095	0.0217391	0	0	0	0	0	0	0	0	0	0	0.0204082	0	0	0	0	0	0.0363636
cg05034139	0.0273973	0	0.0181818	0	0.0322581	0.888889	0.037037	0	0.0263158	0	0	0.105263	0.0416667	0	0.121212	0	0	0	0.0238095	0	0.025641	0	0.0333333	0	0.0392157	0.0869565	0.0606061	0.0344828	0	0.0208333	0	0.0175439	0	0.025641	0.0192308	0.0526316	0.05	0	0	0.0208333	0.0208333	0.025	0.0204082	0.030303	0.0588235	0	0	0.952381	0.08
cg09173344	0.0833333	0	0.0526316	0	0	0	0	0	0	0	0	0	0	0	0	0.047619	0	0	0	0.166667	0.0344828	0	0	0	0	0	0.05	0	0	0.0869565	0	0	0	0.0434783	0.05	0	0	0.0681818	0	0	0	0	0	0.0526316	0	0	0.0952381		0
cg12599581	0	0.0769231	0	0.0666667	0.0833333	0.451613	0	0.0555556	0	0	0	0.0909091	0	0	0	0.1	0	0	0.230769	0	0	0	0	0.0714286	0	0	0	0	0	0	0	0	0	0.105263	0	0	0.047619		0	0.0526316	0.0952381	0	0.0666667	0	0	0	0.0555556	0.87037	0
cg25227227	0	0	0.0344828	0	0	0	0	0.0555556	0	0	0	0	0	0.0769231	0	0	0	0	0	0.0857143	0	0.1	0	0	0.0344828	0	0	0.0277778	0.0714286	0.027027	0	0.0357143	0.133333	0	0.04	0	0	0	0	0	0.0555556	0	0.0322581	0.117647	0	0.0357143	0.025641	0.0357143	0
cg22225258	0.0384615	0	0.0181818	0	0.0384615	0	0.0909091	0	0	0	0.0434783	0	0.0263158	0.04	0	0.03125	0	0	0	0.0869565	0.0212766	0	0.0512821	0.0357143	0	0.1	0.04	0	0	0	0	0.037037	0	0.0344828	0.0882353	0	0.0454545	0.0810811	0	0	0.03125	0	0	0	0	0	0.0416667	0.05	0
cg06073471	0	0.0322581	0.0357143	0	0	0.047619	0.0333333	0.0196078	0	0.0425532	0	0	0.0232558	0	0	0.04	0.0344828	0.0333333	0	0.030303	0	0.09375	0	0	0.0169492	0	0	0.0444444	0	0.0222222	0.047619	0	0.025641	0.037037	0	0	0.0350877	0	0	0.0416667	0	0.0425532	0.0606061	0.0294118	0	0.0606061	0.0149254	0	0.0208333
cg09909775	0	0	0	0	0	0	0.0434783	0.025641	0	0.0645161	0.0416667	0	0	0	0	0	0.0434783	0	0	0	0	0	0	0	0.0333333	0	0.04	0	0	0	0	0	0.05	0	0	0	0	1	0	0	0	0	0.0416667	0	0	0	0	0.969697	0
cg09268566	0.0540541	0.0454545	0	0	0	0	0.0588235	0	0.0869565	0	0	0	0	0.0384615	0	0	0.0689655	0.03125	0.0344828	0	0.0357143	0	0	0.025	0.027027	0	0	0.027027	0.0243902	0	0	0.0576923	0.0238095	0.030303	0.04	0.0454545	0	0.0357143	0	0.0566038	0	0.0512821	0.025641	0.0512821	0	0	0.0166667	0.972603	0.0192308
cg21848532	0.0350877	0.111111	0	0	0	0	0.04	0.0322581	0.0625	0.0434783	0	0	0.0652174	0	0	0	0	0	0	0.0204082	0.0422535	0.0882353	0	0	0	0	0.0606061	0	0	0	0.108108	0.0217391	0	0.0294118	0	0	0.0769231	0.135135	0	0.0508475	0	0.0454545	0	0.0512821	0.025641	0.0277778	0.0645161	0.0444444	0.0851064
cg08967106	0	0	0.0769231	0.037037	0.0588235	0.928571	0.0526316	0.0227273	0.133333	0.0243902	0.166667	0.0909091	0.15	0.190476	0.0666667	0.222222	0.111111	0.0909091	0.0434783	0	0.0238095	0	0.075	0	0	0	0	0.0344828	0	0	0.0294118	0.0181818	0.0454545	0.05	0.0714286	0.0909091	0	0.166667	0.0714286	0.0909091	0	0	0.1	0.0952381	0.157895	0	0.0322581	0.938776	0.025641
cg22126914	0.0327869	0.0243902	0.0816327	0.0612245	0.0606061	0	0	0	0.0769231	0.0333333	0.0526316	0.0588235	0.0188679	0.1	0.0277778	0	0.0444444	0	0.0277778	0.0434783	0.0307692	0.0555556	0.0208333	0	0.012987	0	0.0212766	0.0545455	0	0	0.0754717	0.0465116	0.0666667	0	0.0512821	0	0.025	0.96	0	0.0545455	0.0465116	0.0508475	0.0232558	0.0833333	0.0588235	0	0	0.941176	0.0175439
cg26057380	0.0952381	0.0833333	0.0434783	0	0	0.111111	0	0.107143	0	0.05	0.0666667	0	0.125	0.0526316	0	0.0588235	0.117647	0	0.0384615	0.0322581	0.030303	0.0526316	0.0769231	0	0.0454545	0.166667	0.0769231	0.0689655	0	0.277778	0.111111	0.0689655	0.0769231	0	0	0	0	0	0.25	0	0.0625	0.133333	0.153846	0.125	0.047619	0	0.108108	0.0769231	0
cg26349454	0.04	0	0.0555556	0.0277778	0	0.08	0.0322581	0.0243902	0.0571429	0.0606061	0.03125	0	0.0625	0.037037	0.03125	0.030303	0	0	0	0	0.0357143	0.0434783	0	0.131579	0.030303	0	0	0.09375	0	0.0285714	0.129032	0.912281	0.0294118	0	0	0	0.1	0.0322581	0.230769	0.030303	0.0666667	0.0769231	0	0.0434783	0.103448		0	0.935484	0
cg23620822	0.0833333	0	0.0851064	0.0425532	0.263158	0.0625	0	0.0666667	0.103448	0.113636	0.0666667	0.047619	0.117647	0.0416667	0.111111	0.0357143	0.0454545	0.0833333	0.0333333	0.285714	0.0204082	0.0833333	0.363636	0.0857143	0.0555556	0	0.04	0.0185185	0.0909091	0.0465116	0.205882	0.05	0.139535	0.0869565	0.027027	0	0.342857	0.230769	0.2	0.027027	0.137931	0.107143	0.0277778	0.0666667	0.0697674	0.2	0.415094	0.0540541	0.295455
cg22024370	0	0.0833333	0	0	0	0	0	0	0	0.125	0.05	0	0.0416667	0.0588235	0	0	0	0.0666667	0.0526316	0	0.025	0	0	0	0	0	0	0	0.114286	0.0384615	0	0.0606061	0.0416667	0	0.0434783	0	0	0.98	0	0.0285714	0.030303	0.0333333	0	0	0	0	0.0909091	0.969231	0.0238095
cg17279524	0.0172414	0.08	0	0	0	0	0	0.0178571	0	0	0.0512821	0	0.115385	0.0357143	0.03125	0.0769231	0.0645161	0	0.0333333	0	0.0384615	0.0285714	0	0.0294118	0.0263158	0.0810811	0	0	0	0.025641	0	0.0638298	0.130435	0.0512821	0.0689655	0.0588235	0.025	0.04	0	0.0208333	0.0322581	0	0.0909091	0.0645161	0.027027	0.0526316	0.0384615	0.1	0
cg12593223	0.0204082	0	0.166667	0.04	0.181818	0.972222	0.025641	0	0	0.0357143	0	0	0.0408163	0	0.0196078	0.0196078	0.0357143	0.015873	0	0	0.0136986	0	0	0	0.189655	0.025	0.030303	0.031746	0.015625	0.136364	0.169811	0.943396	0.214286	0.0740741	0.9375	0.0384615	0.037037	0.947368	0	0.0204082	0.0222222	0.030303	0.468085	0.0434783	0		0.333333	0.981132	0.0694444
cg16699715	0.0909091	0	0.0185185	0.0740741	0	0	0.0625	0.0909091	0	0.0454545	0	0.04	0.105263	0	0.0857143	0.0833333	0.0612245	0.0769231	0.0769231	0.05	0.0816327	0.0512821	0.0869565	0	0.0714286	0	0.0909091	0.0454545	0.0512821	0.0465116	0.0444444	0.0263158	0.0588235	0	0	0	0.0196078	0.703704	0	0	0	0	0	0	0.0540541	0	0.0181818	0.321429	0.0178571
cg06185423	0.097561	0.0454545	0.08	0.0588235	0.0454545	0	0	0.0238095	0	0.1	0	0	0.0689655	0	0.117647	0.176471	0	0	0	0.0454545	0.0196078	0.0625	0.0540541	0.137931	0	0	0.05	0.0526316	0.0487805	0.03125	0.047619	0.0263158	0	0.0833333	0.0384615	0	0	0.904762	0	0.047619	0.2	0	0.04	0.0555556	0.0333333	0.0285714	0.0487805	0.0217391	0.116279
cg06049295	0.0434783	0	0	0	0	0	0.0555556	0.0555556	0	0	0.0526316	0.1	0	0	0.0909091	0	0.117647	0	0	0	0.0714286	0.2	0.0344828	0.037037	0.0357143	0	0.125	0.133333	0	0.0714286	0.0625	0.0714286	0.0625	0	0	0	0	0.166667	0	0.2	0.0357143	0	0	0.047619	0	0	0.0714286	0.04	0.030303
cg12727462	0	0.0909091	0	0	0	0	0.0625	0	0	0.0454545	0.125	0	0	0.047619	0	0	0	0	0	0	0	0	0	0	0	0	0	0.0416667	0	0.0285714	0	0	0	0.1	0	0	0	0	0	0	0	0	0	0.105263	0	0	0.0555556	0.05	0
cg04278162	0.0204082	0	0	0	0.0416667	0	0.0606061	0	0.0434783	0.05	0	0.0833333	0	0.03125	0	0	0.0769231	0	0	0.0740741	0.0350877	0.0645161	0	0.0625	0	0.0833333	0	0.0416667	0.0444444	0.0909091	0.04	0	0	0.137931	0	0.0434783	0.0208333	0.941176	0	0.0344828	0.0294118	0.0232558	0	0.0666667	0	0.0322581	0	0.84058	0
cg26828909	0	0.0666667	0	0.0384615	0	0	0.0869565	0	0	0.0625	0	0	0.0322581	0.0740741	0.0689655	0	0.0243902	0	0	0.0222222	0.0425532	0.047619	0	0	0	0	0.0606061	0.0277778	0.0217391	0	0.04	0.0645161	0	0.0277778	0	0	0	0.941176	0	0	0	0.0540541	0	0.0526316	0	0.0833333	0.0377358	0.878049	0.0263158
cg02258246	0.0816327	0	0.0322581	0.05	0	0.133333	0.08	0.0638298	0	0.0243902	0	0.0967742	0.0869565	0	0.0322581	0.0416667	0.0333333	0.0232558	0	0.108108	0.0185185	0	0	0.0555556	0.0222222	0	0.037037	0.0208333	0.03125	0.0625	0.0294118	0.025641	0	0.0588235	0.0731707	0	0.0444444	0	0	0	0	0	0.0857143	0.08	0.025	0	0	0.932203	0
cg16999636	0.0285714	0.0512821	0.0434783	0.0208333	0	0.964286	0	0.0377358	0	0.0204082	0.0606061	0.0645161	0.0666667	0	0.0294118	0	0	0.0217391	0.0285714	0.0869565	0.0263158	0	0.0227273	0.107143	0.0487805	0	0	0.0508475	0	0.0222222	0.0212766	0.0238095	0.0204082	0.0277778	0	0	0.0144928	0.955556	0	0	0.0232558	0.0175439	0.0327869	0	0.0857143	0.794118	0.0185185	0.942857	0.0298507
cg22491225	0.0540541	0.0714286	0	0	0.0434783	1	0.117647	0	0	0	0	0	0	0	0.0833333	0.1	0.04	0	0	0	0.0526316	0.047619	0.030303	0.05	0.0434783	0	0	0	0	0	0.027027	0	0.030303	0	0.04	0.1	0	0.969697	0.1	0	0	0	0	0.0434783	0	0	0.0238095	0.909091	0
cg21790626	0.0512821	0.0697674	0.0227273	0.117647	0.0285714	0.71875	0.047619	0.657534	0.0666667	0.166667	0.0625	0	0.3	0.0294118	0.959184	0.0967742	0.0967742	0.047619	0	0.0392157	0.0169492	0	0.0638298	0	0.097561	0.266667	0.954545	0.358491	0.825	0.928571	0.03125	0.978723	0.0666667	0.448276	0	0.6	0.047619	0.694444	0	0.0208333		0.0512821	0.0277778	0.03125	0	0	0.0508475	0.828125	0.037037
cg10693773	0	0.0625	0	0	0	0.0625	0.0625	0	0	0	0	0.1875	0.0416667	0.0526316	0.037037	0	0.09375	0	0	0.03125	0.047619	0.0454545	0.027027	0.027027	0.0740741	0	0.0344828	0.0857143	0	0.0285714	0.0344828	0.0588235	0.0344828	0.0869565	0	0	0.0731707	0.0434783	0	0.037037	0.0769231	0.0689655	0.0526316	0	0	0	0.0465116	0	0
cg22072651	0.0344828	0.0810811	0	0	0.0344828	0	0	0.0491803	0	0	0.121212	0.04	0.03125	0	0	0.107143	0.214286	0.195652	0	0.0263158	0.0441176	0.0454545	0.0192308	0.0357143	0.0540541	0.115385	0.117647	0	0.0243902	0.0181818	0.130435	0.030303	0.0217391	0.0689655	0.148936	0	0.0222222		0.1	0.131579	0.133333	0.0615385	0.0833333	0.0606061	0	0.0392157	0.0754717	0.704545	0.0204082
cg02386921	0	0	0	0	0	0	0	0.0384615	0	0.1	0	0	0.272727	0	0	0	0	0	0	0.0833333	0.0909091	0	0.0416667	0	0.0555556	0	0.111111	0.04	0	0	0	0	0	0	0	0.166667	0	0.111111	0	0	0	0	0.117647	0	0.0555556	0.111111	0	0	0
cg26183330	0.0222222	0	0.0238095	0.0566038	0.0606061	0	0.121212	0.0142857	0.03125	0.0392157	0.0833333	0	0.047619	0.0625	0	0.0294118	0.0681818	0.0416667	0.0344828	0.0227273	0.0454545	0	0.0454545	0.0185185	0.0227273	0.08	0.0294118	0.015625	0.0425532	0.0217391	0.0363636	0.0196078	0	0	0.03125	0	0	0.958333	0	0	0.0222222	0.04	0.0606061	0.0555556	0	0.0166667	0.0465116	0.955556	0
cg02960853	0.047619	0.0833333	0.125	0	0.111111	0.0625	0.0606061	0.105263	0.05	0.166667	0.173913	0	0.103448	0	0.0625	0.210526	0.148148	0.0526316	0.0833333	0.0263158	0.05	0.047619	0.178571	0	0	0.125	0	0.0769231	0	0.0357143	0.0344828	0.0285714	0	0.0333333	0.0588235	0.0526316	0.0571429	0.380952	0	0.103448	0	0.125	0.0285714	0.0588235	0.025	0.142857	0.0857143	0.0227273	0.0222222
cg14609106	0.0666667	0	0	0	0	0.0588235	0	0.0980392	0.0689655	0.09375	0	0	0	0.0645161	0	0	0	0	0	0.0277778	0.0363636	0	0	0.166667	0.030303	0	0	0.0784314	0.0512821	0.111111	0	0	0.03125	0.0416667	0.136364	0	0	1	0	0.0714286	0.09375	0.047619	0.0294118	0	0	0.027027	0.0192308	0.912281	0.0227273
cg17647863	0.133333	0.0588235	0	0	0	0.166667	0	0.0638298	0.142857	0	0	0.0625	0.1875	0.047619	0	0	0	0	0	0	0	0	0.0833333	0	0	0	0.0434783	0.0294118	0.148148	0	0	0	0.0588235	0.0909091	0	0	0.0384615	0	0	0	0	0	0.0454545	0.0625	0	0	0.0277778	0	0
cg06817207	0	0.0357143	0	0	0.0526316	0	0.0465116	0.027027	0	0	0	0.0555556	0.130435	0.0526316	0	0.0769231	0.0384615	0	0	0.0294118	0.0392157	0	0.0416667	0	0	0	0.0344828	0.0454545	0	0.037037	0	0.0243902	0	0	0.0571429	0.0714286	0	0	0.0526316	0.0625	0.0416667	0	0	0	0	0.0227273	0.0277778	0.0666667	0.0333333
cg17912370	0.176471	0.0952381	0	0	0.0357143	0.111111	0.0625	0.0294118	0.0434783	0.0285714	0.0714286	0.12	0.1	0.166667	0.0909091	0.142857	0.166667	0.0416667	0.107143	0.0512821	0.0204082	0	0.0357143	0	0.097561	0	0	0.117647	0.0333333	0	0	0	0	0.0645161	0.0666667	0.0833333	0.025641	0.037037	0	0.0344828	0	0.0277778	0.0645161	0	0.0666667	0	0.0204082	0.0857143	0.0512821
cg22814247	0.0138889	0	0.0169492	0.0410959	0	0.933333	0.037037	0.0512821	0	0.0454545	0.0217391	0.0869565	0.0434783	0.0243902	0.0444444	0.0294118	0.0208333	0.0377358	0.02	0.0327869	0.0357143	0.108108	0.0793651	0.05	0.046875	0.0357143	0.0285714	0.0545455	0.0727273	0	0.0285714	0	0	0.0666667	1	0	0.0454545	0.636364	0	0.056338		0.0185185	0.0447761	0	0	0.961538	0.0224719	0.907407	0
cg26879777	0	0.0285714	0.0740741	0	0	0	0	0.113636	0	0	0.0740741	0.0384615	0.0333333	0	0.04	0	0	0	0	0.04	0.0333333	0	0.0212766	0.0606061	0	0	0.0909091	0.0232558	0.0294118	0.0625	0.047619	0.0217391	0	0	0.0384615	0	0	0	0	0.0232558	0	0.0434783	0	0	0	0	0	0.025	0
cg13654993	0.0350877	0.0434783	0.0392157	0	0.0344828	0.821429	0.0869565	0.0666667	0	0.0857143	0.0571429	0	0	0	0	0.136364	0.0740741	0	0.027027	0.0540541	0.0434783	0	0.0384615	0.03125	0.0238095	0.0833333	0	0	0.0243902	0.0222222	0.025	0.888889	0.047619	0.027027	1	0	0	0.966667	0	0	1	0.097561	0.0217391	0.0882353	0.030303	0.189189	0.0208333	0.942857	0.0238095
cg19191454	0.047619	0	0	0.0588235	0	0	0	0	0	0	0	0.0909091	0.0666667	0	0	0	0.0666667	0	0	0	0	0	0	0.0555556	0	0	0	0.0454545	0	0.105263	0	0.105263	0.0588235	0	0	0	0	0	0	0	0.1	0.0909091	0.0555556	0	0.1	0	0.0333333	0.918033	0
cg05515957	0.0140845	0	0.0185185	0.0208333	0	0	0	0.0405405	0.0294118	0.0652174	0	0	0.05	0.0344828	0.025	0	0.0338983	0	0	0	0.0136986	0.0277778	0.0243902	0.0222222	0.025641	0	0.0243902	0	0	0.0181818	0.0322581	0.0350877	0	0.0188679	0	0.0526316	0	0.690476	0	0.021978	0.0416667	0.0136986	0.015625	0.0169492	0.0526316	0.0333333	0	0.717391	0.0294118
cg01785449	0.0263158	0	0	0.0425532	0.0689655	0	0	0	0	0.075	0	0	0.0625	0.0294118	0.121951	0.103448	0.0285714	0	0.030303	0	0.0461538	0.0740741	0.03125	0.0344828	0.05	0.125	0	0.02	0	0.025	0.0277778	0	0.0645161	0.103448	0.0769231	0	0.030303	0.025	0	0	0.0588235	0	0	0.0588235	0.0243902	0.025	0.0434783	0	0
cg10478310	0.0196078	0	0.0243902	0.0571429	0	0.05	0.0857143	0	0	0.0392157	0.0652174	0.0689655	0.0243902	0.075	0.0769231	0.0638298	0.0681818	0	0.170732	0.025	0.06	0.0666667	0.0652174	0.0263158	0.0163934	0	0.0263158	0.0555556	0.0454545	0.0444444	0.0666667	0.0204082	0.0217391	0.0571429	0.0612245	0.0384615	0.0217391	0.0277778	0.181818	0.0526316	0	0.0185185	0.075	0.0222222	0.0408163	0	0.037037	0	0
cg06007607	0.0333333	0.0357143	0.0909091	0	0.0526316	0.888889	0	0.0454545	0	0.0243902	0	0.0526316	0	0.0625	0	0	0	0	0.0588235	0.0285714	0.0434783	0.0555556	0	0.08	0	0	0.0714286	0	0.0555556	0	0.136364		0	0	0.761905	0	0	0.878788	0	0	1	0.0384615	0.0232558	0	0	0.875	0.0810811	0.959184	0.0606061
cg17135680	0.0204082	0	0	0	0	0.0909091	0	0	0	0	0	0.3	0.0625	0	0.0714286	0	0.04	0	0	0	0.0222222	0	0.114286	0	0	0	0.0344828	0.0212766	0.0227273	0.0294118	0	0	0.0740741	0.0526316	0	0	0	0	0	0.0181818	0.0769231	0.0571429	0	0	0.0740741	0.05	0.0652174	0	0.0555556
cg16458021	0	0	0	0	0	0.923077	0	0	0	0.0454545	0	0	0.0526316	0	0.878049	0.0625	0	0	0.1	0.037037	0.030303	0	0	0.885714	0.037037	0.875		0	0.0526316		0	0.941176	0	0		0	0	0.807692	0	0.037037	0.970588	0	0.0967742	0.227273	0	1	0.785714	0	0.04
cg03072762	0.0425532	0.0869565	0.0277778	0	0.037037	0	0	0.02	0.0645161	0	0.0444444	0	0.102564	0.037037	0.117647	0.037037	0.0526316	0	0	0	0.0357143	0.0357143	0.0645161	0.037037	0	0	0.0645161	0	0.0350877	0.0285714	0.0208333	0.02	0	0.0357143	0	0.0869565	0.0377358	0.8125	0	0.0204082	0.0322581	0.0285714	0.0833333	0	0	0.0285714	0.0192308	0.961538	0
cg19900451	0.0294118	0.027027	0.0277778	0	0.0909091	0.130435	0	0.0208333	0	0	0.0285714	0.0645161	0.0232558	0	0.0625	0.0322581	0.027027	0	0.0212766	0.0555556	0	0	0.0444444	0.0789474	0.0483871	0	0	0.0697674	0.0175439	0	0.047619	0	0.0222222	0.0294118	0.027027	0	0.0566038	0.580645	0	0.0227273	0	0.016129	0	0.0689655	0	0	0.0363636	0.5	0
cg05913250	0.0238095	0.0714286	0	0.0285714	0	0	0	0.0454545	0	0.09375	0	0	0	0	0.0294118	0.0645161	0.0285714	0	0.0285714	0.111111	0	0	0.0625	0	0.0645161	0	0	0	0.0196078	0.0434783	0	0	0	0	0	0	0.027027	0.971429	0	0.0181818	0.0540541	0.0454545	0.0294118	0.1	0	0	0.0238095	0.881356	0.0333333
cg09092161	0.0606061	0.0909091	0.0625	0.047619	0	0.0769231	0.2	0.0652174	0	0.16	0.115385	0.0909091	0.08	0.148148	0.333333	0.0555556	0.117647	0	0.105263	0.05	0.0408163	0	0.025641	0	0	0.117647	0.0526316	0.0277778	0.0357143	0	0.0294118	0.108108	0.0869565	0.148148	0.130435	0.25	0.103448	0.55	0	0.0540541	0.0416667	0.03125	0.0344828	0.0555556	0.0526316	0	0.0363636	0.811321	0.105263
cg23003258	0.0416667	0.0434783	0.0384615	0.04	0	0	0	0	0	0.0625	0	0	0.0645161	0	0	0.166667	0.05	0	0	0	0	0.0689655	0.0666667	0	0	0	0.04	0.0444444	0.0588235	0.0333333	0.0909091	0.037037	0.04	0.1	0	0.0555556	0	0.047619	0	0	0	0.153846	0.0769231	0.1875	0.030303	0	0.0769231	0.04	0.030303
cg06588247	0.0714286	0	0	0	0	0.576923	0	0.0357143	0	0	0	0	0.153846	0	0	0	0	0	0.0909091	0	0.0625	0	0	0	0	0	0.166667	0	0.0625	0.0588235	0	0	0	0	0	0	0	0.977778	0	0	0.2	0	0	0	0.166667	0	0	0.590909	0.117647
cg26099943	0	0.0416667	0.047619	0	0.04	0	0.0416667	0.04	0	0	0.0344828	0	0.0212766	0.0645161	0	0	0.0588235	0	0.0333333	0	0.0185185	0	0.0487805	0	0.1875	0.0689655	0.0357143	0.0285714	0.027027	0.0294118	0.0227273	0.0344828	0	0.0333333	0.0181818	0	0.0833333	0	0	0	0.0454545	0.03125	0.0238095	0.111111	0	0.1	0.0638298	0.0571429	0.0454545
cg02202600	0.0126582	0	0.0232558	0	0.0333333	0.854167	0	0.0163934	0.108108	0.0232558	0.0212766	0	0.114286	0.0285714	0.115385	0.0714286	0.075	0.0263158	0.0277778	0	0.016129	0	0	0	0.030303	0.0625	0	0.0625	0.0508475	0.0227273	0	0	0.030303	0.030303	0.0625	0	0	0.857143	0	0	0.0243902	0.0576923	0.037037	0	0.025	0.030303	0	0	0.0357143
cg09809720	0.125	0	0.1	0.0192308	0.09375	0	0.0294118	0.0701754	0.0526316	0.0363636	0.0882353	0.16	0	0	0.0294118	0.0322581	0.0227273	0.03125	0.09375	0	0.0169492	0.027027	0.0416667	0	0.0652174	0	0.16129	0.0363636	0.0444444	0.0555556	0.0465116	0.0588235	0	0.0277778	0	0	0	0.935484	0	0.0526316	0.0540541	0.0816327	0.0588235	0.1	0.027027	0.0447761	0.107143	0.925926	0
cg27447868	0.04	0.166667	0	0.0454545	0	0	0	0.0357143	0	0.103448	0	0	0	0.0714286	0	0	0.0625	0	0	0	0.0294118	0	0	0	0	0	0.05	0	0	0	0	0.0384615	0	0.0909091	0.142857	0	0	0	0	0	0	0	0	0	0	0	0.04	0.148148	0
cg21232129	0.0163934	0	0	0	0	0.925926	0	0.53125	0	0	0	0	0.708333	0	0.941176	0	0.875	0	0.0909091	0	0.0289855	0	0.0277778	0.965517	0	0.772727	0	0	0.0697674	0.893617	0	1	0	0.0285714	0.804348	0	0.0769231	0.833333	0	0.0208333	1	0.0222222	0.652174	0.372093	0			0.915254	0
cg19634213	0.0454545	0	0.0277778	0	0	0.0769231	0	0.0350877	0.0322581	0	0.0769231	0	0.108696	0.037037	0	0.0416667	0	0.03125	0	0.0322581	0.0350877	0	0	0.0714286	0.0243902	0.0588235	0.03125	0	0	0	0.0512821	0.0232558	0.0285714	0	0	0.0555556	0.0212766	1	0	0.0465116	0.0277778	0	0.0571429	0.03125	0	0	0	0.948718	0.0769231
cg00173141	0	0	0	0.02	0	0.047619	0	0	0	0.0434783	0	0.0434783	0.0465116	0	0	0	0	0.03125	0.0714286	0	0	0.0322581	0.09375	0.0384615	0.117647	0	0	0	0.0243902	0.030303	0.142857	0.0851064	0	0	0	0	0	0	0	0.05	0	0.027027	0.233333	0.0357143	0.09375	0	0	0.108108	0.0181818
cg27237087	0.0666667	0	0	0	0.047619	0	0.0555556	0.0434783	0	0	0	0	0	0.0416667	0	0	0.025641	0.0344828	0	0.037037	0.0217391	0	0	0	0.0681818	0	0.0416667	0	0.025641	0	0.0540541	0	0.0333333	0.0555556	0	0	0.04	0.95122	0.0952381	0	0.0333333	0	0	0.0526316	0.0606061	0.0526316	0.0227273	0.978261	0.0930233
cg18954943	0	0.0425532	0.0243902	0	0	0	0.030303	0.0816327	0.0357143	0.0625	0.0192308	0.0285714	0.097561	0	0.0810811	0.0540541	0.0322581	0	0.0243902	0.0625	0.037037	0.0333333	0.0731707	0	0.0428571	0.0555556	0.0526316	0.0307692	0	0.0833333	0	0.0461538	0	0.0606061	0.0227273	0	0.0212766	0.871795	0	0.0151515	0.0681818	0	0	0.0227273	0.0731707	0.0175439	0	0.9	0.0434783
cg14849526	0	0	0.03125	0	0	1	0	0.0615385	0	0	0	0	0.030303	0	0	0	0	0.0526316	0	0	0.0588235	0	0.0652174	0	0.025	0	0	0	0	0.0714286	0.0384615	0.0243902	0.0263158	0	0	0	0.0217391	0.702703	0	0	0.030303	0	0.030303	0	0.0357143	0.03125	0.0217391	0.840909	0.0188679
cg22194865	0.0697674	0.0384615	0	0.0232558	0	0.047619	0.0645161	0.0754717	0	0.047619	0.04	0	0.0322581	0	0	0	0	0	0	0.0277778	0.0408163	0	0.0555556	0.0625	0.0285714	0	0.025	0.027027	0.0238095	0.0238095	0	0.0930233	0.030303	0.047619	0	0	0.0294118	0.903226	0	0	0.0606061	0.025641	0	0	0.0263158	0.030303	0	0.775862	0
cg02135523	0.0350877	0.0392157	0.027027	0.0363636	0	0	0.0238095	0.028169	0.0697674	0.0322581	0	0	0.0612245	0.0208333	0	0.0425532	0	0.0363636	0.031746	0.016129	0.0441176	0	0.0444444	0.0526316	0.125	0.105263	0.0408163	0.027027	0.025974	0.0227273	0.0140845	0	0.0166667	0.0465116	0.0634921	0.0555556	0	0.72973	0.117647	0.0759494	0.0909091	0	0.0294118	0.0178571	0.0357143	0.0298507	0.0266667	0.926829	0.045977
cg13320002	0.027027	0.0322581	0.0285714	0	0	0	0.117647	0	0	0.0238095	0	0.05	0	0	0	0	0	0.0333333	0	0.0357143	0.0363636	0	0	0	0.0454545	0	0.0384615	0.0227273	0	0.0416667	0	0.0444444	0	0	0	0	0	0	0	0.025	0.030303	0.030303	0.0322581	0	0	0.0769231	0	0.08	0.0208333
cg02458945	0	0	0.04	0	0.03125	0.421053	0.384615	0	0	0.235294	0.576923	0.521739	0.529412	0.333333	0.705882	0.578947	0.703704	0.0869565	0.2	0.03125	0.0833333	0	0	0.451613	0.116279	0.428571	0.285714	0.22449	0.363636	0.3125	0	0.627451	0	0.04	0.52381	0.411765	0	0.928571	0	0.0689655	0.142857	0.0909091	0.0540541	0	0.04	0.15625	0.153846	0.95	0.0833333
cg18576318	0	0.4	0	0	0		0	0.0909091	0	0	0	0	0	0	0	0	0	0	0	0	0	0	0.125	0	0.0833333	0	0.166667	0	0	0	0	0.111111	0.25	0	0	0	0	0.88	0	0	0	0	0.0909091	0	0	0	0	0.930233	0
cg00519346	0.0384615	0	0	0.0666667	0	0.285714	0	0	0	0	0.0434783	0.0434783	0.103448	0	0	0	0.047619	0	0	0	0.0212766	0	0.025	0	0.0263158	0.130435	0	0	0	0	0.0227273	0.0555556	0.0285714	0		0	0	0.96	0	0	1	0	0	0	0.0238095	0.923077	0.0833333	0.787234	0
cg13929263	0.06	0	0	0	0.0714286	0.848485	0.0434783	0.925	0	0.0217391	0.0789474	0.0952381	0.0384615	0.0434783	1	0	0.111111	0.0769231	0	0.0238095	0.103448	0.0416667	0.125	0.08	0.0222222	0.818182	0.0769231	0	0.0545455	0.535714	0.0769231	0.248175	0.0263158	0	0.821429	0.0526316	0.0344828	0	0	0.128205	0	0.0232558	0	0.105263	0.025	0.125	0.117647	0.897959	0.0869565
cg23897255	0	0	0	0.0434783	0.0833333	0	0	0	0.2	0	0	0	0	0.0555556	0.125	0	0.0625	0	0	0.0714286	0.0526316	0	0.05	0	0	0	0	0	0	0.115385	0	0.0869565	0	0	0	0	0	0.95122	0	0	0	0	0	0.0714286	0	0	0	0.952381	0
cg16415121	0.0434783	0.0434783	0.0740741	0.027027	0	0.1	0	0	0	0.0212766	0	0.047619	0	0	0	0	0	0.0344828	0	0.0192308	0	0.0625	0.0666667	0	0.0681818	0	0.0689655	0	0.0789474	0.030303	0.0196078	0.02	0.0666667	0	0	0	0.037037	1	0.142857	0.0754717	0.0731707	0.0322581	0.0697674	0	0	0.115385	0.128205	0.948718	0
cg01867433	0.0454545	0	0.111111	0	0	0.439024	0	0.9375	0.125	0	0.272727	0.111111	1	0.125	0.95	0.5	0.78125	0	0.0909091	0.0666667	0.181818	0	0	0.451613	0	1	0.923077	0	0.1	0.0322581	0.0833333	0.956522	0.0588235	0	0.921569	0	0	0	0	0.0625	0.942857	0	0.913043	0	0.111111	0.870968	1	0.930233	0
cg00804031	0	0.0769231	0.0588235	0.133333	0	0.966667	0.0833333	0.0322581	0	0.05	0.230769	0	0.0833333	0	0	0.111111	0	0	0.0769231	0	0.047619	0	0.117647	0	0	0	0.0833333	0	0.1	0	0.103448	0.864865	0	0.1	0.814815	0	0	0.97561	0	0.0769231	0.875	0	0	0.111111	0	0.757576	0.0588235	0.924528	0
cg23287906	0	0	0	0.0714286	0.166667		0	0.87931	0	0	0	0	0.133333	0.125	0	0	0	0	0	0	0.0833333	0	0.130435	0	0	0.0909091	0	0.05	0.125	0.0625	0.0526316	0.87037	0	0	0.947368	0	0	1	0	0	0.955556	0	0	0	0	0.735294	0	0.857143	0
cg16511870	0	0	0		0			0	0	0	0	0			0.25	0		0	0		0	0	0	0	0	0	0		0	0	0	0		0	0		0	0.888889		0		0	0			0	0	0.0547945	0
cg12310673	0.025641	0	0.0384615	0.0555556	0.0384615	0	0	0.0243902	0.0434783	0.0384615	0	0.0769231	0.0540541	0	0.0588235	0.0344828	0	0.0666667	0	0	0	0.0833333	0.0882353	0.0434783	0.0333333	0.114286	0.04	0.0625	0.0208333	0.0344828	0.0357143	0.0416667	0.0909091	0.0384615	0	0	0.0540541	0	0	0	0.0833333	0	0.0625	0.0625	0	0	0.0175439	0.875	0
cg19953599	0	0.0344828	0	0.0740741	0.0625	0.142857	0.0588235	0	0	0.125	0.125	0.0769231	0.0357143	0.0555556	0.0625	0.0454545	0	0	0.0952381	0.0384615	0.075	0	0.0571429	0.166667	0.04	0	0.0689655	0.151515	0.03125	0.136364	0.030303	0.0333333	0	0.0384615	0.04	0.166667	0.0833333	0.962963	0	0	0.153846	0	0	0	0.125	0	0	0.708333	0
cg26500801	0	0	0	0.0769231	0	0.358974	0	0.0526316	0	0	0	0	0	0	0	0	0	0	0	0	0	0	0	0	0	0	0	0	0.0555556	0.0714286	0	0.884615	0	0.0909091	0.944444	0	0		0	0	1	0	0.0625	0	0	0.829787	0	0.0294118	0
cg18192808	0.0147059	0.0555556	0	0	0	0.0588235	0	0.0140845	0.0769231	0.0277778	0	0	0.0588235	0	0.030303	0	0	0	0.027027	0.0666667	0.0625	0	0	0.0217391	0	0	0	0.025641	0.015625	0.0204082	0.0172414	0.0204082	0	0	0.0243902	0.05	0	0	0.04	0	0	0	0.0232558	0	0	0.0357143	0.0333333	0.0208333	0.0151515
cg04666202	0.0422535	0.0517241	0.0185185	0.0208333	0.0277778	0.0285714	0.02	0.0294118	0	0.0925926	0.0196078	0.025	0.0217391	0.06	0.097561	0.0208333	0	0.0204082	0.0754717	0	0.0394737	0.0277778	0.0363636	0	0.0166667	0	0.0232558	0.0724638	0.030303	0.0188679	0	0	0	0.05	0.0217391	0.0769231	0.0555556	0.972222	0.125	0	0.0166667	0.025641	0.0410959	0.025641	0.0169492	0.025	0	0.925	0
cg20954960	0	0	0.0666667	0.0338983	0.0294118	0.111111	0.04	0.012987	0.0555556	0.157895	0.0731707	0.0740741	0.0816327	0.113636	0.133333	0.0263158	0	0.0434783	0.027027	0.0392157	0.0617284	0.0769231	0.126984	0	0.1	0	0.0967742	0.0405405	0.0754717	0.0909091	0.0714286	0.0188679	0.0588235	0.0638298	0.0465116	0.08	0.0857143	0.111111	0.0714286	0.0851064	0.0576923	0.0338983	0.0652174	0	0.0217391	0.0192308	0.0958904	0.129032	0
cg00991297	0	0.0526316	0.027027	0.0333333	0	0	0	0	0	0	0.0869565	0.0416667	0	0.03125	0	0.0454545	0	0	0.0571429	0.025641	0	0	0	0	0.0227273	0	0.047619	0.030303	0.0294118	0.0909091	0.0555556	0.025641	0	0.104167	0.0540541	0.0526316	0	0.947368	0	0	0.0322581	0.129032	0	0	0.0285714	0.03125	0.0612245	0.910714	0.030303
cg21826815	0	0	0	0.03125	0.047619	0	0.243243	0.0357143	0.133333	0.0606061	0.37931	0.307692	0	0	0	0.105263	0.0588235	0	0	0	0.0277778	0	0.45	0.0588235	0	0	0.181818	0.030303	0.0666667	0.139535	0.037037	0.0227273	0.0526316	0.0555556	0	0	0.03125	0	0.181818	0	0.0526316	0	0.111111	0	0.0769231	0.0322581	0.0392157	0.934211	0.0434783
cg19769760	0.0454545	0.0909091	0.0666667	0	0.0588235	0	0.0714286	0.0833333	0	0.157895	0.117647	0	0.26087	0	0.0666667	0	0	0.222222	0	0.0625	0.0454545	0	0.12	0.230769	0.0416667	0.125	0	0.16	0.0526316	0.133333	0.2	0.0454545	0	0.111111	0.166667	0	0.105263	0.111111	0	0.0526316	0.166667	0	0	0.111111	0.0714286	0.235294	0.0952381	0.222222	0.111111
cg23080179	0.047619	0	0.0666667	0	0.0555556	0	0	0.0740741	0	0	0.111111	0	0	0.142857	0	0.047619	0	0	0.0588235	0.0909091	0	0	0.0909091	0.1875	0.0416667	0	0.0714286	0	0.0294118	0	0.08	0.0434783	0.0434783	0	0.05	0	0	0.25	0	0	0	0	0	0.0625	0	0	0.037037	0.644444	0.0294118
cg02517134	0.0769231	0.0263158	0	0.0208333	0.0322581	0.125	0.05	0.0434783	0.075	0.139535	0.0222222	0.0967742	0.257576	0.102564	0.105263	0.0322581	0.025641	0.025	0.0294118	0	0.0571429	0	0.0263158	0	0.0277778	0	0	0.0408163	0	0	0.0243902	0	0.0222222	0	0.0263158	0	0.0338983	0	0	0.015873	0	0	0	0	0.0740741	0.0196078	0.0169492	0.0410959	0.030303
cg14997226	0.0294118	0.133333	0.05	0.12	0	0	0.0666667	0.111111	0	0	0.166667	0	0.16129	0	0.2	0.111111	0.0434783	0	0	0.133333	0.0454545	0	0.0967742	0.133333	0.0645161	0.266667	0.0769231	0.0666667	0	0.037037	0	0.0714286	0	0	0	0.153846	0.04	0.142857	0	0	0.0666667	0.0555556	0	0.0526316	0.105263	0.05	0	0.206897	0.0769231
cg12133754	0.64	0.717391	0.673469	0.0243902	0.677419	0	0	0.0142857	0.0697674	0.0263158	0	0.047619	0.0212766	0	0.0285714	0	0	0.0465116	0.0697674	0.1	0.0428571	0.941176	0.255814	0.925926	0.408163	1	0.888889	0.0188679	0.833333	0.8	0.346939	0.888889	0.972973	0.857143	0.888889	1	0.818182	0.0384615	0.2	0.333333	0.243243	0.172414	0.317073	0.575758	0.547619	0.820513	0.810345	0.86	0.770833
cg07329135	0	0	0.142857	0.0909091	0	0.0833333	0	0.025641	0.0625	0.0526316	0	0	0.117647	0	0	0	0.037037	0.1	0	0.0588235	0.0512821	0.047619	0.0454545	0.03125	0	0	0.1	0.0714286	0.0909091	0.04	0	0.030303	0.115385	0.0769231	0.166667	0.181818	0.0666667	0.783784	0.111111	0.0588235	0	0.0416667	0.0322581	0.176471	0	0.0769231	0.0322581	0.583333	0.0322581
cg09410243	0.0289855	0.0487805	0	0	0.0263158	0	0	0.0212766	0.0333333	0	0	0	0	0	0.0512821	0	0.0681818	0.0232558	0.0217391	0	0	0.0666667	0.0192308	0.0285714	0.0526316	0	0.0810811	0.0169492	0.0689655	0.0606061	0	0.016129	0.0363636	0	0.0425532	0	0.0425532	0.943396	0	0.0238095	0.0217391	0.037037	0.016129	0.030303	0.0196078	0.0384615	0.0289855	0.964286	0.0163934
cg25545182	0.0434783	0.0322581	0	0.0227273	0	0.933333	0.0769231	0.933333	0.130435	0.0222222	0.0769231	0.05	0.9	0	0	0.0277778	0.585366	0.0434783	0.037037	0	0	0	0.0851064	0.904762	0.0238095	0.933333	0.375887	0.0540541	0	0.0714286	0.0625	0.875	0	0.0555556	0.965517	0.1	0	0.153846	0.428571	0.0571429	0.897436	0.128205	0.4	0.769231	0.0526316	0.866667	0.13125	0.684211	0.016129
cg16628484	0.0357143	0.0909091	0.0882353	0.0857143	0.0526316	0	0	0.0384615	0.103448	0	0	0.0294118	0.097561	0.0416667	0.047619	0.0416667	0.0294118	0	0.0689655	0.030303	0.105263	0.136364	0	0.2	0	0	0.0344828	0	0.075	0.030303	0	0.0196078	0.04	0	0	0	0.0526316	0.027027	0	0.047619	0.0571429	0	0.0277778	0	0.030303	0.030303	0.0697674	0.983051	0.0444444
cg21553893	0.0666667	0.030303	0.103448	0	0.1	0	0.0606061	0.0566038	0	0.030303	0.0322581	0	0	0.0731707	0.037037	0.0344828	0	0	0	0	0.0178571	0	0	0.0277778	0.0208333	0	0.03125	0.0512821	0.025	0.0322581	0	0.0697674	0.0285714	0	0	0.0526316	0.0555556	0.942857	0	0.027027	0.0238095	0.037037	0.0731707	0	0.0277778	0	0.0243902	0.948718	0.0208333
cg05674659	0	0	0.0769231	0	0.0769231	0.833333	0	0	0	0.0606061	0	0	0.0454545	0.111111	0	0	0	0	0	0	0.0434783	0	0	0.111111	0	0.0909091	0.142857	0	0	0.0333333	0	0.0384615	0	0	0	0	0.105263	1	0	0.0909091	0	0.125	0.111111	0	0	0	0.05	0.926829	0
cg25248628	0.0491803	0.0181818	0.025	0.0151515	0	0.0263158	0	0.0135135	0.027027	0.0697674	0.0204082	0.103448	0	0	0.0512821	0.0243902	0.0540541	0.0512821	0.0196078	0	0.0357143	0.0357143	0.0163934	0	0.0428571	0	0.0769231	0.0833333	0.0307692	0.0638298	0	0.0483871	0	0.0555556	0	0	0		0	0.0149254	0.0363636	0.0222222	0	0.0606061	0.04	0.0204082	0.0294118	0.95	0.0416667
cg04883139	0	0	0	0.0294118	0.172414	0	0.047619	0	0.0454545	0	0.117647	0.0769231	0	0	0.0384615	0	0	0.037037	0.0689655	0	0	0.1	0.03125	0	0	0	0.0357143	0	0.0344828	0.133333	0.0638298	0	0	0.0869565	0.130435	0	0.030303	0	0	0.0238095	0.027027	0	0.0178571	0.0322581	0	0	0.0227273	0	0.0196078
cg18471460	0.0238095	0.0357143	0.0487805	0	0	0	0.0333333	0.05	0	0.0625	0.0357143	0.0588235	0	0	0	0	0	0.0227273	0	0	0	0	0.0243902	0.0322581	0.0222222	0	0.0344828	0	0	0.0384615	0	0.0425532	0	0.0555556	0	0.04	0	0.97619	0	0	0.0789474	0	0	0.115385	0	0.027027	0.0555556	0.976744	0.0535714
cg19472116	0.0666667	0	0	0	0	0	0	0.0652174	0	0.0263158	0.117647	0	0.0232558	0	0.142857	0.125	0	0.0384615	0	0.037037	0.0882353	0.0454545	0.05	0.105263	0.0285714	0.142857	0	0.0322581	0.0285714	0	0.037037	0.0869565	0.0555556	0.0666667	0.047619	0	0.0384615	0.957447	0.0909091	0.0571429	0	0.0588235	0.03125	0.0384615	0.0967742	0.0526316	0	0.358491	0.0526316
cg20512419	0.0384615	0	0.0333333	0	0.0384615	0.0714286	0	0.0227273	0	0.0243902	0.05	0.0454545	0	0	0	0	0	0	0	0.0512821	0	0.0454545	0	0	0.025	0.0666667	0.0689655	0	0.0465116	0	0	0.121212	0	0	0	0	0	1	0	0	0	0	0.025641	0	0	0.0333333	0.0238095	0.157895	0
cg20764417	0.0526316	0.1	0	0.125	0	0.846154	0.166667	0.153846	0.1	0.0666667	0.0625	0	0.176471	0.2	0.142857	0	0	0	0	0.0454545	0.05	0	0	0.0833333	0	0	0.0833333	0	0.05	0	0	0	0	0	0.3	0	0.0714286	1	0	0.0526316	0	0.0666667	0	0	0.0555556	0	0	0.857143	0
cg13434631	0.025641	0.0222222	0.0555556	0.037037	0.0833333	0	0	0.0416667	0.125	0	0.0434783	0.0588235	0.0645161	0.037037	0.0909091	0.0454545	0.0869565	0.0740741	0.0416667	0.08	0	0.0689655	0.0967742	0.0606061	0.025	0	0	0	0.0204082	0.0588235	0.0714286	0.047619	0.0540541	0.0810811	0.116279	0	0.0588235	0.952381	0	0.0487805	0.0769231	0.0222222	0.0285714	0	0.03125	0	0.075	0.357143	0.0227273
cg11625262	0	0.0285714	0.0204082	0	0.0322581	0	0.0526316	0	0	0.125	0	0.03125	0.0652174	0.0384615	0.163265	0	0.0277778	0.106061	0.0512821	0.0285714	0.0408163	0	0.05	0.0263158	0.0869565	0.105263	0.0238095	0.0869565	0	0.0487805	0.0263158	0.0408163	0.025	0.0487805	0.0625	0	0.0344828	0	0	0	0	0	0.025	0.0444444	0.0444444	0	0.0131579	0.0701754	0.047619
cg02430347	0.0277778	0.05	0.025641	0	0	0.0625	0	0.03125	0.027027	0.0222222	0.025641	0.103448	0.0833333	0.0769231	0.0571429	0	0	0.0638298	0.102564	0	0.0172414	0.0263158	0.0740741	0.0571429	0.0681818	0.0645161	0.0357143	0	0	0.0588235	0.0212766	0.0185185	0.0697674	0	0.037037	0.0714286	0.0327869	0.0740741	0	0	0	0.0208333	0.106383	0	0	0	0	1	0
cg09414612	0.0166667	0	0.0512821	0	0.0666667	0	0.03125	0.0227273	0.0526316	0	0	0.0952381	0	0.0333333	0.0344828	0	0	0.0789474	0.0789474	0	0.04	0.1	0.0232558	0.037037	0.0277778	0	0	0.0754717	0	0.0740741	0.0606061	0.0612245	0.0357143	0	0.04	0	0.0833333	0.0645161	0.125	0.0666667	0.037037	0	0.128205	0.0322581	0.0294118	0.0454545	0	0.037037	0.02
cg02828054	0.037037	0	0.0454545	0.0625	0.0526316	0.921053	0.1	0	0	0	0.0909091	0	0	0.0625	0	0	0.0625	0	0.0666667	0.0689655	0	0	0.0454545	0.0625	0	0.0769231	0.0714286	0.105263	0	0.0869565	0	0.0322581	0.0625	0.0555556	0.814815	0	0.0625	0.857143	0	0	0.470588	0	0	0	0	0.958333	0	1	0
cg06618254	0.0384615	0	0.0434783	0	0.0454545		0.117647	0.859375	0	0	0.0833333	0	0.944444	0.0555556	0.382979	0	0	0	0.166667	0.0416667	0.0681818	0.0333333	0.0333333	0.935484	0	0.909091	0.578947	0	0.0526316	0.896552	0.047619	0.037037	0.0454545	0	0	0.0909091	0.09375	0.925	0	0	0.62069	0	0.0625	0.789474	0	0.5	0.0192308	0.648649	0.0526316
cg15243570	0.5	0.2	0.142857	0	0		0	0.932203	0	0	0	0			0.567568	0	0.0689655	0	0	0	0	0	0	0.944444	0	0.961538	0.8125	0.111111	0	0.795455	0	0.971429	0	0	0.0666667	0	0			0		0	0	0.72	0	0.3125	0.6	0.8	0
cg16115720	0	0	0	0.0384615	0.0434783	0	0	0.0454545	0	0	0.0526316	0	0.0740741	0.0454545	0.105263	0	0.05	0	0	0	0	0.0869565	0.0333333	0.0740741	0.0487805	0	0.0588235	0.0178571	0.1875	0	0.0454545	0.0909091	0.05	0.05	0	0	0.0434783	0	0	0.0857143	0.111111	0.0952381	0.0666667	0	0	0.0465116	0.037037	0.0322581	0.030303
cg07440637	0	0.0909091	0	0	0	0.666667	0.166667	0.912281		0	0	0	0	0	0.833333	0.142857	0	0.125	0	0	0	0	0	0	0.0769231	0.931034	0	0.0714286	0	0.818182	0		0	0.333333	0.972973	0	0	0.966667	0	0	1	0	0.142857	0.0909091	0	0.96	0.0666667	0.047619	0
cg04541695	0.2	0	0	0	0	0.6	0	0.0571429	0	0	0.105263	0	0.0769231	0	0.0625	0	0.0526316	0.0909091	0.0555556	0.0526316	0.1	0	0	0	0.0277778	0.222222	0.0666667	0.0434783	0.0322581	0.0384615	0.0588235	0	0.0833333	0.0714286	0	0	0.0434783	0	0	0.107143	0.0588235	0	0	0.0555556	0.111111	0	0	0.05	0
cg22487209	0.0769231	0	0.0540541	0.0222222	0.0333333	0	0.0333333	0.0535714	0	0	0	0.0277778	0.0851064	0.025641	0	0.0555556	0	0	0.0227273	0	0	0	0	0.0740741	0.0178571	0	0	0.0333333	0.037037	0.0185185	0.0487805	0.0172414	0.0222222	0.0526316	0	0	0.0350877	1	0	0.0172414	0.0163934	0	0.0357143	0	0	0	0.0408163	0.942857	0.0227273
cg25492241	0	0	0.105263	0	0	0	0.153846	0.172414	0	0	0	0	0.210526	0.0833333	0.133333	0	0.0666667	0	0.117647	0.105263	0.0377358	0	0	0	0.0588235	0	0	0	0	0	0.0740741	0.125	0	0	0.133333	0	0	0	0	0	0.125	0	0.047619	0	0	0	0.0434783	0	0.0555556
cg20228512	0	0	0	0.047619	0	0.625	0	0.0285714	0.0769231	0.0333333	0	0	0.181818	0	0.0769231	0	0	0	0	0.0434783	0	0	0	0	0	0	0	0	0.0416667	0	0.0588235	1	0.0526316	0.142857	0.0555556	0.0769231	0		0	0	0	0.0714286	0	0.0526316	0.0454545	0.965517	0	0.74	0.0357143
cg16399136	0.0175439	0.361111	0.378378	0	0.159091	0.0769231	0	0.0754717	0	0.0731707	0.0606061	0.130435	0.189189	0.0344828	0.181818	0.0408163	0.157895	0.030303	0.0285714	0.0612245	0.0222222	0.0294118	0.0217391	0.139535	0.06	0.111111	0.0540541	0.12963	0.0185185	0	0	0.0833333	0.037037	0	0.0263158	0	0.0545455	0.027027	0	0	0.0465116	0	0	0.0571429	0.0227273	0.097561	0.163934	0.0377358	0.0625
cg06208635	0.0833333	0.0285714	0.0540541	0.03125	0	0.833333	0	0.0243902	0	0.0384615	0	0	0.0434783	0.0384615	0.0454545	0	0	0	0.0612245	0	0.0246914	0	0.0196078	0	0	0	0.03125	0.0181818	0.0227273	0	0.04	0.0408163	0.025641	0	0	0	0.0212766	0.545455	0	0.0238095	0	0	0.0208333	0.0526316	0	0	0.04	0.902439	0.0689655
cg27097962	0	0	0.142857	0	0	0.806452	0	0	1	0.0909091	0	0	0	0	0	0	0.5	0	0.153846	0	0	0	0	0	0.0769231	0	0	0	0	0.2	0.142857	0.142857	0	0	0.285714	0	0.142857	0.857143	0	0	0	0.25	0	0.166667	0	0	0.25	0.866667	0
cg17139035	0.0217391	0.0888889	0	0.0232558	0	0	0.0285714	0.015873	0	0.0392157	0.125	0.04	0	0.0512821	0	0.0294118	0.030303	0	0	0.0243902	0.056338	0	0.0344828	0	0.0487805	0.0666667	0.0333333	0.0178571	0	0.0285714	0.0425532	0.025641	0.0227273	0.0526316	0.02	0	0.047619	0.916667	0.0952381	0.0869565	0.0196078	0.0172414	0.0666667	0	0.02	0.0208333	0	0.903226	0
cg19346507	0	0	0	0.0833333	0	0	0	0.04	0	0	0	0.125	0	0.111111	0	0	0	0	0	0	0	0	0.0588235	0	0	0	0	0	0.0555556	0	0	0	0	0	0.125	0.181818	0	0.882353	0	0.0666667	0	0.111111	0	0	0	0	0	0.954545	0
cg17227355	0.0196078	0.0909091	0.0526316	0	0.0434783	0.05	0	0	0.0487805	0.0857143	0	0	0.0810811	0	0.0416667	0	0	0.0666667	0.0714286	0	0.0697674	0.037037	0	0	0	0	0	0.0810811	0	0.0294118	0	0.0652174	0.0333333	0.0606061	0	0	0.0625	0.82	0.0666667	0	0	0.0227273	0.0588235	0	0	0.0277778	0.0178571	0.894737	0.0208333
cg00424297	0.0208333	0	0.027027	0.0555556	0.0416667	0.142857	0.214286	0.0408163	0.047619	0.0714286	0	0	0.0416667	0.0833333	0.047619	0.0666667	0	0.0526316	0	0.0769231	0	0.0833333	0	0.047619	0.03125	0	0	0	0	0	0	0.0769231	0.0714286	0	0.0526316	0	0.0833333	0.151515	0	0.0540541	0	0.0952381	0	0	0	0.047619	0	0.875	0
cg21082122	0.0185185	0	0	0	0.105263	0.0606061	0.027027	0.0377358	0	0.0566038	0.0285714	0.0384615	0.0952381	0.0689655	0.05	0.0930233	0.113636	0	0.025641	0.0444444	0.0704225	0.0384615	0.0508475	0.0285714	0.0181818	0.0555556	0	0	0	0	0.162791	0	0	0	0.0175439	0	0.04	0	0	0	0.0169492	0.0754717	0.0204082	0	0.0425532	0.0185185	0.0263158	0	0.0175439
cg19643344	0	0.0588235	0	0	0	0	0	0	0.0454545	0.030303	0	0	0	0	0	0	0	0	0.0416667	0	0.0263158	0	0.0769231	0	0	0	0	0.0294118	0	0.0333333	0	0	0	0.0666667	0	0.0769231	0	0.037037	0.222222	0	0	0	0	0	0	0	0	0	0.0238095
cg06815153	0.181818	0.0769231	0.0625	0	0	0	0	0	0.0909091	0.0833333	0	0	0	0.2	0	0.25	0.181818	0.142857	0.0666667	0	0	0	0	0.111111	0	0	0	0	0	0.25	0	0.0526316	0.2	0	0.111111	0	0.125	0.945946	0	0.111111	0.266667	0	0.153846	0	0	0	0	0.979592	0.0769231
cg09804439	0.027027	0.0555556	0.0333333	0	0	0.755556	0	0	0.0714286	0	0	0	0.030303	0	0.0454545	0.0714286	0	0.0526316	0	0.0526316	0.0434783	0	0.0714286	0.0588235	0.03125	0	0	0	0.0357143	0.0869565	0	0.0526316	0	0	0	0	0	1	0	0	0	0.0416667	0.0526316	0	0	0.866667	0	1	0.0243902
cg11189425	0.0540541	0.0434783	0	0	0	0.954545	0	0.958904	0	0	0.0555556	0.0769231	0.96875	0.0666667	0.5	0	0	0	0	0.08	0.0408163	0.0357143	0.0454545	0.741379	0.130435	0.7	1	0.0357143	0.0731707	0.947368	0	0.181818	0.0588235	0.0555556	1	0	0.04	0	0	0	0.964286	0	0.853659	0	0.0384615			0.909091	0
cg02796773	0.037037	0	0	0	0.0625	0	0	0	0.05	0.0666667	0	0	0.09375	0.037037	0.0666667	0.1	0.1	0	0	0.09375	0.0833333	0.0833333	0	0.09375	0	0.166667	0.0588235	0.0434783	0.0952381	0.103448	0	0.0769231	0	0	0.05	0.0909091	0	0.0434783	0	0.136364	0	0.0952381	0	0.0434783	0.037037	0.0434783	0.0344828	0.04	0.0952381
cg08687718	0.14	0	0.0384615	0.0740741	0	0	0	0.0217391	0	0.0344828	0	0.0769231	0.151515	0	0.0666667	0.05	0.0434783	0	0	0.030303	0	0	0.0294118	0	0.129032	0.0434783	0.0434783	0.075	0	0.0384615	0	0.0454545	0.04	0	0	0	0.0333333	0.809524	0	0.0277778	0.025	0	0	0.0333333	0	0.0294118	0.0689655	0.925	0
cg02731042	0.0555556	0.0740741	0.0714286	0	0.030303	0.45	0.0416667	0.0555556	0.0344828	0.0681818	0.0625	0.0416667	0.184211	0	0.333333	0	0.08	0.117647	0	0.0833333	0.0243902	0.0454545	0.0555556	0.03125	0.0322581	0	0.0322581	0.0769231	0.0222222	0.0434783	0.027027	0.946429	0.0645161	0.0526316	0.05	0.111111	0.0217391	0.925926	0	0	0.025	0	0.025641	0.0526316	0.027027		0.047619	0.87234	0
cg02450646	0.0833333	0.111111	0	0.0555556	0.142857	0	0.1	0.176471	0	0	0	0.0909091	0	0	0	0	0.0833333	0	0	0	0	0	0.111111	0.1875	0	0	0	0	0	0.0769231	0	0	0	0	0	0	0.05	0	0.333333	0	0	0	0	0.2	0.1	0.0833333	0	0	0.0714286
cg26039848	0.0555556	0.0454545	0	0.0333333	0	0	0.04	0.047619	0	0	0.04	0	0	0	0	0	0	0	0	0.0810811	0.0175439	0	0.0512821	0	0	0.1	0.047619	0.0178571	0.02	0.0487805	0.0384615	0.0222222	0	0.0333333	0	0.04	0.0444444	0.851064	0	0.0217391	0	0	0	0	0.0196078	0	0	0.863636	0.0363636
cg22753376	0.0277778	0.0243902	0.0392157	0.0192308	0.0625	0	0	0	0	0.0185185	0.0263158	0	0.0961538	0.0277778	0	0.0222222	0	0.0243902	0.0344828	0.0232558	0	0.0555556	0.0408163	0.0588235	0	0	0.0277778	0.0166667	0	0	0.0217391	0	0	0.025	0	0	0.0344828	0.888889	0	0.0266667	0.0227273	0.046875	0.0408163	0.0285714	0.0196078	0.0588235	0	0.0172414	0
cg25998680	0	0	0	0	0.153846	0	0.105263	0	0	0	0	0	0	0.125	0	0	0	0	0.0555556	0.0526316	0.0243902	0	0.0384615	0.0714286	0	0	0	0	0	0.0666667	0.0588235	0	0.05	0	0	0.0526316	0	0.9375	0	0	0	0	0	0	0	0	0	0.745455	0
cg26711794	0.0188679	0	0.0212766	0	0	0	0.105263	0	0	0.0238095	0.0277778	0	0	0	0.0322581	0	0	0	0.0344828	0	0.0338983	0.0384615	0	0.0571429	0.0188679	0	0.0322581	0.04	0.0555556	0	0.0208333	0	0.0384615	0.03125	0	0	0.0204082	0.892857	0.037037	0	0.0243902	0.0652174	0	0	0	0	0	0.333333	0.0227273
cg15457058	0.0408163	0.0434783	0.0588235	0.0238095	0.133333	0.16	0.0645161	0.0185185	0.115385	0.0816327	0.047619	0.166667	0.0769231	0.0416667	0.0869565	0.0357143	0.0666667	0.142857	0.0212766	0.04	0.0192308	0.04	0.0434783	0	0.025641	0.030303	0.0344828	0.0847458	0.0487805	0.0638298	0	0.0638298	0.125	0	0.0243902	0.0434783	0.030303	0.0714286	0	0.0454545	0.025	0.0333333	0.027027	0.0645161	0	0.0714286	0.0338983	0.0681818	0.0212766
cg12356111	0.0322581	0	0	0.0416667	0	0	0	0.0333333	0	0.03125	0	0.0588235	0	0	0.0625	0.0625	0	0	0.0357143	0.0645161	0	0	0.107143	0	0	0	0	0.125	0	0.030303	0.025641	0.137931	0.04	0	0	0	0.04	0.03125	0	0	0.037037	0.037037	0.0263158	0	0.0666667	0.0769231	0.0238095	0.0344828	0.0322581
cg23165545	0	0	0	0.0217391	0.0222222	0	0	0.0298507	0.0322581	0.0185185	0.0232558	0.0357143	0	0	0.0243902	0	0.0740741	0.0588235	0	0.0392157	0	0	0	0	0	0	0.0606061	0.0196078	0.0392157	0.0377358	0	0	0.0377358	0.0789474	0	0.0625	0.075	0.05	0	0.0357143	0.02	0.05	0.0166667	0	0.027027	0	0	0	0.0181818
cg21663580	0.1	0.030303	0	0	0	0.0454545	0.08	0.0666667	0.04	0.0769231	0	0.0434783	0.0930233	0	0.0689655	0.0555556	0.12	0.0322581	0	0.0357143	0.0204082	0.0689655	0	0	0.047619	0	0.0285714	0.132075	0.02	0.0238095	0	0.0576923	0.0434783	0.0322581	0	0	0.05	0.944444	0	0	0.0294118	0	0.0810811	0	0	0.025	0	0.934783	0
cg25947544	0.0612245	0.0810811	0.0645161	0.0588235	0	0.391304	0.2	0.140351	0.0689655	0.34375	0.05	0.0833333	0.25	0.142857	0.333333	0.151515	0.206897	0.0952381	0.131579	0.0555556	0.0545455	0.166667	0.222222	0.0571429	0.127273	0.294118	0.285714	0.0731707	0.212766	0.175	0.0243902	0.0535714	0	0.15625	0.0344828	0.444444	0.097561	0	0.181818	0.0487805	0.0714286	0.133333	0.0384615	0	0.075	0	0.0377358	0.0625	0.02
cg15573925	0.0701754	0	0	0.0512821	0.0869565	0.125	0.0434783	0.0526316	0	0.0333333	0.0810811	0.047619	0	0.0294118	0.0588235	0.05	0	0	0.0263158	0.0384615	0.0238095	0	0.0645161	0.08	0	0	0.0571429	0.0434783	0.0227273	0.0277778	0.0350877	0	0	0.0277778	0	0.0952381	0.0277778	0.09375	0.0454545	0.027027	0	0.0238095	0.05	0	0.0294118	0.0512821	0.0625	0.0175439	0.0888889
cg06334988	0.0222222	0.02	0.0377358	0.0727273	0	0	0	0.0153846	0	0.025641	0.0625	0	0	0	0.0238095	0.0238095	0	0	0.0357143	0.0408163	0.0153846	0.0588235	0.0232558	0	0	0	0.0232558	0.030303	0.0333333	0.0227273	0	0.0192308	0	0.0263158	0	0	0.0526316	0.0571429	0.142857	0.04	0.0217391	0.075	0	0	0	0.0350877	0.0166667	0	0.0338983
cg06681566	0.1875	0	0	0	0	0	0	0	0	0.0625	0	0	0	0	0.111111	0	0	0	0	0.0769231	0	0.0909091	0.0555556	0.0588235	0.0526316	0	0	0.2	0	0	0	0.111111	0.0909091	0.0526316	0	0	0	0.125	0.2	0	0	0	0	0	0.0666667	0	0.1	0	0
cg04856841	0.0877193	0.0540541	0	0.0153846	0.027027	0.0285714	0.0277778	0.0588235	0.0277778	0.0612245	0.0714286	0.0909091	0.0512821	0.0666667	0.0681818	0.117647	0	0	0.02	0.0576923	0.025974	0.0333333	0.0243902	0.0222222	0.0188679	0	0	0.0208333	0.0217391	0.0377358	0	0	0.0196078	0.0350877	0	0	0.0392157	0.0540541	0	0.0677966	0.0212766	0	0	0.0555556	0.0444444	0.0196078	0.0185185	0.0769231	0
cg12835924	0.0232558	0.0294118	0	0.03125	0	0	0.0434783	0.0784314	0	0.0322581	0	0.08	0.0322581	0.0689655	0.0588235	0.0666667	0.0454545	0.037037	0.111111	0	0.0689655	0	0.0357143	0	0.0217391	0	0.0714286	0.0652174	0.0204082	0.0263158	0.0588235	0	0.0869565	0.0263158	0	0	0	0.941176	0	0	0.09375	0	0.0769231	0	0.0512821	0	0.027027	0.948276	0.025
cg10038679	0.0208333	0.0285714	0	0	0.0384615	0.547771	0	1	0.047619	0.0434783	0	0	0.318182	0	0.875	0	0.557692	0	0	0.0169492	0.016129	0.0285714	0	0.510638	0.0576923	1	0.129032	0.0754717	0.0222222	0.894737	0.0243902		0.0645161	0.037037	0.714286	0.0588235	0.0465116	0.958333	0.166667	0		0.0181818	0.970588	0.782609	0.0740741	0.95	0.826087	0.753846	0
cg16133845	0.0625	0	0	0.037037	0	0	0.0588235	0.0277778	0.133333	0.0588235	0.0833333	0.166667	0.08	0.111111	0	0.1	0	0.0384615	0.0434783	0.05	0.0869565	0	0.0740741	0.2	0	0	0.05	0	0	0	0	0.0344828	0.0869565	0	0	0.0769231	0	0.880952	0	0.025	0	0	0.0227273	0.08	0.037037	0.0344828	0.0344828	0.978723	0
cg21179092	0.0434783	0	0.0909091	0.0526316	0	0.166667	0.0277778	0.131579	0	0.103448	0.0454545	0.037037	0	0	0	0	0.0769231	0	0	0.153846	0.0857143	0.0526316	0.025974	0.047619	0.105263	0.0869565	0.037037	0	0	0.0416667	0.0740741	0.105263	0.0555556	0	0	0	0	0.730769	0	0.04	0.0344828	0.0833333	0	0.0714286	0.0571429	0.1	0	1	0.030303
cg13791938	0	0	0	0	0.05	0	0.1	0.05	0	0.0967742	0	0	0	0	0	0.125	0.0952381	0.111111	0	0.0909091	0.0232558	0	0.037037	0	0	0.125	0.0555556	0.0322581	0.0454545	0	0	0.030303	0	0	0.111111	0.0526316	0.04	0.05	0	0.03125	0	0.0666667	0.0869565	0.0666667	0.136364	0	0.025	0	0.027027
cg07030339	0	0	0.222222	0	0.0833333	0	0.166667	0	0	0.0769231	0.142857	0	0	0	0.25	0	0	0	0.25	0	0	0	0.0769231	0	0	0	0	0.0526316	0	0	0.0833333	0.111111	0	0	0.1	0	0	0.818182		0.111111	0	0	0	0.166667	0	0	0	0.947368	0
cg12526120	0	0	0	0	0	0	0	0	0	0	0	0	0	0	0	0.142857	0.125	0	0	0	0	0	0	0	0	0	0	0	0.125	0	0	0	0	0	0	0	0.0588235	0	0	0	0	0	0	0	0	0	0	0	0
cg23274604	0.0681818	0.030303	0.0487805	0	0	0	0	0.015625	0.0322581	0.037037	0.027027	0.0952381	0	0	0.030303	0	0.0588235	0.0645161	0	0	0.0625	0	0.0185185	0.0540541	0.0425532	0	0	0.0327869	0.0666667	0.0444444	0.0263158	0.0196078	0.0689655	0	0.0232558	0	0.0540541	0	0	0	0	0.0408163	0.0869565	0.05	0.0263158	0.0192308	0	0.0178571	0
cg14706950	0.025	0.09375	0	0	0.0588235	0	0	0.0166667	0.04	0	0	0.0555556	0.0444444	0	0	0	0	0	0	0	0.0555556	0	0.0952381	0.0322581	0	0	0.0416667	0	0	0	0	0	0	0	0	0	0	0.944444	0	0	0	0	0	0.0344828	0	0	0	0.723404	0.0192308
cg24869172	0.0192308	0.0689655	0	0.0588235	0.04	0	0.0454545	0.0149254	0.0434783	0	0.027027	0.0454545	0.0263158	0.0333333	0	0.0606061	0.0571429	0.0833333	0.0263158	0.0789474	0.0227273	0	0.0666667	0.0606061	0	0	0.05	0	0.0810811	0	0.0384615	0.0384615	0.0540541	0.0232558	0	0	0.0285714	0.966667	0.0909091	0.0212766	0.0238095	0.0222222	0	0	0.030303	0.0731707	0.0816327	0.52381	0
cg15551144	0	0	0	0	0	0	0	0	0	0	0	0.5	0		0	0.166667	0	0	0	0	0	0	0	0	0.142857	0	0	0	0	0	0.2	0	0.25	0	0.5	0	0	0.166667		0.166667	0	0	0	0.25	0	0	0.2	0.142857	0.2
cg11967894	0.0652174	0.0377358	0.0392157	0	0.027027	0.862069	0	0.911111	0.0294118	0.02	0.0232558	0.0384615	0.0192308	0.0384615	0.0277778	0	0	0.0196078	0.0512821	0.0192308	0.0416667	0.129032	0.0754717	0	0.0444444	0	0.03125	0.0322581	0.0175439	0.0526316	0.0217391	0.878788	0.0263158	0.0882353	0.818182	0	0.0243902	0.6	0	0	0.741935	0.0333333	0	0	0	0.333333	0.0172414	0.924528	0
cg20248954	0.0277778	0	0	0.105263	0	0.047619	0.0555556	0	0.111111	0	0.0333333	0	0.0232558	0	0.115385	0.0416667	0.030303	0	0.030303	0.025641	0.0327869	0.037037	0.0294118	0.0769231	0	0.1	0.04	0.0232558	0.08	0	0	0.0212766	0	0	0.0512821	0	0.0465116	0.0689655	0	0.02	0.117647	0.0277778	0.0681818	0	0.0416667	0.0238095	0	0.0434783	0
cg02236651	0	0	0.0434783	0.0666667	0.0909091		0	0	0	0.153846	0	0	0	0	0	0	0.0769231	0	0	0.0666667	0.0434783	0.0833333	0.107143	0	0.0434783	0.0909091	0	0	0	0.047619	0	0.75	0.0909091	0	0.125	0	0	1	0	0	0.133333	0	0.0625	0.0833333	0	0.982143	0.107143	0.934783	0.130435
cg17071648	0	0	0	0.142857	0.0909091	0	0.142857	0.166667	0	0	0	0	0	0.25	0	0	0	0	0.333333	0	0	0	0.0909091	0.0909091	0.142857	0	0	0.142857	0	0.1	0	0	0.1	0	0.142857	0	0	0.615385	0.125	0	0	0.0909091	0	0	0	0.142857	0	0.211268	0
cg02791024	0.0487805	0	0	0.06	0	0.0416667	0	0	0	0.0232558	0.0344828	0	0	0	0.12	0	0.0555556	0	0.0740741	0.0714286	0.0178571	0	0	0.0714286	0.0434783	0	0.0909091	0.0517241	0.0612245	0.0512821	0	0	0	0	0.0357143	0	0	0.351351	0	0.0384615	0.0606061	0.05	0.025641	0.0714286	0	0	0.0392157	0.47619	0
cg02248037	0.0806452	0.047619	0.030303	0	0.0333333	0	0.0294118	0.0408163	0.037037	0.0571429	0.0384615	0.115385	0.0444444	0	0	0.030303	0.027027	0.0344828	0	0.0714286	0.0465116	0.0588235	0.030303	0	0.047619	0	0.0714286	0.0689655	0.0285714	0.0540541	0.0204082	0.105263	0	0	0	0.0869565	0.025	0.977273	0.176471	0.0612245	0.097561	0.0208333	0.04	0	0.0454545	0.0454545	0.0444444	0.880952	0.0212766
cg24234651	0.25	0.192308	0.297297	0.393443	0.176471	0.0689655	0.0731707	0.0632911	0.0526316	0.106383	0.2	0.208333	0.318841	0.193548	0.348837	0.216216	0.243243	0.186047	0.0930233	0.18	0.0517241	0.297297	0.863636	0.0238095	0.285714	0.863636	0.875	0.153846	0.912281	0.87234	0.0384615	0.109375	0.1	0.755556	0.114286	0.294118	0.333333	0.923077	0.5	0.270833	0.26087	0.210526	0.297297	0.0888889	0.130435	0.258621	0.203704	0.838235	0.304348
cg09889291	0		0	0	0.25	0		0	0	0.125	0	0	0	0	0	0		0			0	0	0.25	0	0	0	0	0	0	0	0	0	0	0	0	0.25	0	0.738095		0	0	0.333333	0	0	0	0	0.2	0.984127	0
cg11054924	0.0204082	0.0357143	0	0	0	0.0833333	0.0833333	0.0625	0.03125	0.0465116	0.0322581	0.12	0	0	0	0	0	0	0	0.0163934	0.028169	0	0.0408163	0	0	0	0.0384615	0.0232558	0.0408163	0.0322581	0.0212766	0.0784314	0	0	0.0222222	0.115385	0.0217391	0	0.25	0.0677966	0.0425532	0.0196078	0.0232558	0	0.115385	0	0.037037	0.0410959	0.0392157
cg18593717	0.0307692	0	0.0172414	0.0833333	0	0.0833333	0.111111	0	0.0740741	0	0	0	0	0	0.0465116	0	0.0487805	0	0	0	0.0136986	0.0416667	0.0217391	0.0227273	0.0327869	0	0.0263158	0.0196078	0	0.0204082	0	0	0	0.0232558	0.0454545	0	0	0	0	0	0.0689655	0.06	0.0222222	0.0740741	0	0	0.0138889	0	0.0638298
cg22249456	0.037037	0	0.027027	0.0232558	0.030303	0.0714286	0.0416667	0.0877193	0.047619	0.025	0.0666667	0.05	0.0666667	0.0689655	0	0	0	0.030303	0	0.0731707	0	0.030303	0.047619	0	0.0857143	0	0	0.0862069	0.0666667	0.0666667	0.0333333	0.0243902	0	0	0	0	0	0.027027	0	0.0444444	0.0625	0.0277778	0	0	0	0.025641	0	1	0
cg03098515	0.0298507	0.0606061	0	0.0425532	0	0.0454545	0.0625	0.0597015	0	0	0	0.111111	0	0.030303	0	0.0222222	0.111111	0	0.130435	0.0243902	0.0235294	0	0.0769231	0.02	0.0212766	0.0740741	0.0681818	0.0666667	0.0416667	0.0638298	0.046875	0.030303	0.05	0.047619	0.0571429	0	0.0175439	0.892857	0.0666667	0.0833333	0.0625	0.0338983	0	0.0238095	0	0.0408163	0.0461538	0.907407	0
cg13664964	0.0222222	0.0606061	0.037037	0	0	0	0.166667	0.0512821	0.1	0.0625	0	0	0.0625	0.111111	0.047619	0.125	0	0.105263	0	0.03125	0	0.0555556	0.0689655	0	0.027027	0	0.04	0.0322581	0.0769231	0.0434783	0.1	0.075	0.0454545	0	0	0	0.0277778	0.047619	0	0	0	0	0.027027	0.0645161	0.0416667	0.105263	0.025641	0	0
cg12636108	0.0909091	0	0.133333	0	0.142857	0	0	0	0	0.0588235	0	0	0	0.0625	0.1	0	0	0	0	0.0625	0.0416667	0.0526316	0.0769231	0	0	0	0	0	0	0	0	0.176471	0	0	0.111111	0	0	0.96	0	0	0	0	0.0714286	0	0	0	0	0.833333	0.0526316
cg24591374	0.0588235	0	0.0666667	0	0.0666667	1	0.307692	0	0	0.0454545	0	0	0	0	0.0833333	0.0666667	0	0.125	0.0833333	0.0454545	0.0333333	0	0	0.0555556	0	0	0.0588235	0	0.210526	0	0	0.483871	0.0625	0	0.0666667	0	0	0	0	0.0555556	0	0	0.0666667	0	0.115385	0.849057	0	0.909091	0
cg20469977	0	0	0	0.0555556	0.047619	0	0	0.958333	0	0.0208333	0	0	0	0.037037	0.68	0	0	0	0.0740741	0.05	0	0	0.0731707	0.142857	0.0169492	1	0.0357143	0	0	0.0714286	0.030303	0.103448	0.037037	0	0.764706	0	0	1	0	0.0512821	0.869565	0	0	0.842105	0.0909091	0.1	0.0243902	0.941176	0.0392157
cg02505689	0.0416667	0	0.0222222	0	0	0.0909091	0.0384615	0	0	0	0	0.0384615	0	0	0	0	0	0	0	0	0	0.0769231	0.0294118	0	0	0	0.0526316	0.027027	0	0	0	0.862745	0	0	0.04	0	0.04	0	0	0.0408163	0	0	0.0232558	0	0	0.954545	0.031746	0.909091	0
cg08803571	0.0588235	0.0384615	0	0.0645161	0.0625	0	0	0.015625	0	0	0.0285714	0	0.05	0.0833333	0.0416667	0.0869565	0	0.0606061	0.0285714	0.030303	0	0	0.0606061	0	0.0833333	0.0625	0.0625	0.0487805	0.0408163	0.0588235	0.05	0.08	0.0571429	0	0.107143	0	0.0212766	0	0	0.025641	0	0.0512821	0.0227273	0.15	0	0	0.0188679	0.0606061	0
cg27373657	0.130435	0	0.0555556	0.0869565	0	0.829268	0.0588235	0.0512821	0	0.0285714	0.0689655	0	0.04	0.0952381	0	0	0.105263	0	0	0.0357143	0.0357143	0.047619	0.0606061	0	0.0625	0	0	0.0434783	0.111111	0	0.0526316	0	0.0666667	0	0.0416667	0.0555556	0.0625	0.967742	0	0	0.0606061	0.08	0	0	0.0526316	0	0.0322581	0.907407	0.0454545
cg22905968	0.0263158	0.0625	0.0357143	0.0869565	0.105263	1	0.0526316	0.9375	0	0.0357143	0.130435	0	0.0526316	0	0.0625	0.117647	0.0714286	0.05	0.0666667	0	0	0.153846	0	0	0.0526316	0	0	0	0	0.0833333	0.117647	0.9375	0.111111	0.0555556	0.0540541	0.0555556	0	0.973684	0	0	0.823529	0	0	0.047619	0.176471	0.888889	0.0277778	0.28	0
cg19540390	0	0.0277778	0.027027	0	0.025641	0	0.0714286	0.0185185	0	0	0.115385	0	0	0.0555556	0.030303	0.0263158	0	0	0.0487805	0.0243902	0.0163934	0.025641	0.0192308	0.0363636	0.0204082	0.0714286	0	0	0.0263158	0.0465116	0	0.0175439	0	0.0263158	0.0196078	0	0.0217391	0.96	0.037037	0.0392157	0.0217391	0.0212766	0.0566038	0	0	0	0.030303	0.913043	0.0151515
cg27199384	0.133333	0.0625	0	0.0833333	0.0833333	0.971429	0.45	0.0357143	0.105263	0.269231	0	0.1	0.275862	0.0714286	0.3125	0	0.235294	0	0.157895	0.142857	0.047619	0.0714286	0.304348	0	0.0434783	0.666667	0.266667	0.315789	0.15	0.235294	0	0.0588235	0.0666667	0.214286	0	0.285714	0.0909091	0	0	0	0.0769231	0.0625	0	0	0	0.2	0	0.653061	0.0434783
cg15313226	0.125	0	0.0588235	0.1	0	0	0.142857	0.0909091	0	0.0454545	0.0769231	0.166667	0.0625	0	0.125	0	0	0	0	0	0	0.125	0	0	0.0714286	0.5	0	0.142857	0	0	0	0.166667	0.0625	0	0	0	0.0555556	0	0	0.0666667	0.0769231	0	0	0.222222	0	0	0.111111	0.0833333	0.0666667
cg11390445	0	0.0333333	0.04	0.103448	0.111111	0.0555556	0	0	0.0588235	0.0285714	0	0	0	0	0.0344828	0	0.0232558	0	0	0	0.0447761	0	0.0416667	0.0606061	0	0	0	0.0769231	0.0952381	0.0294118	0.0465116	0.0208333	0.0263158	0	0	0	0.04	0	0	0.0153846	0.0232558	0	0	0.06	0	0.027027	0.0714286	0	0
cg27493301	0.0204082	0.0416667	0.0652174	0	0	0	0.129032	0	0.0952381	0.183673	0	0.0416667	0.230769	0.0909091	0.185185	0	0.0967742	0.0285714	0.0540541	0.0285714	0	0	0.1	0.0740741	0.0666667	0.0588235	0.0416667	0.0666667	0.0217391	0.0487805	0.107143	0	0.027027	0.025	0	0	0.027027	0.714286	0	0.0454545	0	0	0.0243902	0	0	0.025641	0	0.97561	0
cg01972961	0.0571429	0.0666667	0.0333333	0	0.0666667	0	0	0	0	0.0465116	0	0	0	0	0.0689655	0.0357143	0	0.0434783	0.0454545	0.027027	0.0666667	0.0740741	0	0	0	0.05	0.0454545	0.0487805	0.111111	0.025	0.0526316	0.0540541	0.0454545	0.135135	0.037037	0	0	1	0	0.0588235	0	0.129032	0.0294118	0	0.04	0	0.075	0.76	0
cg06508582	0	0.0222222	0	0.105263	0.0277778	0.0454545	0	0	0.0212766	0.0208333	0.0263158	0.0322581	0.0588235	0.0416667	0.0487805	0	0.0285714	0.0555556	0.0196078	0.0384615	0.0131579	0	0.025641	0.025	0.0350877	0.172414	0.0526316	0	0.0576923	0.0888889	0.0487805	0.0196078	0	0.025	0.0263158	0	0.0175439	0.875	0	0.0172414	0	0.0163934	0	0.0952381	0	0.0434783	0.0307692	0.938462	0
cg16219968	0	0	0	0	0.277778	0.111111	0.0769231	0	0.153846	0.269231	0.238095	0.3	0.37037	0.214286	0.1875	0.25	0.173913	0.16	0.125	0.047619	0.0322581	0	0.0714286	0.0434783	0.030303	0.4	0.0769231	0.1	0.0909091	0.0416667	0.0666667	0.0625	0.0952381	0.0588235	0.0869565	0	0.15	0.615385	0	0.04	0	0	0.0769231	0.2	0.0555556	0	0.0769231	0.163265	0.0344828
cg15828828	0.0645161	0.0263158	0.030303	0.0416667	0.03125	0.964286	0	0.818182	0	0.047619	0.03125	0.0333333	0	0.0294118	0.0357143	0	0	0.0333333	0.0540541	0.03125	0.0185185	0.03125	0	0	0.0263158	0.0526316	0	0.0227273	0	0	0.0217391	0	0	0.0344828	0.0285714	0	0.0416667	0.904762	0	0.0196078	0.75	0	0	0.0263158	0.0238095	0.923077	0	0.915254	0.0377358
cg19686301	0	0.037037	0	0.047619	0.0344828	0	0.0434783	1	0	0	0	0.0740741	0.030303	0	0.0740741	0	0.05	0	0	0.03125	0.0240964	0	0.03125	0	0.0188679	0	0.0769231	0	0	0.0263158	0.0566038	0.972973	0.0652174	0.0277778	1	0	0	0.634146	0.0769231	0	0	0	0	0	0	0.552632	0	0.375	0
cg04960951	0	0	0.0465116	0.025641	0.0606061		0.0416667		0.037037	0.0925926	0	0.125	0	0	0.952381	0	0.03125	0	0	0.0566038	0.0142857	0	0.0555556	0.0714286	0.025641	0.111111	0	0.0338983	0	0.972222	0.0227273	0.952381	0.115385	0	0.225	0.0526316	0.0178571	1	0	0.0204082	0.794118	0.0645161	0.015873	0	0.027027	1	0.02	0.259259	0.0377358
cg09975316	0.136364	0	0.0952381	0.0454545	0.133333	1	0	0.111111	0.0625	0.0645161	0	0	0.15	0	0.0769231	0	0.0909091	0	0.125	0	0.030303	0	0.025641	0.153846	0.037037	0	0	0.0512821	0.0526316	0.08	0.12	0	0.05	0.0666667	0	0.142857	0.04	0.96875	0	0.0588235	0	0	0	0.0714286	0	0.0689655	0.0714286	0.975	0
cg19448109	0.0322581	0	0.025	0	0	0	0.03125	0.0517241	0.0606061	0.0512821	0	0	0.0263158	0.0540541	0.0434783	0	0.0294118	0	0.05	0.025	0.0405405	0	0.0243902	0	0.0188679	0	0.107143	0.0526316	0.0147059	0.025641	0.0612245	0.0526316	0.0512821	0	0	0.037037	0.0277778	0	0	0.06	0.0810811	0	0.0363636	0	0	0.025641	0.0232558	0.0238095	0
cg11359655	0	0.04	0	0.0909091	0	0	0.105263	0	0	0.0196078	0.047619	0.0526316	0.025641	0.1	0.0344828	0	0	0	0	0.0277778	0.0222222	0	0	0	0	0.103448	0	0.0434783	0	0.0384615	0	0	0.047619	0.0333333	0.0869565	0	0	0.027027	0.125	0	0	0.0344828	0.0344828	0	0.025641	0.0714286	0.05	0.903846	0.075
cg06591456	0.0298507	0	0	0.0625	0.0555556	0.0333333	0.0416667	0.0816327	0.0625	0	0.0277778	0	0	0.0714286	0.0263158	0.0625	0.025	0	0.0263158	0.0263158	0.0196078	0	0.0416667	0	0.0227273	0	0.0227273	0.0181818	0.0545455	0.0294118	0.0222222	0.0588235	0.0217391	0	0.1	0	0.0243902	0.95122	0	0.0169492	0.0681818	0.0263158	0.0204082	0	0.0243902	0	0.0192308	0.925926	0.0181818
cg02731464	0.0153846	0	0.0384615	0	0	0	0.0285714	0	0	0	0	0	0	0	0.027027	0	0.0333333	0.0238095	0.04	0	0.0204082	0	0.047619	0.0285714	0.02	0.125	0.025641	0	0.031746	0.0217391	0.0153846	0.0461538	0.0277778	0	0.0606061	0.0967742	0.0425532		0	0.0178571	0	0	0.0232558	0	0	0.047619	0	0.864407	0
cg17853707	0	0.025641	0.0169492	0	0.03125	1	0.0571429	0.0196078	0	0.0208333	0.0444444	0.1	0	0.0344828	0	0.0238095	0	0	0	0.0526316	0	0.0689655	0.0833333	0.0277778	0.015873	0	0.030303	0.0178571	0	0.0769231	0.0909091	0.977778	0.0789474	0.0681818	0.875	0	0	0.878049	0	0.0185185	0.0425532	0.0178571	0.0416667	0.0625	0.0652174	0.904762	0.0138889		0.0166667
cg22846506	0.0465116	0	0.0769231	0	0	1	0	0	0	0	0.0434783	0	0.0416667	0	0.166667	0.0454545	0	0.0434783	0	0	0.0294118	0	0	0.0909091	0	0	0.030303	0.037037	0.0333333	0.0571429	0	0.971429	0	0	1	0	0	0.230769	0.222222	0	0.979592	0	0	0	0		0	0.864407	0
cg04353881	0.09375	0	0.0833333	0.103448	0		0.176471	0.04	0	0	0	0	0.0454545	0	0.0555556	0.047619	0.125	0.0294118	0	0	0.0465116	0	0.121212	0.0714286	0	0.105263	0	0.0344828	0.0789474	0.0540541	0.0740741	0.0454545	0.105263	0.0666667	0.0555556	0	0	0.142857	0.142857	0.137931	0	0.04	0	0.0769231	0.0588235	0.121212	0.0285714	0.755556	0.0689655
cg13796319	0.0689655	0.03125	0	0	0.0666667	0	0.0588235	0.0571429	0	0	0	0.0769231	0.05	0.0526316	0.0526316	0	0	0	0.0588235	0	0.025641	0	0	0.0769231	0	0	0.0526316	0	0	0.04	0	0	0.0555556	0.05	0.0526316	0	0.03125	0.948718	0	0	0.04	0.047619	0.0526316	0	0	0.0857143	0.0689655	0.782609	0
cg12683602	0	0	0	0	0.111111	0.708333	0	0	0	0.04	0.117647	0	0.172414	0.047619	0.0588235	0.0526316	0.125	0	0	0.0344828	0.047619	0	0	0	0.03125	0	0	0	0.0697674	0	0.0967742	0.0606061	0	0.0714286	0	0.0833333	0	0.966667	0.0666667	0.0454545	0	0.04	0	0.0666667	0	0.0952381	0	0.983333	0.0384615
cg13417862	0.365385	0.314286	0.108696	0.622222	0.0666667	0.966667	0	0	0	0	0	0.111111	0.0487805	0	0.0689655	0.0277778	0.04	0	0	0.0208333	0.0377358	0	0.529412	0.928571	0.322581	0.347826	0.333333	0.0526316	0.382979	0.368421	0.2	0.891892	0.266667	0.36	0.731707	0.727273	0	0.037037	1	0.613636	0.866667	0.333333	0.5	0.130435	0.44	0	0	1	0.0487805
cg03286899	0.0322581	0.097561	0.0638298	0.0784314	0.025	0	0	0.030303	0	0	0.0810811	0.037037	0.03125	0.025641	0.0294118	0.0263158	0	0.0555556	0.037037	0.04	0.015625	0	0.031746	0	0.0483871	0	0	0.02	0.0784314	0.0294118	0.0277778	0.015625	0.0208333	0.04	0.121951	0	0.0243902	0.933333	0.0909091	0	0	0	0	0.037037	0.0227273	0.0612245	0.0606061	0.970588	0
cg00702030	0	0	0	0	0	0	0	0	0	0.05	0	0.0909091	0	0	0	0	0	0	0	0	0	0	0	0.0625	0	0	0	0	0.0588235	0.05	0.0588235	0	0.0588235	0	0.1	0	0	0.7	0	0	0	0	0	0	0	0	0	0.916667	0.0714286
cg23513690	0.0652174	0	0	0.02	0	0	0.129032	0	0	0.0294118	0.0285714	0.0740741	0.0652174	0.0285714	0.025	0.0344828	0.0333333	0.0666667	0.0285714	0.0434783	0.0847458	0	0.0810811	0.0227273	0.0677966	0	0.0666667	0.0344828	0.0243902	0.037037	0.0384615	0	0	0.0322581	0.0212766	0.030303	0.0350877	0.0344828	0	0.0384615	0.0571429	0.06	0.0408163	0	0	0	0.0363636	0.269231	0
cg22974158	0	0.0263158	0.0238095	0	0	0	0	0	0	0.025641	0	0.12	0.0384615	0.0454545	0.0454545	0.0357143	0	0	0	0	0	0	0	0	0	0	0	0	0	0.04	0	0	0	0	0	0.0833333	0.05		0	0	0.0333333	0.025641	0	0	0	0	0.0294118	0.0227273	0
cg19907331	0.0238095	0.0285714	0.0588235	0	0	0.0357143	0	0.0363636	0.0285714	0.0232558	0	0.111111	0.0212766	0.0294118	0	0	0.0454545	0	0	0.0294118	0.0178571	0.129032	0	0.0526316	0	0	0	0.0188679	0	0.0465116	0	0.027027	0	0.03125	0.0222222	0.0526316	0.0333333	0.047619	0	0	0.025	0	0.0285714	0	0.0652174	0	0.0212766	0.95	0.0540541
cg01118031	0	0	0.0571429	0.111111	0.05	1	0	0.0487805	0	0	0.148148	0	0	0	0	0.037037	0.0333333	0.0833333	0	0.0416667	0	0	0.0769231	0.0344828	0.0294118	0.142857	0.0333333	0.0576923	0	0	0	0.0731707	0	0	0.0555556	0	0		0	0	0	0.0555556	0.0243902	0.0333333	0.0416667	0.0322581	0	0.83871	0.0487805
cg27414571	0.0677966	0.0227273	0.025	0.0425532	0.0652174	0	0	0.031746	0.0277778	0.0227273	0	0.0588235	0.0576923	0.0512821	0.0526316	0.027027	0	0.0930233	0.0285714	0.025641	0.0138889	0	0.0461538	0	0.0344828	0	0.0512821	0	0.0217391	0.0204082	0.0392157	0	0	0	0.0243902	0.0952381	0	0	0	0.0138889	0.0444444	0.0576923	0.0133333	0.0263158	0.0444444	0.05	0.0338983	0.0149254	0
cg12327130	0		0	0	0	0.142857	0	0.0454545		0	0	0	0	0	0.931818	0		0		0	0	0	0		0	1	0.95122	0		1	0	0.978261	0	0	0.555556	0	0	0.866667		0	0.333333	0	0	0.553191	0	0.292683	0	0.963636	0
cg24215070	0	0				0	0	0	0	0	0	0	0	0	0	0	0	0	0	0	0	0	0	0.333333	0.2		0	0	0	0		0	0	0	0		0	0.863636		0	0	0	0	0	0	0	0	0.952381	0
cg09152886	0.0204082	0.0277778	0.0392157	0	0.0882353	0.025	0.0681818	0.037037	0.0526316	0	0.025	0	0.0714286	0.08	0.0263158	0.0344828	0.0454545	0.0612245	0.0882353	0.0227273	0.02	0.0294118	0.0571429	0.025641	0.0851064	0.24	0.181818	0.0746269	0.183333	0.25	0.0196078	0.0816327	0.0444444	0.025641	0.0571429	0	0	0.969697	0	0.0392157	0	0.0217391	0.0740741	0.0232558	0	0.02	0.0181818	0.734694	0.0909091
cg21773710	0.0344828	0.117647	0.0588235	0	0	0	0	0	0.0769231	0.0322581	0	0	0	0.0416667	0.0555556	0	0	0	0.0384615	0	0.0526316	0.0952381	0	0	0.0357143	0	0	0	0.0526316	0	0	0	0	0	0	0	0.0434783	0.915254	0.142857	0	0.0833333	0	0.0588235	0	0.0333333	0	0	0.896552	0
cg04734286	0	0	0	0	0	0	0	0	0	0	0	0.111111	0.15	0	0	0.0833333	0	0.0909091	0.0769231	0	0.125	0.0714286	0	0	0	0	0	0.037037	0.0666667	0.0555556	0	0	0.125	0	0	0	0	0.95122	0	0	0	0	0.04	0.1	0.05	0.0909091	0.103448	0.833333	0.0357143
cg00881185	0	0	0	0.0357143	0.0769231	0.0606061	0	0.0769231	0	0	0.047619	0	0	0.047619	0.04	0	0.047619	0.0625	0.030303	0	0.0204082	0.047619	0	0.0555556	0	0	0.0625	0	0.027027	0.1	0.133333	0.0204082	0	0.0769231	0	0	0.0434783	0.948718	0	0	0	0.0344828	0	0	0	0	0.0222222	0.96875	0
cg08023020	0	0.428571	0	0	0	0	0	0	0	0.142857	0	0	0	0	0	0	0	0	0	0	0	0	0	0.2	0	0	0	0.1	0	0.1	0.0714286	0.222222	0	0	0	0	0	0.714286	0	0	0	0	0	0	0	0	0	0.826087	0
cg10619042	0.2	0	0	0	0	0	0	0	0	0	0	0	0	0	0	0	0	0	0.25	0	0	0	0.0454545	0	0	0	0	0	0.153846	0	0	0.0754717	0.125	0	1	0	0	1	0.285714	0	0	0	0	0	0	0.931818	0	0.849057	0
cg09376238	0.0434783	0	0	0.125	0	0.214286	0.153846	0.0645161	0	0	0.0769231	0.111111	0	0.0588235	0.0454545	0	0.0588235	0.0769231	0	0	0.0714286	0	0	0	0	0	0	0.0555556	0	0	0	0.0625	0	0.0909091	0	0	0	0.871795	0	0.047619	0	0.25	0	0	0.0952381	0.0416667	0.0689655	1	0
cg18035537	0	0	0	0	0	0.486486	0.538462	0.0666667	0	0	0.428571	0.666667	0	0	0		0	0	0.166667	0.0833333	0.0625	0	0.75	0	0.333333	0.4	0.222222	0	0.181818	0.7	0		0	0	0.166667	0	0.0909091	0.9		0	0	0	0.0769231	0	0		0	0.842105	0.125
cg11564120	0.0434783	0.04	0.0909091	0	0	0	0.0526316	0.0222222	0.0526316	0	0	0.0416667	0.0714286	0	0	0	0	0.0434783	0	0	0.0188679	0	0.1	0.0357143	0.03125	0	0	0.037037	0.03125	0	0	0.027027	0.115385	0	0	0	0.0454545	0.820513	0	0.0384615	0.0714286	0.0869565	0.0357143	0	0	0	0.047619	0.980392	0.0217391
cg21448991	0	0	0.125		0.125			0.942308	0	0	0	0	0.7	0	0.975	0	0.717391	0	0	0	0.0555556	0	0.1	0.317073	0	1	1	0	0	0.891304	0.125	0.925926	0	0.333333	0.857143	0	0		0	0		0.333333	0	0.645161	0	0.75	0.807692	0.166667	0.0769231
cg05051199	0	0.0333333	0	0	0	0	0.03125	0.0322581	0	0.0434783	0	0	0.0322581	0.0606061	0.0526316	0.04	0	0.0208333	0	0	0.0142857	0.0285714	0	0	0.0434783	0	0	0	0.0333333	0.0408163	0.0212766	0.0208333	0	0	0.025	0	0	0.0465116	0	0	0.0185185	0	0	0	0	0	0.015625	0	0
cg23141355	0	0	0.0263158	0.0681818	0	0	0	0.0769231	0	0.0571429	0	0.0454545	0.113208	0	0.0833333	0.037037	0.0689655	0.0789474	0.0652174	0.047619	0.015625	0.0689655	0.0847458	0.0322581	0.0487805	0.318182	0.230769	0.0196078	0.0697674	0.148936	0.0227273	0.0714286	0.0333333	0.0512821	0.0666667	0.125	0	0	0.1	0.0681818	0.0196078	0.0512821	0	0.0571429	0.0285714	0	0.0217391	0	0.0454545
cg25314532	0.0408163	0	0.0222222	0.04	0	0.965517	0	0.656716	0	0.0178571	0.027027	0.0322581	0.931034	0.0555556	0.28	0.030303	0.727273	0.0344828	0.0434783	0.0392157	0.031746	0.047619	0	0.96	0.0181818	0.952381		0.0136986	0.0363636	0.03125	0.0217391	0.911111	0.0526316	0.030303	0.95	0	0.0298507	0.6	0.0833333	0	0.918919	0.0217391	0.131579	0.794118	0.0243902	1	0.736842	0.909091	0.047619
cg05000748	0.0877193	0.05	0.111111	0.0576923	0.15	0.892857	0.1	0.863636	0.05	0.0363636	0	0.0714286	0.564103	0.0416667	0.354839	0.047619	0	0.0232558	0.075	0.283333	0.0142857	0.913043	0.756098	0	0.0961538	1	0.970588	0	0.315789	0.575	0.315789	1	0.348837	0.645161	0.04	0.789474	0.211538	0.794872	0.0666667	0.030303	0.76	0.122807	0.0754717	0.7	0.0526316	0.962963	0.962963	0.132075	0.220588
cg23402661	0.047619	0	0.0666667	0	0.0714286	0.315789	0.125	0	0	0.0555556	0	0	0.0909091	0	0	0.222222	0.0909091	0	0	0.0625	0.0384615	0	0	0	0	0.25	0.25	0.0588235	0	0.105263	0	0.0714286	0.2	0.0769231	0.913793	0	0	0	0	0	0.0833333	0	0.0714286	0	0.142857	0.883721	0	0.9375	0
cg00017033	0.0634921	0	0	0	0.129032	0	0.0232558	0.0361446	0	0.0350877	0	0.0384615	0.0638298	0.0526316	0.0277778	0.030303	0.030303	0.0169492	0.0454545	0	0.0263158	0.0606061	0.111111	0	0	0	0.0204082	0.0625	0.0227273	0.06	0.0444444	0.0447761	0	0.0454545	0	0.04	0.0243902	0.676471	0	0.0357143	0.0217391	0.0192308	0	0.025641	0.0392157	0	0.0338983	0.925926	0.0338983
cg00720475	0.0285714	0	0	0	0	0.166667	0	0.03125	0	0.107143	0	0	0.153846	0.0625	0.0833333	0.0666667	0.0526316	0	0	0	0.0434783	0	0.0714286	0	0.176471	0.0588235	0.181818	0.0869565	0.166667	0.103448	0.0555556	0	0.0625	0	0	0	0	0.95	0	0	0	0.0769231	0.0714286	0	0	0.0588235	0	0.957447	0
cg04194494	0	0	0	1	0	0	0	0.0697674	0	0	0.130435	0.125	0.05	0	0.15	0	0	0	0.0434783	0	0.0294118	0.0454545	0.09375	0.105263	0.0416667	0.0909091	0	0	0	0.0454545	0	0.210526	0	0	0.1	0	0.037037	0.938776	0	0	0	0.05	0.0909091	0	0.0384615	0	0	0.95122	0.0606061
cg02025407	0.04	0.0344828	0.0645161	0.166667	0.047619	0.272727	0.03125	0.931818	0.05	0.0208333	0	0.0434783	0	0.08	0	0.1	0	0.0833333	0.148148	0.0263158	0.0465116	0.0344828	0.0526316	0.0869565	0.0169492	1	0	0.0833333	0.047619	0.916667	0.148148	0.636364	0.08	0.0952381	0.0666667	0	0	0.647059	0.142857	0.0227273	0.97619	0	0.0526316	0.190476	0.0857143		0.0277778	0.970588	0
cg22235012	0	0	0	0.0588235	0	0	0	0	0.1	0	0.0833333	0.166667	0.111111	0	0	0	0	0.1	0	0	0.0227273	0	0.0689655	0	0	0	0	0	0	0.09375	0	0	0	0	0.0555556	0	0	0	0	0.0384615	0	0.0434783	0	0	0	0.04	0	0	0.0243902
cg23256664	0	0	0	0	0	0	0	0	0	0	0	0.166667	0.0434783	0	0	0	0.125	0	0	0	0.05	0	0.105263	0	0	0	0	0.0666667	0.08	0.0588235	0.222222	0	0	0	0	0	0.0416667	0	0	0.142857	0.0833333	0	0	0	0.047619	0	0.0555556	0	0.125
cg00088299	0.166667	0	0.125	0	0	0	0	0.0384615	0	0	0	0.166667	0	0	0	0.142857	0	0.125	0	0	0	0	0.0666667	0	0	0	0	0.0555556	0	0	0	0	0	0	0	0.25	0.0769231	0.230769	0	0.0769231	0	0.2	0.0526316	0.1	0.0833333	0.111111	0	0	0
cg27176870	0.0625	0.1	0.142857	0	0	0.680851	0	0.875	0.0769231	0.12	0	0.142857	0.3	0.0714286	0	0.0769231	0.166667	0.0833333	0	0.0714286	0.0454545	0	0.0333333	0	0	0.222222	0	0.0833333	0.0357143	0.0714286	0	0.810345	0.037037	0.285714	1	0.0833333	0.0666667	1	0	0	0.870968	0.05	0.117647	0.0555556	0.1	1	0	0.0307692	0
cg19148297	0.037037	0.0243902	0.0217391	0	0	0.111111	0.0357143	0.0131579	0.05	0.027027	0	0	0.0238095	0	0	0	0	0.125	0.037037	0.0322581	0	0	0.0212766	0	0	0	0.0425532	0	0.0188679	0.0263158	0	0.0238095	0.037037	0	0	0	0		0	0.0294118	0	0	0	0	0.0285714	0	0.0175439	0.918367	0
cg24312390	0	0	0	0	0	0	0	0.0350877	0	0	0.0333333	0	0	0.047619	0.0606061	0	0	0.0277778	0	0	0.0147059	0	0	0.025	0	0	0.037037	0.0344828	0.0697674	0.047619	0	0	0.025641	0	0.0571429	0	0.0384615	0.970588	0	0.025	0.0232558	0.0263158	0.025641	0	0	0.025641	0.0163934	0.945205	0.0322581
cg00131899	0	0	0	0	0.0344828	0	0	0	0	0.027027	0.0769231	0.0555556	0.04	0.0740741	0.04	0	0.0384615	0	0	0	0.0434783	0	0	0	0	0.0740741	0.0526316	0.0208333	0.0540541	0.0833333	0.0625	0	0	0	0	0	0.0294118	0.0666667	0	0.0789474	0	0	0.027027	0	0	0.025	0.0204082	0	0
cg17796330	0.0384615	0	0.05	0	0	0.0769231	0.047619	0	0	0.04	0.190476	0.166667	0.0645161	0.047619	0	0	0.037037	0.0344828	0	0.0666667	0.047619	0	0.0294118	0.153846	0.107143	0	0.0434783	0.0740741	0.0625	0	0.037037	0	0.107143	0.08	0.0263158	0.0714286	0.0810811	0	0.1875	0.235294	0.142857	0.190476	0.0789474	0.0526316	0	0.04	0	0.04	0
cg14670974	0.0232558	0.0645161	0.025641	0.027027	0	0	0	0.0208333	0	0.0625	0	0	0.0967742	0.0357143	0.117647	0	0	0	0	0.03125	0.047619	0	0	0	0.0222222	0	0.0625	0.0147059	0.108108	0.0526316	0.0833333	0.0625	0.030303	0	0	0	0	1	0	0.025641	0.075	0.030303	0	0	0.025641	0	0	0.916667	0.0444444
cg00377133	0.0172414	0	0	0	0.0606061	0.842105	0.04	0.0425532	0	0	0.0238095	0.047619	0.0444444	0	0	0.0357143	0.027027	0	0.037037	0.025	0.031746	0.125	0.030303	0.0285714	0	0	0	0.016129	0.0322581	0.05	0.0217391	0.947368	0	0	0.857143	0.25	0	0.833333	0	0.0888889	0.0769231	0.0731707	0	0	0	0.911765	0.0185185	0.931034	0.0151515
cg09435025	0.0172414	0.0277778	0	0	0	0.0322581	0.0333333	0.0266667	0.0294118	0.0212766	0.0263158	0	0	0.0357143	0	0	0.025	0.0714286	0	0.0188679	0.0147059	0	0.0163934	0.0294118	0.0149254	0	0.025	0.0322581	0.0169492	0.0169492	0.0232558	0.0576923	0.0222222	0	0.025641	0	0.0208333	0	0	0.0526316	0	0.0172414	0.0555556	0	0	0	0.0181818	0.0147059	0.0612245
cg04854568	0.0175439	0	0	0.0222222	0	0	0	0.0196078	0.04	0.0408163	0.0512821	0	0.171429	0	0.0263158	0.037037	0.0416667	0.0263158	0.0416667	0.0238095	0.0363636	0	0.0208333	0.0243902	0.0175439	0.0689655	0.030303	0.0350877	0.04	0.0243902	0	0.0416667	0	0	0.0227273	0.047619	0.0243902	0.933333	0	0	0.0263158	0.0175439	0.0204082	0	0	0	0.04	0.375	0.0192308
cg21603133	0.0227273	0.0714286	0.0571429	0	0.0454545	0.421053	0	0.04	0.130435	0	0.0625	0	0.0416667	0	0	0	0	0.037037	0.142857	0	0.0434783	0.176471	0	0	0.0512821	0	0.0454545	0.0555556	0	0.0294118	0	0.957447	0	0.0434783	0.125	0.0588235	0.0465116	0.904762	0	0.0689655	0.0434783	0.1	0	0.0322581	0.0238095	0.842105	0.056338	0.0212766	0
cg19741456	0	0	0.0740741	0	0	0	0.0952381	0.03125	0	0.142857	0	0	0	0	0.0454545	0	0	0	0	0.0588235	0	0.0555556	0	0	0.047619	0	0.15	0	0.0277778	0.125	0	0.0454545	0.166667	0.0555556	0.04	0	0	0.0344828	0.105263	0	0.142857	0.0434783	0.0540541	0	0	0.0833333	0.09375	0.047619	0.0606061
cg01856650	0.0754717	0	0.0357143	0	0.114286	0	0.0645161	0.015625	0.03125	0.0222222	0	0	0	0.04	0.0294118	0.157895	0.0571429	0.0208333	0	0.0222222	0.0434783	0.0416667	0	0	0.0204082	0.157895	0.027027	0.0612245	0	0.0217391	0	0	0	0.0322581	0.0512821	0	0	0.0625	0	0	0.0681818	0.0555556	0.0208333	0.0333333	0.0731707	0.0555556	0	0.942308	0.0714286
cg19713209	0.0140845	0	0.0238095	0.0243902	0	0.133333	0.0882353	0.047619	0	0.0952381	0.0277778	0.0384615	0.0810811	0	0.0625	0.037037	0.0263158	0.0666667	0	0	0.0508475	0	0.0425532	0.0392157	0.0408163	0	0	0	0.0243902	0.0222222	0.0222222	0.0204082	0	0.0487805	0	0	0.0714286	0.787234	0.04	0	0.025	0.0217391	0	0.027027	0.0232558	0.0333333	0.0212766	0.0277778	0
cg07011445	0	0.0833333	0	0.0434783	0.0909091	0	0	0.0172414	0.0625	0.0322581	0	0	0.0714286	0.0714286	0	0	0	0	0.05	0.0263158	0	0.0714286	0.0454545	0.047619	0.166667	0	0.0416667	0	0	0.0882353	0.0740741	0	0.0434783	0	0	0	0	0.952381	0	0.0454545	0	0.133333	0.0285714	0.04	0.107143	0.027027	0.0416667	0.734694	0
cg14154487	0.0333333	0	0.0555556	0	0	0	0.0769231	0	0	0.0555556	0	0	0	0	0.166667	0.0625	0	0.0909091	0.117647	0	0.0588235	0	0.129032	0	0.0416667	0	0	0.0740741	0.0384615	0	0	0	0	0.0434783	0	0	0	0.735294	0	0.0416667	0.0606061	0.0555556	0.125	0.0909091	0	0.0769231	0.0571429	0.810345	0
cg07786760	0.0181818	0.0555556	0.0222222	0.0232558	0.0810811	0.03125	0.0285714	0	0.0625	0.0930233	0	0.0882353	0.02	0.0526316	0.0208333	0.0638298	0.0909091	0.0416667	0.0204082	0.0833333	0.047619	0	0.0416667	0.0555556	0.04	0.133333	0	0.05	0	0.0606061	0.08	0.0246914	0.0714286	0.0227273	0.02	0	0.0277778	0	0	0.016129	0	0.037037	0.0285714	0.109375	0.0526316	0	0.05	0.0612245	0.0238095
cg09487733	0.0175439	0.0714286	0.03125	0.1	0.0263158	0	0.04	0.0483871	0	0.1	0.0344828	0.0555556	0.0512821	0	0.1	0	0	0.0344828	0.0263158	0	0	0	0	0	0.025	0	0	0.0196078	0.117647	0.0285714	0	0.025	0	0.0238095	0	0.0909091	0.0571429	0.735849	0.214286	0	0	0	0.0277778	0.0333333	0	0.03125	0.0172414	0.175	0.0363636
cg03235494	0.016129	0	0.0294118	0	0	1	0	0.966102	0	0	0.1	0.0384615	0.0243902	0.0625	0.027027	0.0263158	0	0.03125	0.0909091	0.0714286	0	0	0.03125	0.0344828	0	0	0	0.0769231	0.02	0.0333333	0	0.848485	0	0	0.277778	0	0	0.795455	0	0.0232558	0.962963	0.0769231	0	0.0731707	0.0740741	0.79661	0.0862069	0.702128	0.0681818
cg11122939	0	0	0	0	0	0	0	0	0.0454545	0	0	0	0.0294118	0	0	0.0588235	0	0.0434783	0	0.027027	0.0169492	0	0.0277778	0	0.0357143	0	0	0.0487805	0.0238095	0.0322581	0	0.047619	0	0.0645161	0	0.0666667	0	0.923077	0	0	0	0	0.0263158	0	0.0238095	0	0	0.901961	0
cg04776910	0.108108	0.15	0	0.0882353	0	0.904762	0	0	0	0	0.0833333	0.047619	0.107143	0	0.823529	0.037037	0.0645161	0.0526316	0.0285714	0.0263158	0.0185185	0	0.0434783	0.0540541	0.0243902	1	0	0.030303	0	0.536585	0.025641	0.773585	0	0.0909091	0.913043	0.0714286	0	0.909091	0	0.0980392	0.258065	0	0.025641	0	0.0689655	0.955556	0.0545455	0.868421	0
cg09053081	0.119403	0.0681818	0.211538	0.097561	0.125	0	0.0243902	0.0357143	0.030303	0	0.0909091	0	0.259259	0.111111	0.982143	0.0930233	0	0	0.025	0.317073	0.0615385	0.225806	0.133333	0.555556	0.0377358	1	0.129032	0.0714286	0.113208	0.967742	0.0888889	0.232558	0.0487805	0.272727	0.925926	0.291667	0.15	0.820513	0.5	0.122449	0.9	0.288136	0.276596	0.857143	0.162162	0	0.126984	1	0.0952381
cg00716604	0	0.027027	0.0222222	0	0	0	0.148148	0.0273973	0	0.0408163	0.075	0.0967742	0	0.0294118	0	0.0357143	0	0.0227273	0	0.0465116	0.015873	0.0322581	0.097561	0	0	0.037037	0.037037	0	0	0.0769231	0.102564	0.0344828	0	0.0277778	0.0571429	0	0.0238095	0.552632	0	0.0172414	0.0238095	0.0555556	0	0	0.0294118	0	0.0655738	0.974359	0.0217391
cg23294388	0	0	0.0344828	0.0217391	0.027027	0.870968	0.0833333	0.210526	0	0.0212766	0.025641	0	0	0.0540541	0.948718	0.0243902	0.0243902	0.0512821	0.0816327	0.0178571	0.0384615	0.0540541	0.0169492	0	0	0.25	0	0	0	0.482759	0.0357143	1	0.0181818	0.0277778	0.87037	0	0.0408163	0.911765	0	0.0454545		0.0677966	0.0350877	0.0344828	0	0.875	0.0135135	0.820513	0.0307692
cg01975461	0.0454545	0.0666667	0	0	0.0285714	0	0	0.0634921	0.09375	0	0.0697674	0.03125	0	0.08	0	0	0	0.025	0	0.06	0.0555556	0	0	0	0.0178571	0	0.114286	0.0447761	0	0.027027	0.0204082	0.0322581	0	0.025641	0.0952381	0.0384615	0	0.837209	0	0.0555556	0.05	0.0263158	0.0322581	0.0277778	0.0178571	0.0188679	0.0163934	0.888889	0.0169492
cg11494213	0.0819672	0.030303	0.0294118	0.0727273	0	0.0344828	0.05	0.047619	0.102564	0.0344828	0.0731707	0	0	0	0	0.0909091	0.0666667	0.0169492	0.0425532	0	0.0410959	0.0769231	0.06	0.0638298	0.0217391	0	0.0322581	0.0357143	0.0185185	0.0961538	0.0408163	0.0428571	0.0363636	0.0188679	0.0243902	0	0.0227273	0.935484	0	0.0597015	0.0185185	0.0333333	0	0.0769231	0.0909091	0.0178571	0	0	0
cg01096546	0.0833333	0.1	0	0	0.25	0	0	0	0	0.214286	0.0526316	0	0.0833333	0.0526316	0	0	0	0	0	0.0454545	0.0285714	0	0.0526316	0	0.0666667	0	0	0.1	0	0	0.0555556	0.0384615	0	0	0.0526316	0	0.0909091	0.826087	0	0.0294118	0	0.0588235	0	0.111111	0	0.0588235	0	0.484848	0
cg03195230	0.142857	0	0	0	0		0	0.1	0	0.181818	0	0.166667	0	0	0	0.5	0	0.25	0	0.2	0.0769231	0.5	0	0.166667	0	0	0	0	0	0	0	0	0.2	0	0	0	0	0.0357143	0	0	0.25	0	0	0	0.5	0	0.142857	0.969697	0
cg03509965	0.037037	0	0	0	0.0625	0.166667	0	0	0	0.0454545	0	0.0588235	0.0666667	0.0555556	0	0	0.0526316	0.105263	0.0625	0	0.0666667	0	0.0512821	0	0	0.105263	0	0	0	0.0769231	0	0.0882353	0.1	0.05	0	0.0555556	0	0.961538	0	0	0	0	0.030303	0.1875	0	0	0	0.807692	0
cg24170947	0	0.0769231	0.0263158	0	0.0625		0.0333333	0	0.05	0.0789474	0	0.0588235	0	0	0	0	0	0.0384615	0.0465116	0	0.015873	0	0.097561	0	0.0243902	0	0	0.08	0	0.0606061	0.027027	0.0384615	0	0.0555556	0	0	0	0.931034	0	0	0.0333333	0.0487805	0.0243902	0.05	0	0	0.0612245	0.944444	0
cg06840699	0.0172414	0.0204082	0.0204082	0.0172414	0.0208333	0.0454545	0.0357143	0.0128205	0.102564	0.015873	0.0769231	0	0	0	0.0545455	0	0	0.0576923	0.0697674	0.0285714	0.0120482	0.0666667	0.0714286	0.0217391	0.0263158	0.114286	0.0576923	0.0298507	0.04	0	0.0416667	0.015873	0.0188679	0.0263158	0.0185185	0	0.0727273	0.894737	0	0.0175439	0.0166667	0.0491803	0	0	0.0638298	0.0192308	0.0240964	0.96	0
cg00328901	0.047619	0.133333	0	0.0625	0.0526316	0	0.0714286	0.121212	0	0.0714286	0	0	0	0.0833333	0.047619	0	0	0	0	0	0	0.125	0	0.1	0.1	0	0	0	0	0.0666667	0.047619	0	0	0.0588235	0.047619	0	0.173913	0.954545	0	0.0434783	0.0714286	0.0625	0.04	0.125	0	0.05	0.0454545	0.576271	0.0869565
cg21615583	0.0454545	0	0.08	0	0.0588235	0	0	0.0588235	0.0625	0	0	0	0.185185	0	0	0	0	0	0	0	0.111111	0	0.027027	0.0869565	0.117647	0	0.0740741	0.0689655	0	0.0952381	0	0	0.08	0.0769231	0	0	0.03125	0.0606061	0.25	0	0	0.05	0	0	0	0	0	0	0
cg11357813	0.0185185	0	0	0.0784314	0	0.875	0	0.921569	0.0238095	0.0227273	0.0212766	0.0833333	0	0	0.875	0	0.025641	0.0222222	0	0	0	0.0344828	0	0	0	0.1	0	0.0204082	0	0.0322581	0	0.934783	0	0.0526316	0.8125	0.105263	0.0204082	0.027027	0.136364	0.0181818	0.76	0	0	0	0.0243902	0.766667	0.0163934	0.9375	0
cg00555293	0.0298507	0	0.0212766	0	0.03125	0	0	0.972973	0.047619	0	0	0.0689655	0.0294118	0	0.027027	0	0	0	0.0434783	0.0243902	0.0181818	0	0	0.025	0.0227273	0	0	0.0181818	0.030303	0.0227273	0	0.448276	0.0238095	0		0	0.0363636	0.952381	0	0	0	0.0188679	0	0.0243902	0	0.913793	0.0153846	0.955556	0.0227273
cg19528521	0.0285714	0	0	0	0	0.166667	0	0	0	0.0487805	0.0666667	0	0	0.0434783	0.148148	0	0.0454545	0.0571429	0	0	0.0784314	0	0.0196078	0	0.0222222	0	0	0	0.0232558	0	0.0555556	0.0444444	0	0	0.0333333	0	0	0.882353	0	0	0.0714286	0	0.025641	0	0.0344828	0.0425532	0.0208333	1	0.025641
cg15720765	0	0	0	0	0.125	0	0	0	0	0.1	0	0	0.111111	0.0714286	0.0769231	0	0	0	0.166667	0	0	0.153846	0	0	0	0	0.125	0.047619	0	0	0	0	0.0909091	0	0	0	0	0	0	0.0434783	0	0	0	0	0	0	0	0.982456	0
cg17536960	0.0144928	0.0810811	0.0192308	0	0.0487805	0	0	0.0441176	0.025641	0	0.0425532	0.09375	0	0.0294118	0.025	0	0	0	0	0	0.0405405	0.0625	0	0	0	0	0	0.0322581	0.0196078	0.0285714	0.0434783	0.0394737	0	0	0.0465116	0	0.0612245	0.909091	0.0526316	0.046875	0.0196078	0	0	0.0487805	0	0.02	0	0.920635	0.0408163
cg08172935	0	0	0	0	0	0.869565	0.0625	0	0.0714286	0	0.0666667	0.181818	0	0	0	0	0	0	0	0.0952381	0.03125	0	0.0625	0	0.0689655	0	0	0.0869565	0	0.0526316	0.0526316	0.0454545	0	0.0625	0	0	0	0.829268	0	0	0	0	0	0	0	0.883721	0	0.830189	0
cg01250320	0.0408163	0.0384615	0.0333333	0.027027	0	0	0.111111	0.0227273	0.03125	0	0.025641	0	0	0.04	0	0	0	0.0882353	0	0	0.025	0.030303	0.0285714	0	0.0294118	0	0	0.0625	0.142857	0	0.030303	0	0.0689655	0.0357143	0.027027	0	0	0	0	0.0540541	0	0.0285714	0.0208333	0	0.04	0.047619	0.08	0	0
cg18802414	0	0.0952381	0.115385	0	0.142857	0.0666667	0.0625	0.0285714	0.047619	0.0285714	0	0	0.16129	0.0555556	0	0.047619	0.0526316	0.0909091	0	0	0.0327869	0	0.0384615	0	0.0294118	0	0	0.0217391	0.0344828	0.0322581	0.0416667	0	0	0	0.08	0	0	0.952381	0	0.114286	0	0	0.0625	0	0.0833333	0.03125	0.0487805	0.962264	0.0333333
cg00146096	0.0441176	0.0238095	0	0	0.0540541	0	0.0294118	0.0140845	0	0.0238095	0.0392157	0	0	0.0425532	0	0.0357143	0.0357143	0	0.0277778	0	0.0307692	0.0555556	0.0444444	0	0.0869565	0	0.04	0.0192308	0.117647	0.0181818	0	0	0	0.0238095	0.0181818	0.142857	0.0576923	0.884615	0.0769231	0.0136986	0	0.0677966	0	0.047619	0.047619	0.046875	0	0.890909	0
cg22949743	0	0	0	0.04	0	0	0	0.025	0	0	0	0	0	0	0.0625	0	0	0.0434783	0	0	0.0731707	0.0714286	0	0.0588235	0	0	0	0.0606061	0.0434783	0	0	0.0555556	0	0	0	0.0833333	0.0322581	0.933333	0	0.0625	0.05	0	0.0384615	0	0.0588235	0	0.027027	0.596774	0.0263158
cg27558594	0.0227273	0	0	0	0	0	0	0.0769231	0.0625	0.025641	0	0.117647	0.0588235	0	0	0	0	0	0.0869565	0	0.0425532	0.0833333	0.0540541	0	0.0384615	0	0	0	0.0588235	0.0689655	0.030303	0.0277778	0	0	0.04	0	0	1	0	0	0	0.0357143	0	0	0.04	0	0	0.978261	0.0555556
cg10900437	0	0.181818	0	0	0.157895	0	0.214286	0.0681818	0.117647	0.0294118	0	0.1	0.0357143	0	0	0	0.0526316	0.0625	0.0454545	0	0.0645161	0	0	0	0	0	0	0	0	0.0344828	0	0	0	0	0	0.0588235	0	0.125	0	0	0.0555556	0	0.037037	0.047619	0	0.0952381	0	0.95122	0.030303
cg10759361	0.0888889	0	0.0285714	0.0526316	0.05	1	0.0344828	0.06	0.0434783	0.030303	0.0243902	0	0	0	0	0.0322581	0	0	0.0357143	0	0.0740741	0.0555556	0.0666667	0.030303	0.027027	0	0	0.0217391	0.0238095	0	0	0.0232558	0	0	0.0588235	0.0588235	0.025641	0.95	0.125	0	0	0	0	0	0	0	0.0208333	0.816327	0.0217391
cg23103993	0.0416667	0	0.0588235	0.153846	0.125	0.866667	0	0.03125	0.142857	0.125	0.0714286	0	0	0.0769231	0.0625	0.133333	0	0.111111	0	0	0	0.0833333	0.047619	0	0	0	0.125	0.0384615	0	0.05	0.0588235	0.903226	0.0555556	0	0.333333	0	0.0714286	0.888889	0	0.0555556	0.972973	0	0	0	0	0.967742	0.030303	0.916667	0
cg18164983	0.0540541	0	0	0.0416667	0	0.0769231	0	0.047619	0	0.0322581	0.0740741	0	0.148148	0	0	0	0.0416667	0.0666667	0	0	0.0227273	0.0714286	0.0322581	0	0	0.0625	0	0.107143	0.125	0.0333333	0.0967742	0	0	0	0	0	0.0740741	0.142857	0	0	0.0833333	0	0	0	0	0	0	0.0322581	0.0857143
cg08032641	0.0454545	0.05	0	0	0	0	0	0.0357143	0	0.0344828	0	0	0.0909091	0	0.1	0.0434783	0	0.0833333	0.0555556	0.0322581	0	0.0909091	0	0.0714286	0	0	0	0	0.0769231	0.0454545	0	0	0	0.0384615	0	0	0.0322581	0.0588235	0	0	0	0.0588235	0	0.0555556	0	0	0.0294118	0.0454545	0
cg08106184	0.025	0	0	0.0869565	0	0	0.0526316	0	0	0	0	0	0	0.037037	0	0	0	0	0	0.103448	0.0681818	0	0	0	0	0.214286	0	0.0212766	0.0277778	0	0	0	0	0.0333333	0	0	0	1	0	0.0294118	0	0.0204082	0	0.0833333	0.0333333	0.0294118	0	0.596491	0.0192308
cg24411913	0	0.0294118	0.0588235	0.0208333	0	0	0	0	0	0.08	0.117647	0.117647	0	0.0384615	0.0714286	0	0	0	0.04	0.027027	0	0.0454545	0	0.04	0	0	0.0526316	0.025641	0	0.0465116	0	0	0	0.0277778	0.037037	0	0.037037	0	0	0.025641	0.0294118	0.0322581	0	0.0833333	0	0	0.0612245	0.027027	0.025641
cg06076054	0	0	0.0277778	0.0277778	0	0.966667	0.0357143	0.77193	0.0789474	0.0212766	0	0	0.895833	0	0.96875	0	0.0243902	0	0	0.0416667	0.0363636	0	0.0196078	0	0.0217391	0.833333	0.0689655	0.0487805	0.0377358	0.789474	0.0833333	0.902439	0	0	0.883721	0	0.016129	0	0	0.0338983	0.96875	0.0612245	0.047619	0.885714	0.0566038		0.0576923	0.955556	0.0434783
cg16534233	0	0.0909091	0	0	0	0	0	0.0625	0	0	0	0	0	0	0	0	0	0	0.125	0.0714286	0.0869565	0	0	0.0909091	0	0	0	0	0.133333	0.0666667	0.111111	0.153846	0	0.285714	0.142857	0	0.0909091	0.12	0	0.0714286	0.047619	0.0769231	0	0	0.25	0.153846	0	0.0833333	0.0454545
cg11369235	0.0333333	0.0294118	0.0645161	0.0681818	0.0357143	0	0	0.0125	0.0555556	0.0555556	0.0526316	0.117647	0.128205	0.139535	0.178571	0	0.097561	0.05	0.103448	0.0740741	0.0363636	0.0277778	0	0	0	0.0909091	0.0222222	0.0434783	0.0208333	0.0185185	0.0204082	0.0625	0	0.130435	0.0294118	0.166667	0.025	0.0196078	0.133333	0.0178571	0.0434783	0.04	0.047619	0.025641	0.102564	0.0555556	0.0363636	0.816667	0
cg02169125	0	0	0.0285714	0	0.0344828	0.95	0	0	0	0.0263158	0.0357143	0	0	0	0.0416667	0	0.0322581	0	0	0	0	0.037037	0.025641	0.0384615	0.027027	0.142857	0.0416667	0	0	0	0.0196078	0.0638298	0.0322581	0	0	0	0	0.944444	0	0	0	0.0333333	0.0625	0	0.047619	0.941176	0	0.350877	0.0425532
cg16655754	0	0	0	0		0		0		0	0	0	0	0	0	0.333333	0	0	0	0	0	0	0	0	0.142857	0	0	0	0	0	0	0.964286	0	0	0	0	0			0	0	0	0	0	0	0.96	0.25	0.727273	0
cg02035330	0.0344828	0	0.0384615	0	0.0454545	0.894737	0.0384615	1	0	0.0277778	0	0.0666667	0	0.15	0	0	0.037037	0	0	0	0	0.037037	0.0263158	0	0.030303	0	0.047619	0	0.09375	0.0526316	0	0.895833	0	0.0769231	0.90625	0	0	0.902439	0.166667	0.0731707	0	0.0625	0.04	0	0.047619	0.545455	0.0444444	0.882353	0.0285714
cg00151607	0.05	0	0.0384615	0	0.0769231	0.0833333	0	0.0285714	0	0.0714286	0	0.0909091	0	0	0.0666667	0	0	0	0.117647	0	0.0294118	0.0526316	0.0740741	0	0	0	0.0588235	0.12	0	0.04	0	0.0454545	0	0.111111	0	0	0.0588235	0.818182	0	0	0.0588235	0.0555556	0	0	0	0.037037	0	0.955556	0.04
cg25706012	0.0227273	0.0344828	0.05	0	0	0	0.0416667	0.0606061	0	0.0263158	0	0	0.027027	0.05	0.0740741	0.0869565	0.037037	0.0909091	0.0434783	0.0625	0.0681818	0.526316	0.225806	0.916667	0.0434783	0	0	0.0416667	0.0487805	0.125	0.0588235	0.810811	0.208333	0	0.08	0	0	0.0638298	0.0714286	0.114286	0.0638298	0.0833333	0.742857	0.047619	0	0.230769	0.36	0.701754	0.0666667
cg11862246	0	0.0285714	0.0625	0.02	0	0.958333	0.0294118	0.0363636	0	0	0	0.0512821	0.0555556	0	0.030303	0.0243902	0.047619	0	0.0277778	0	0.0149254	0.0243902	0.0344828	0.0217391	0.0909091	0.0869565	0	0.0384615	0	0.0188679	0.0243902	0	0.0232558	0.0384615	0	0.0740741	0.0169492	0.833333	0.0588235	0.0285714	0.0454545	0.028169	0.0181818	0	0	0.0238095	0.0222222	0.904762	0.0508475
cg08794939	0.103448	0.0689655	0.025	0.0222222	0.173913		0.0833333	0.0232558	0.0666667	0.0769231	0.130435	0	0.0333333	0.047619	0	0.0666667	0.0454545	0	0.04	0.0434783	0.02	0	0.025641	0.05	0.027027	0	0.1	0.0638298	0	0.129032	0.5	0	0.392857	0.047619	0.0555556	0	0.08	0.0434783	0.0625	0	0.194444	0.0625	0.0789474	0	0.142857	0	0.03125	0.961538	0
cg08327566	0.0222222	0	0.0322581	0	0	0	0.0357143	0.0425532	0.0384615	0.0217391	0	0	0.0322581	0	0.0606061	0	0.05	0.0540541	0.0526316	0.027027	0.0263158	0	0.030303	0	0.0243902	0	0	0.0833333	0.0277778	0	0.0952381	0.0204082	0.0294118	0	0.0277778	0.0625	0	0.875	0.0384615	0	0.030303	0	0	0.0384615	0	0.0294118	0.0204082	0.918919	0
cg26734912	0	0.2	0	0	0.0434783	0	0	0.0606061	0.125	0	0	0	0	0.125	0	0	0.0666667	0	0	0.133333	0.107143	0	0.0833333	0.0666667	0.111111	0.333333	0	0	0	0.05	0.117647	0	0.0833333	0	0	0	0.0645161	0.931034	0	0.0909091	0	0	0.133333	0.133333	0	0	0	0.979592	0.0714286
cg05966809	0.0517241	0.0851064	0.02	0.0638298	0.0384615	0.0540541	0	0.030303	0.0681818	0.0588235	0	0.0294118	0.1	0.0333333	0.025	0.0645161	0.0285714	0.1	0	0.06	0.0555556	0	0.0384615	0.0178571	0.015625	0	0	0.0333333	0.0285714	0.0862069	0	0.0169492	0	0.0434783	0	0	0.0344828	0.962963	0.025641	0.0625	0.0508475	0.0204082	0.0392157	0.0263158	0.0487805	0.037037	0	0.84375	0
cg10374976	0	0	0	0.05	0	0.636364	0.166667	0	0	0	0.157895	0	0.0909091	0	0.117647	0.153846	0	0	0	0.0555556	0.1	0	0.0416667	0.133333	0	0.666667	0	0	0.0666667	0.1	0.0869565	0.378378	0	0.0454545	0.0588235	0.0666667	0.0909091	1	0	0	0.0666667	0.0666667	0.08	0	0	0.827586	0.0909091	0.729167	0.05
cg01115990	0.16129	0	0	0.0714286	0	0.0625	0	0	0.111111	0.125	0	0	0	0	0	0	0	0	0	0	0	0.0833333	0.130435	0	0	0	0	0.0384615	0	0	0	0.0714286	0	0	0.214286	0	0	0.96875	0	0	0	0	0	0	0	0	0	0	0
cg20808681	0.06	0	0	0.0789474	0	0	0.0714286	0.0172414	0	0.0444444	0	0.111111	0.0714286	0.0285714	0	0	0.0526316	0	0	0	0.0163934	0	0	0	0	0	0	0.0384615	0.0263158	0.0322581	0.0277778	0.0909091	0.0322581	0	0	0	0	0	0.0909091	0.025641	0	0	0	0.0384615	0.0285714	0.0238095	0.0384615	0	0.0208333
cg08379726	0	0.0909091	0.0263158	0.0192308	0.0285714	0.590909	0.0833333	0.551724	0	0	0.0263158	0.04	0.78125	0		0.0666667	0.916667	0.047619	0	0.0238095	0	0	0.027027	0.97619	0		0	0	0.0487805		0.116279		0.0487805	0	0.979592	0	0.05	0.8	0	0.0444444	0.928571	0	0.945946	0.805556	0	1	0.59322	0.944444	0.0350877
cg08139038	0	0	0	0	0	0	0	0.238095	0	0	0.0666667	0	0	0	0	0.111111	0	0	0	0	0.0416667	0.25	0.1	0.166667	0	0	0	0.0714286	0.153846	0.0526316	0	0	0	0	0	0	0	0	0	0	0	0	0	0	0.105263	0	0	0	0
cg08299454	0.0232558	0	0	0	0	0	0	0	0	0.0645161	0	0	0	0	0	0	0.08	0	0	0.0740741	0	0	0	0	0.04	0	0	0.0294118	0	0.0416667	0	0	0.0526316	0.0625	0	0.0714286	0.0416667	0.880952	0.125	0	0	0	0	0.0526316	0	0	0.030303	0.916667	0
cg07229076	0.030303	0.0454545	0.037037	0	0	0	0	0.102564	0.0588235	0	0	0.142857	0.04	0.133333	0.0666667	0.0384615	0	0.0555556	0	0.0588235	0	0	0.0487805	0.0909091	0.0571429	0	0	0	0.0333333	0	0.0967742	0.0645161	0	0.125	0.0869565	0.272727	0	0.864865	0	0.0294118	0	0.0714286	0	0.0952381	0	0	0		0.025641
cg05454284	0	0	0	0	0	0	0	0.0212766	0	0	0.04	0.0625	0	0	0	0	0	0	0	0	0	0	0.0333333	0	0	0	0.047619	0.0277778	0	0.0322581	0	0	0	0	0	0	0	1	0.1	0	0	0	0	0.0714286	0	0	0.027027	0.923077	0.030303
cg09595537	0.0277778	0	0.0625	0	0.0416667	0	0	0	0	0	0	0	0	0	0	0	0	0	0.0666667	0	0	0	0	0.0625	0.0322581	0	0	0	0	0.0689655	0.047619	0.0606061	0	0.0454545	0.04	0	0	0	0	0.030303	0	0.0416667	0.03125	0.117647	0	0.0645161	0.0666667	0	0.016129
cg01498655	0.0357143	0	0.0333333	0.0344828	0.1	0.942857	0	0	0	0	0.105263	0	0	0	0	0	0	0	0	0.0833333	0.0212766	0	0	0	0.0666667	0	0	0	0.0540541	0.176471	0.047619	0.037037	0.0454545	0	0	0	0.0526316	0.9375	0	0.0333333	0.037037	0	0.0588235	0.0869565	0.111111	0	0	0.55	0.0833333
cg16048517	0.0909091	0	0	0	0.0769231	0	0.0909091	0.05	0	0	0	0	0.277778	0	0.2	0	0	0	0	0.0769231	0	0	0.0588235	0	0	0	0	0.0434783	0.0769231	0	0	0	0	0	0	0	0	0.0526316	0.0909091	0.05	0	0.1	0	0.111111	0	0	0	0.957447	0
cg19464231	0.0833333	0	0.05	0	0.0666667	0	0.375	0	0.1	0.1875	0	0	0.0833333	0.1	0.0714286	0	0	0.181818	0.0769231	0	0.05	0	0	0.25	0	0	0.0769231	0	0	0.111111	0	0.0625	0.133333	0	0.111111	0	0	0	0	0	0	0.105263	0	0.0769231	0	0.0769231	0.0740741	0.133333	0.0526316
cg13336335	0.0625	0	0.0416667	0	0	0	0	0	0	0.1	0.0952381	0	0	0	0	0.0526316	0	0	0.0434783	0	0.047619	0	0	0.04	0	0	0.0666667	0	0.0952381	0	0	0.0857143	0	0.0526316	0	0	0	0.902439	0	0.0689655	0	0.0645161	0	0	0	0	0.0454545	0	0
cg11315500	0.0454545	0.0625	0.0555556	0.037037	0.0555556	1	0	0	0.0625	0.0454545	0.0434783	0	0	0.111111	0	0	0	0.133333	0.0625	0	0.0243902	0	0.0357143	0.15	0	0.05	0	0.03125	0.136364	0.0322581	0.0769231	0.521739	0	0	0	0.0769231	0	0.0909091	0.0625	0	0.1875	0.0869565	0	0.0714286	0	0.744186	0	0.911111	0.08
cg14747339	0.015625	0	0.0833333	0.0344828	0.030303	0	0.0731707	0.0327869	0.125	0.0357143	0.0625	0.0263158	0.116279	0.025	0	0.0606061	0.0555556	0.0151515	0.0208333	0.0588235	0.0140845	0	0.0212766	0.0526316	0.0735294	0	0	0.0425532	0.0144928	0.0196078	0.0333333	0.0434783	0	0.0178571	0.0697674	0.0689655	0.02	0.941176	0.0333333	0.0277778	0	0.0147059	0.0151515	0.0576923	0.0444444	0.0204082	0.0273973	0	0.0425532
cg21132104	0	0.0588235	0.0169492	0	0.025641	0.897436	0.0277778	0.012987	0.0487805	0.0333333	0.0357143	0.0681818	0.0416667	0	0	0.0454545	0	0.0416667	0.0377358	0.0175439	0.046875	0	0	0.0714286	0.0277778	0	0.0555556	0.0350877	0.0625	0.0434783	0.0338983	0.0273973	0.0172414	0.0714286	0.0196078	0	0.0140845	0.76	0	0.0163934	0.0175439	0.0133333	0.0147059	0.0204082	0.0172414	0	0	0	0
cg04255978	0.0294118	0.0833333	0.08	0.0294118	0.0666667	0	0	0	0	0	0.09375	0.0769231	0.208333	0.0588235	0	0	0.0555556	0.0526316	0	0	0.02	0.136364	0.173913	0.0526316	0.2	0	0.0588235	0.0487805	0	0	0	0.09375	0.0357143	0.0666667	0.1	0.117647	0	0	0.0588235	0.03125	0	0.0555556	0	0	0	0.0882353	0.0882353	0.0625	0.0277778
cg12432635	0	0.04	0.0232558	0.0344828	0.027027	0	0	0.0147059	0	0.0212766	0.0789474	0.0606061	0	0.0238095	0.0217391	0	0.0232558	0.08	0.02	0.0444444	0.0333333	0	0.0454545	0.0384615	0.0181818	0.0740741	0	0.0517241	0.0612245	0.0857143	0	0.0545455	0	0	0.0588235	0	0	0	0.0666667	0.0172414	0	0.0555556	0	0	0	0.015873	0.015625	0.0681818	0.0144928
cg26037917	0.0444444	0.0322581	0.0243902	0	0.0357143	0	0	0.0175439	0	0	0.0425532	0.04	0	0	0.0322581	0	0	0.0333333	0.0294118	0.0222222	0.015873	0	0.0227273	0	0.0576923	0.111111	0.0322581	0.0344828	0	0.0571429	0	0.0327869	0	0	0.0227273	0	0	0	0	0.0188679	0	0.0377358	0	0.0357143	0	0.0444444	0.0144928	0.02	0
cg18780515	0	0	0	0	0.125	0.111111	0	0	0	0.111111	0.0526316	0	0.105263	0	0.0625	0	0	0	0	0	0.0277778	0	0.0357143	0	0	0	0.0555556	0	0	0	0	0.980769	0	0	0	0	0.206897	1	0	0	0	0	0.0357143	0.0555556	0	0.967742	0.0384615	1	0
cg16402873	0	0	0	0	0	0	0	0.0487805	0	0	0	0.0909091	0	0	0	0	0	0.0666667	0.05	0	0	0	0	0	0.08	0	0	0.037037	0	0	0	0	0	0	0	0	0	1	0	0	0	0.04	0	0	0	0	0	0.886364	0
cg12055914	0.0384615	0.0222222	0.137931	0.0243902	0.0322581	0.047619	0.0882353	0.0344828	0.0810811	0	0.03125	0	0.0869565	0.0344828	0.0967742	0.0357143	0.0357143	0.0555556	0.0645161	0	0.0243902	0	0.111111	0.025641	0.108108	0.0689655	0.0540541	0.05	0.0689655	0	0.0857143	0.025	0.0967742	0.0263158	0.0285714	0.0526316	0.0188679	0	0.153846	0.0344828	0.0526316	0.0208333	0.0789474	0.0882353	0	0.0204082	0	0.03125	0
cg26369505	0	0.5	0.2	0	0.125	0.0625	0	0.416667	0.5	0	0.2	0	0	0	0	0	0.2	0.111111	0	0	0.0833333	0.1	0.142857	0	0.0588235	0	0	0.181818	0	0	0.25	0.886792	0	0.5	0.0833333	0	0	0.615385	0	0.0909091	0.125	0.166667	0	0.2	0.166667	0.984615	0	0.203125	0
cg12737876	0	0.0384615	0	0	0	0	0	0.0408163	0.0833333	0.030303	0.0263158	0.0454545	0	0.0384615	0.0285714	0	0.0333333	0	0	0.0238095	0.0181818	0	0.0212766	0.0181818	0.097561	0.0526316	0.0384615	0	0	0	0.0588235	0.0178571	0.0285714	0	0.0222222	0	0.05	0.025641	0	0	0.0263158	0	0	0	0.0222222	0.0285714	0	0	0.0196078
cg01258061	0.0869565	0.04	0.0638298	0.0392157	0	0.5	0.0869565	0.0545455	0.0625	0	0	0.0714286	0	0	0.0322581	0.037037	0.037037	0.03125	0.0357143	0.0322581	0.0212766	0.0697674	0	0.0789474	0.0212766	0	0	0.0392157	0	0.0392157	0.05	0.894737	0.08	0.037037	0.117647	0.157895	0.0384615	0.971429	0	0.0227273	0.0666667	0.0769231	0.0333333	0.0357143	0.1	0.179487	0.0212766	0.642857	0
cg24106943	0.0196078	0.0350877	0.0689655	0.0555556	0.05	0	0.047619	0.0759494	0.025641	0.0961538	0	0.03125	0.0217391	0.0222222	0	0	0.0217391	0.0666667	0	0.0377358	0.04	0.0810811	0.0188679	0.0731707	0.056338	0	0.0833333	0.0508475	0.0892857	0.0333333	0	0.03125	0.0377358	0.0434783	0.0192308	0	0.0923077	0.0204082	0	0.0120482	0	0.0508475	0.0147059	0.0232558	0.0169492	0.0535714	0.0126582	0.0363636	0
cg26224499	0.047619	0	0.0294118	0.047619	0	0.911111	0	0	0	0	0.0333333	0.0740741	0	0	0	0	0.05	0	0.04	0.0416667	0	0.0294118	0.025641	0.0294118	0	0	0	0	0.0322581	0	0	0.966667	0	0	0.959184	0.0666667	0.0333333	0.65625	0	0.05	1	0.0416667	0	0.0869565	0.0444444	0.969697	0.0212766	0.938462	0
cg19328639	0	0	0	0.037037	0	0.923077	0.0294118	0.0114943	0	0.0350877	0	0	0.0454545	0	0.0344828	0.0263158	0.025	0	0.0238095	0.0217391	0.0140845	0.0731707	0.031746	0.0333333	0.0163934	0.08	0	0.0208333	0	0.0571429	0.0461538	0.0344828	0	0.0227273	0.0571429	0	0.016129	0.025	0	0	0	0	0.0175439	0.0714286	0.0181818	0.030303	0.0327869	0.703125	0.0327869
cg12777293	0.0333333	0.0357143	0	0	0.047619	0	0	0	0	0.0344828	0.0416667	0	0.0384615	0	0	0.0666667	0.04	0	0	0	0	0.0689655	0.0294118	0	0.0606061	0	0	0.0384615	0	0	0.0384615	0.0357143	0.0625	0	0	0.2	0.0434783	0.818182	0	0	0	0	0	0	0	0.125	0.0232558	0.901639	0.0322581
cg02568834	0.0847458	0.0454545	0.0392157	0	0	0.724138	0.0192308	0.335227	0.025	0.0588235	0.0212766	0.0454545	0.125	0	1	0	0.0512821	0.02	0.0238095	0.0625	0.101266	0	0.0408163	0.0238095	0.0727273		0.0697674	0.0185185	0.0277778	1	0.0227273	0.918367	0.0243902	0.025641	0.958333	0	0.0294118	0.947368	0.133333	0.0227273	0.97619	0.0188679	0.08	0.888889	0.0555556	0.0967742	0.0595238	0.452381	0
cg17249942						0.965517		0.923077		0			0.735294		0.634146									0.96875			0.766667			0.862745		0.0925926			0.931034			1			0.982143			0		0.961538	0.931034	0.0892857
cg08991391	0	0	1	0	0.4	0	0	0	0	0.1	0	0	0	0	0	0	0	0	0	0	0	0	0.0714286	0	0.1	1	0	0	0	0	0	0.25	0	0	0	0.4	0	0.909091	0	0.285714	0.25	0	0	0	0	0	0	0.785714	0
cg26930529	0	0	0	0	0	0.975	0	0	0	0	0	0	0	0	0	0	0.0714286	0	0	0	0	0	0.136364	0	0	0	0	0.111111	0	0	0	1	0	0	0	0	0.0769231	1	0	0	0	0	0.0625	0.0714286	0		0.0588235	0.836364	0
cg05385059	0	0	0	0	0	0.314286	0.142857	0.974359	0	0.125	0	0	0	0	0.25	0	0	0	0	0	0.0833333	0	0.6	0	0	0.961538	0.568182	0	0	0.62963	0	0.0487805	0	0	0.5	0	0	0.736842	0	0	0.880952	0	0	0	0	0.894737	0	0.826087	0
cg20199739	0	0	0	0.025	0	0	0.0555556	0	0.0322581	0.0566038	0	0.1	0.0212766	0	0	0	0	0	0.0322581	0	0.0408163	0	0.0909091	0.0666667	0.025641	0	0.0416667	0.0652174	0	0.0967742	0	0.047619	0.0285714	0	0.04	0	0	0.942857	0	0.0377358	0.0555556	0	0.0208333	0	0	0.0789474	0	0.925	0
cg20190357	0	0	0	0	0	0.0769231	0	0.047619	0	0	0	0	0	0	0	0	0.0769231	0	0.0588235	0	0	0	0.0285714	0.0384615	0.030303	0	0	0.0416667	0.0322581	0	0	0	0	0.047619	0	0	0	0	0	0.0384615	0	0.0666667	0.0344828	0	0	0	0.0625	0	0
cg23373072	0	0.0487805	0	0	0	0.0322581	0.0322581	0	0.0454545	0	0.0909091	0	0	0	0.0571429	0	0	0.030303	0	0.0294118	0.02	0	0	0	0.0408163	0	0	0.0185185	0.0232558	0.0731707	0	0.0208333	0.0666667	0	0	0.111111	0.0416667	0.980392	0	0.0294118	0.037037	0.0454545	0	0.0606061	0	0.0222222	0.0363636	0.35	0
cg16496847	0.0576923	0	0.0434783	0.0243902	0.0833333	0	0.103448	0.0338983	0	0	0.04	0.0416667	0	0	0.0416667	0	0	0	0.0333333	0	0	0.04	0	0	0.0425532	0	0	0	0.0535714	0.0540541	0	0.0175439	0	0	0	0.142857	0	0.901961	0.142857	0.222222	0.0263158	0.0425532	0.0185185	0.0277778	0.047619	0.0263158	0	0.9	0.0222222
cg19983274	0.166667	0	0	0	0	0.772727	0	0	0	0	0	0	0.25	0		0	0	0	0	0	0	0.75	0	0	0.4	0	0	0	0	0.25	0	0.953488	0	0	0.970588	0	0.166667			0	0	0	0	0	0	0.613636	0	0.942029	0
cg21185826	0	0	0.176471	0	0	0.884615	0.157895	0	0	0.0571429	0.142857	0	0	0	0	0	0.0555556	0	0	0.0833333	0.027027	0	0.0540541	0.1875	0.0285714	0	0	0	0	0	0.125	0.901639	0.111111	0.0526316	0.111111	0	0	0.928571	0	0.0625	0	0	0	0	0	0.979167	0.04	0.95082	0.0666667
cg02048627	0.04	0	0	0	0.0344828	0.941176	0	0	0.0588235	0.0232558	0.0769231	0.0384615	0	0	0.0416667	0.0285714	0.0285714	0	0	0	0.016129	0.0322581	0.0408163	0.0625	0.0425532	0.0555556	0.0810811	0.025	0	0	0.0357143	0.0408163	0.0740741	0.0344828	0.047619	0.0869565	0.0571429	0.73913	0	0.0208333	0	0.0454545	0.136364	0.1	0.0227273	0	0.0208333	0.966667	0.0540541
cg20873718	0	0.0769231	0	0	0	0	0	0.0322581	0	0	0.0909091	0	0	0	0	0	0	0	0	0	0	0	0	0	0	0.0588235	0	0	0.125	0	0	0	0	0.333333	0	0.0769231	0	0.958333	0	0	0	0	0	0	0.0666667	0.0714286	0.0740741	0.848485	0
cg05663418	0	0	0	0.0172414	0.0333333	0.964286	0.0357143	0.031746	0	0.0227273	0.0322581	0.0344828	0.04	0	0	0	0.0526316	0.027027	0	0	0.0408163	0.0277778	0.0232558	0	0.0175439	0	0.0344828	0.0192308	0	0.0540541	0	0	0	0.0588235	0.0769231	0.0434783	0.0204082	0.971429	0.0952381	0.0188679	0.0606061	0	0	0	0.0363636	0	0	0.975	0
cg10563325	0	0	0.0833333	0.0357143	0	0.0869565	0.0625	0.0416667	0	0.03125	0.0689655	0.130435	0.097561	0.16	0.26087	0.137931	0.129032	0.0689655	0.030303	0	0.0357143	0.04	0.0512821	0	0.027027	0	0	0.0425532	0.0333333	0.0322581	0.04	0.027027	0.0454545	0	0	0	0.0384615	0.0588235	0	0	0	0.0434783	0.0408163	0	0.03125	0	0.0408163	0.967742	0
cg19665644	0.037037	0.0967742	0.0357143	0.0285714	0	0.08	0.05	0.0576923	0.027027	0	0.0294118	0	0.0952381	0	0.0555556	0.0357143	0	0	0	0.0588235	0.0185185	0.0285714	0	0	0.030303	0	0.037037	0.0212766	0.0425532	0.0487805	0.0294118	0.0454545	0.0322581	0.04	0	0	0	0.941176	0	0	0.0540541	0.0377358	0	0	0.0344828	0.0606061	0.0363636	0.960784	0.03125
cg23033430	0.0169492	0.107143	0	0	0	0.833333	0.037037	0.0555556	0.0416667	0.0377358	0.0714286	0.0714286	0	0.0512821	0	0.0769231	0.0606061	0	0	0.0232558	0.0175439	0.0833333	0	0.0416667	0.0408163	0.210526	0	0.0535714	0.0238095	0.0681818	0.0566038	0.947368	0.025	0.0277778	0.85	0	0.0666667	0.166667	0	0	0.972973	0.0967742	0.0454545	0.0769231	0.0677966		0.0294118	1	0.0576923
cg20396707	0.0212766	0	0.0285714	0	0.030303	0.0555556	0.0666667	0.0576923	0.0277778	0.0232558	0.117647	0.0344828	0.0833333	0	0.0344828	0.0384615	0	0	0.030303	0.0232558	0	0.148148	0.0540541	0.025641	0.0222222	0	0	0	0.02	0	0.0243902	0.0566038	0	0.025	0.0208333	0	0	0.833333	0.0833333	0.0348837	0.0344828	0.06	0.0222222	0	0.0606061	0.0882353	0.0344828	0.0333333	0
cg10683054	0	0.0625	0.0909091	0.1	0	0.125	0.181818	0.1	0	0	0	0	0	0.2	0	0	0	0.125	0	0	0	0	0.117647	0.2	0.0625	0.166667	0	0	0.0666667	0	0.0769231	0	0	0	0	0	0	1	0	0	0	0	0	0	0	0	0	0	0
cg19549472	0	0	0	0	0	0	0	0	0	0.0689655	0.117647	0	0	0	0.153846	0	0	0.0555556	0	0	0.0645161	0.125	0	0	0	0	0	0.0333333	0	0	0	0	0	0	0	0	0.0952381	0.945946	0	0	0	0	0	0	0	0	0	0.982456	0
cg22412063	0.0153846	0.0526316	0.0645161	0.0408163	0	0	0.0740741	0.015625	0.125	0.0232558	0.0512821	0	0.0294118	0.142857	0.03125	0.0416667	0.0333333	0.037037	0.129032	0.0434783	0.0535714	0.0344828	0.0285714	0	0.0888889	0.0588235	0.03125	0.0196078	0.08	0.0212766	0	0.0188679	0	0	0	0	0.0217391	0.0571429	0.0769231	0	0.027027	0.0384615	0.0227273	0.025	0.0512821	0.027027	0.0192308	0	0.0222222
cg12002708	0.0606061	0.0909091	0.0645161	0.666667	0.0526316	0.7	0.157895		0.075	0.0769231	0.047619	0.0555556	0.133333	0.0769231	0.657895	0	0.047619	0	0.0645161	0.114286	0.0217391	0	0.129032	0.107143	0.1		0	0.0571429	0.0789474	0	0.59375	0.983333	0.275862	0.642857	0.964286	0.0909091	0.146341	0.966667	0.307692	0.193548	0.703704	0.166667	0.276596	0.526316	0.0909091	1	0.380952	0.818182	0.222222
cg19824362	0.0212766	0.0238095	0.0416667	0	0.04	0.05	0.0322581	0.0266667	0.0416667	0	0.131579	0.0434783	0.0909091	0	0	0	0.030303	0.025641	0.0285714	0.0322581	0	0.047619	0.0555556	0.025	0.02	0	0	0.0344828	0.0983607	0	0.0222222	0	0.025641	0.0714286	0	0	0	0	0	0.0172414	0	0.0487805	0.0285714	0	0.037037	0.0208333	0.0169492	0.57377	0.0166667
cg01632311	0.0454545	0.0588235	0	0	0	0	0	0	0	0	0	0	0	0	0.125	0	0.0666667	0	0	0	0.037037	0	0.0588235	0	0	0.153846	0	0	0	0	0	0.0357143	0	0	0	0	0	0.9	0	0	0.0588235	0.0833333	0	0	0	0.0555556	0	0.958333	0
cg22040239	0	0	0		0	0	0.5	0	0	0			0.75	0	0		0	0	0	0	0	0	0	0	0	0	0	0	0	0	0	0	0.5	0.5		0	0	0.175		0	0	0	0.5		0	0	0	0.828571	0
cg02464895	0.031746	0.02	0.0377358	0.0422535	0	0.241379	0.0444444	0.9	0.0212766	0.0338983	0	0.0540541	0.097561	0.025	0.975	0	0	0.04	0.04	0.0140845	0.0277778	0	0.0408163	0.0338983	0.0229885	0.0666667	0.0212766	0.0144928	0	0.971429	0.0338983		0.0350877	0	0.882353	0.12	0	0.675	0	0	0.238095	0.0714286	0.0294118	0	0.016129	0.971429	0.0394737	0.902439	0.0657895
cg05129591	0	0.025641	0	0.0294118	0.03125	0	0.142857	0	0	0.0526316	0	0.0454545	0.0294118	0.0555556	0.0285714	0	0	0.0222222	0.025641	0.0588235	0.0333333	0	0.0350877	0.0967742	0	0	0.0487805	0.0192308	0.0925926	0.0222222	0.0217391	0.0192308	0	0	0.027027	0	0.0178571	0.0434783	0.111111	0	0	0	0.0263158	0.0344828	0.0454545	0.047619	0.0208333	0.0192308	0.0535714
cg01047432	0	0	0	0	0	0	0	0	0	0.0526316	0	0	0	0.125	0	0	0	0.133333	0.0909091	0.181818	0.0833333	0	0.375	0.0714286	0.166667	0	0	0.0625	0.05	0.0666667	0.0769231	0	0	0	0	0	0	0	0	0	0	0	0	0	0.142857	0	0.0625	0.125	0
cg14926439	0.0204082	0.0243902	0.025	0.02	0	1	0.0285714	0.0434783	0.03125	0.0571429	0.0285714	0.05	0.815789	0	0.948718	0	0.939394	0.0217391	0.0909091	0.0625	0.0192308	0.0625	0.047619	0.970588	0.0238095	0.909091	0.724138	0	0	1	0.0392157	0.956522	0	0.0322581	0.78	0	0.0192308	1	0	0.0208333	0.943396	0	0.545455	0	0.0294118	0	1	1	0
cg18349911	0.0526316	0	0.0555556	0.037037	0.111111	0	0.05	0	0	0.0882353	0.0322581	0	0.0740741	0.0384615	0	0.0526316	0	0	0.0555556	0.0740741	0.0754717	0.925926	0.944444	0	0.0909091	0	0.166667	0.104167	0	0.030303	0	0.0196078	0.0322581	0.173913	0.571429	0.571429	0.181818	0.0666667	0	0.0322581	0	0.0689655	0.0263158	0.047619	0.05	0	0.0769231	1	0
cg06242063	0	0	0.1875	0	0.111111	0	0.0625	0.030303	0	0	0.153846	0.142857	0	0	0.0769231	0	0.0666667	0	0.2	0	0.037037	0.047619	0.1	0.0769231	0.0769231	0	0.0434783	0	0	0.0714286	0	0.0588235	0	0	0.0666667	0	0.08	0.05	0.4	0	0.0714286	0	0.0434783	0.125	0.0689655	0.047619	0	0.222222	0
cg18607529	0	0	0.047619	0	0	0	0	0.0769231	0.1	0	0.1	0	0.272727	0	0.0909091	0	0	0	0.0909091	0.117647	0	0	0.0740741	0	0.105263	0	0.111111	0	0	0.0526316	0	0	0	0	0	0	0.0769231	0.972222	0	0	0	0	0	0	0.0714286	0	0	0.571429	0.0625
cg15769724	0	0.103448	0.0645161	0.125	0	0	0.05	0	0	0.0454545	0	0	0	0.0625	0	0	0.0333333	0	0.04	0.0322581	0.0344828	0.137931	0	0.0909091	0	0	0.04	0.0434783	0.0185185	0.0322581	0.0263158	0.0277778	0.0588235	0	0	0	0.03125	1	0	0.0263158	0	0.025641	0	0.0357143	0.0333333	0	0.0238095	1	0
cg11726631	0.0666667	0.2	0	0.2	0.0833333	0	0	0	0.25	0.272727	0	0.222222	0.153846	0	0	0	0.125	0	0.142857	0.230769	0	0	0.0588235	0	0.0769231	0	0	0	0	0.1	0	0.0714286	0	0	0	0	0	0.0833333	0	0.111111	0	0	0	0	0	0.0909091	0.0769231	0	0
cg07796520	0.0454545	0	0	0	0.0769231	0.757576	0	0	0	0	0.0526316	0	0	0.0909091	0	0.0909091	0.0714286	0.3	0.0555556	0	0.0454545	0.105263	0	0.05	0	0	0	0.0625	0	0	0	0.951613	0	0.0769231	0.9375	0	0	0.0526316	0	0.0454545	0	0.0833333	0.0416667	0	0	0.483871	0.0769231	0.909091	0.0769231
cg00479986	0.0217391	0.0285714	0.0217391	0.0232558	0.0869565	0.828571	0.0322581	0.938776	0	0	0	0	0.0454545	0	0.0681818	0	0	0	0	0	0	0	0	0.030303	0	0	0.0487805	0	0.113636	0.03125	0.0357143	0.4	0.0238095	0.0555556		0	0	0.909091	0	0	0.861111	0.0512821	0.0606061	0	0	0.954545	0.037037	0.916667	0
cg19311602	0.0153846	0	0.0208333	0	0.0294118	0	0.0322581	0.0689655	0.09375	0	0.0322581	0.114286	0.0425532	0.0294118	0.115385	0.0277778	0.025	0	0.02	0.0434783	0.0298507	0	0.0465116	0.0277778	0.0188679	0.0526316	0	0.0338983	0.0588235	0	0.0238095	0	0.0243902	0.0434783	0	0	0	0.0217391	0.111111	0.0222222	0.047619	0.0425532	0.0392157	0.04	0.0243902	0.0724638	0	0.0363636	0.0138889
cg05385119	0.12766	0.0434783	0	0	0.037037	0.0909091	0.0294118	0.0540541	0	0.075	0	0	0	0	0	0	0.108108	0	0.025	0	0.028169	0.027027	0.0192308	0	0.0727273	0	0	0.02	0.04	0.08	0.0697674	0.0163934	0.027027	0	0.03125	0.0869565	0.1	0.625	0	0.0208333	0.0588235	0.0816327	0.0377358	0.0952381	0.0869565	0	0.0163934	0	0.0526316
cg20690483	0.0625	0.0384615	0.047619	0.105263	0	0	0.125	0.113636	0	0.0487805	0.103448	0	0	0.04	0.0416667	0	0.0666667	0	0	0.0384615	0.0263158	0	0.0243902	0.107143	0.0555556	0.0416667	0.0689655	0.047619	0.027027	0	0	0	0.0666667	0	0.0357143	0.0588235	0.103448	0	0	0.0263158	0.0416667	0.037037	0.0344828	0	0	0.0227273	0.0285714	0.0243902	0.0540541
cg21877656	0.037037	0	0.025641	0.0810811	0	0.882353	0.04	0.789474	0.0434783	0.104167	0	0	0.0465116	0.111111	0.965517	0.0333333	0	0	0	0.0322581	0	0	0	0.0645161	0.0444444	0.944444	0.0645161	0.0816327	0.0555556	0.0816327	0.0285714	0.0714286	0.025	0.027027	0.384615	0	0.0188679	0.32	0	0		0.0571429	0.025	0	0.0833333	0.037037	0.0178571	0.875	0
cg16747173	0	0	0	0	0	0	0.181818	0.075	0	0	0	0	0	0.235294	0	0	0.0416667	0	0	0.0384615	0.0930233	0	0.0425532	0	0.0322581	0	0	0.0526316	0.04	0.0454545	0.0666667	0.0645161	0.05	0.0526316	0.0526316	0	0.0588235		0.1	0.0769231	0.111111	0	0	0	0.0322581	0	0	0.948276	0.0606061
cg18337803	0	0	0.0769231	0.333333	0	0.961538	0.125	0.04	0	0	0	0	0	0	0	0	0	0	0	0	0	0	0.0454545	0.166667	0	0	0	0.0625	0	0	0	1	0	0	0	0.1	0.111111	0.979167	0	0	0	0.125	0	0	0	0.953488	0	1	0
cg14829779	0.0416667	0.136364	0.05	0	0.0714286	0.96875	0.0555556	0	0	0	0	0	0	0.0588235	0.714286	0	0	0.05	0	0	0	0	0	0.05	0	0.0740741	0.0526316	0.0243902	0	0.903226	0	0	0	0	0.755556	0	0	1	0.0769231	0	0.730769	0.0512821	0	0	0	0.92	0	0.967742	0
cg08524221	0.0185185	0.0277778	0	0	0		0	0.016129	0	0	0	0.0526316	0	0.0454545	0	0.030303	0	0	0	0	0.0377358	0	0.047619	0.0344828	0.0192308	0	0	0	0	0.0769231	0	0.109091	0.025	0	0	0.04	0	1	0	0	0.0294118	0.0454545	0	0	0.0625	0.857143	0.04	0.325581	0
cg12595990	0	0	0	0	0.166667	0	0	0	0	0	0	0.2	0	0	0	0.166667	0	0	0.111111	0	0	0	0.047619	0	0.111111	0	0	0	0	0	0	0	0	0.1	0	0	0	1	0	0	0	0	0	0	0	0	0.05	0.933333	0.047619
cg26272270	0	0.0666667	0.0909091	0.166667	0.2	0.307692	0.0769231	0	0.1	0.0869565	0	0.2	0.277778	0.0769231	0.285714	0.2	0	0	0	0.0769231	0.0357143	0	0	0	0.047619	0	0	0.0769231	0	0.1	0	0	0.133333	0	0	0	0	0.984615	0	0	0	0.214286	0	0	0	0	0.0833333		0
cg19556948	0	0	0.0666667	0	0.25	0	0.142857	0.0625	0	0.0666667	0.0909091	0	0	0.142857	0	0	0	0	0	0	0	0	0	0	0.0526316	0	0.0769231	0	0.166667	0	0.0714286	0.1	0	0	0.1	0	0	0.0588235	0	0	0	0	0.1	0.1	0	0	0	0	0
cg08725962	0	0	0	0	0	0	0	0	0	0	0	0	0	0	0	0	0.0714286	0	0	0	0	0	0.0833333	0	0	0.222222	0	0.0526316	0	0.111111	0	0	0	0	0	0	0.0555556	0.933333	0	0	0.0769231	0	0	0	0	0	0.111111	0.875	0
cg08315050	0.0238095	0.0333333	0	0	0	0	0	0.0204082	0	0	0	0	0.08	0	0.0434783	0	0	0	0.047619	0.04	0.06	0	0.227273	0	0	0	0.1	0.0816327	0.0571429	0.0357143	0.0344828	0	0	0	0.0434783	0	0.09375	0.933333	0.0909091	0.0645161	0.037037	0.0526316	0.136364	0	0.0263158	0.142857	0.107143	0.350877	0.12
cg11362538	0	0	0	0	0	0	0	0	0	0	0	0	0	0	0	0.166667	0	0	0	0	0	0	0	0	0	0	0	0	0.0625	0.222222	0.111111	0	0	0	0	0.2	0.0526316	0.969697	0	0	0	0	0.181818	0	0	0	0.25	0.9375	0
cg00862618	0.0526316	0	0.0588235	0	0	0	0	0	0	0.185185	0	0	0.037037	0	0	0	0	0	0.0588235	0	0	0	0	0	0	0	0	0	0	0	0.142857	0.0526316	0.0454545	0.0555556	0.2	0.166667	0.05	0.9	0	0	0	0.05	0	0	0	0	0	0.712329	0
cg23007946	0	0.0344828	0.0555556	0.0166667	0.025	0.04	0.030303	0.0172414	0	0.0204082	0	0.0769231	0.114286	0	0.0652174	0.0384615	0.0344828	0.125	0.0512821	0.0185185	0.015625	0.0232558	0.0357143	0	0.0882353	0	0	0	0	0.0454545	0	0.0943396	0	0.0285714	0.0192308	0	0.0526316	0.935484	0.047619	0.0408163	0	0.0212766	0.0655738	0.0810811	0.0232558	0.0571429	0	0.47619	0.0135135
cg07143525	0	0	0	0	0	0	0.0526316	0.0196078	0.0384615	0.0769231	0.0277778	0	0.0357143	0.0833333	0.027027	0	0	0.0416667	0	0	0.0212766	0.04	0	0.0606061	0.05	0	0	0.0227273	0	0	0.0263158	0.0172414	0	0.105263	0.0740741	0	0	1	0.0769231	0	0.0243902	0.0465116	0.0238095	0.0322581	0	0	0.025	0.969231	0.0208333
cg27598656	0.0263158	0.0416667	0.0666667	0	0	1	0.136364	0	0	0.0227273	0.04	0	0	0.0714286	0	0.0555556	0.0769231	0.0625	0.1	0.0263158	0	0	0.0625	0	0	0	0.0526316	0.0425532	0	0.0384615	0.0322581	0.0666667	0.0344828	0	0.03125	0.166667	0.0344828		0	0.0714286	0.0526316	0.0333333	0	0	0	0.0666667	0	0.754386	0.0571429
cg04845734	0.0408163	0	0	0	0.0285714	0.0416667	0	0	0.0357143	0.0444444	0.0540541	0	0	0	0	0	0.0277778	0	0	0.0540541	0.0333333	0.0277778	0.114286	0	0.02	0	0.108108	0.0851064	0.02	0	0.0243902	0.0298507	0	0.0357143	0	0.0625	0.0227273	0	0	0	0	0.0178571	0.025641	0	0.0238095	0	0	0	0.0422535
cg08922811	0.0392157	0.0652174	0.0263158	0.0512821	0	0.0434783	0.0869565	0	0	0.047619	0	0.0344828	0.0952381	0.0238095	0	0.025	0.0731707	0.05	0.0512821	0.0588235	0.0142857	0	0.027027	0	0.047619	0	0.0652174	0.0153846	0.0238095	0.02	0.0263158	0.0350877	0	0.025	0	0	0.0384615	0.0344828	0.137931	0	0.0487805	0.0491803	0	0.0294118	0	0.0232558	0	0.0714286	0
cg21690627	0.0909091	0.0384615	0.0769231	0.0333333	0	1	0	0	0.0416667	0.0606061	0	0	0.0816327	0.047619	0.0769231	0	0	0	0.0416667	0.0416667	0.0408163	0.047619	0.0465116	0.03125	0	0.0952381	0.0555556	0.0227273	0	0	0.0512821	0.903846	0.0294118	0.0344828	0.04	0	0.111111	0.787879	0	0.02	0.0357143	0.0740741	0.0512821	0.1	0.025641	0.0344828	0	0.981481	0
cg03579942	0.0869565	0.0666667	0	0	0	0.0555556	0.027027	0.0869565	0	0	0	0.166667	0.0645161	0.0606061	0.0909091	0.037037	0	0	0	0	0	0.0555556	0.0344828	0	0.030303	0	0.04	0.0526316	0.030303	0.0294118	0.0882353	0	0	0.0357143	0.0606061	0	0	0.935484	0	0.0487805	0	0.121212	0.0212766	0.0344828	0.025	0.0645161	0	1	0
cg09287164	0	0	0	0	0	0.0434783	0	0	0	0.0294118	0.04	0.0357143	0	0.0333333	0	0.0416667	0	0	0	0	0.0322581	0	0	0.0357143	0.0666667	0	0.0625	0.0444444	0.0227273	0	0	0.0232558	0.0606061	0.0277778	0.0606061	0.0625	0.0243902	0	0	0.0192308	0	0.047619	0.0232558	0	0.0571429	0.0512821	0.0217391	0.0243902	0.0222222
cg27648738	0.0625	0	0.0645161	0.125	0.0769231	0.451613	0.0689655	0.016129	0.0263158	0.128205	0.0888889	0.0526316	0.0263158	0	0	0.0555556	0.114286	0.0810811	0.0227273	0	0.0545455	0	0.0377358	0	0.0181818	0	0.1	0.0980392	0.0526316	0.0769231	0.0263158	0.0487805	0.0625	0.0294118	0.0227273	0.133333	0.0540541	1	0.125	0.0327869	0.0232558	0.0181818	0	0	0.0416667	0	0.0408163	0.9875	0
cg02301907	0.0181818	0	0.03125	0.08	0.0322581	0	0.0882353	0	0.0666667	0.0645161	0.0512821	0	0.03125	0	0	0	0.0769231	0	0	0.0277778	0.0327869	0.138889	0.025	0.0208333	0	0	0.0857143	0.0192308	0.0263158	0	0.0701754	0.0188679	0	0	0	0	0.0612245	0.960784	0	0.0163934	0	0	0	0.027027	0	0.0652174	0.0175439	0.842105	0
cg11586600	0.037037	0.1	0.0384615	0	0.0416667	0	0.0588235	0.0434783	0	0	0.105263	0	0	0.0555556	0.0434783	0	0.0454545	0.05	0.0869565	0.0384615	0.0666667	0.0769231	0.0588235	0	0.0526316	0	0.0714286	0.0689655	0	0	0	0	0.0285714	0	0	0	0	0	0	0	0	0.0454545	0	0	0	0.0769231	0.04	0	0.0645161
cg24614854	0.0344828	0.153846	0.0909091	0.0769231	0	0.0769231	0	0.0625	0	0.107143	0	0	0.025641	0.0666667	0	0.0666667	0.142857	0.0833333	0	0.153846	0.0909091	0	0	0.05	0.12	0.222222	0	0.15	0.0384615	0.0416667	0.0555556	0.136364	0.0952381	0.0526316	0.0909091	0	0	0	0	0.05	0	0.0625	0.130435	0.214286	0.266667	0	0.0526316	0	0
cg18755653	0	0.0909091	0	0	0.04	0.0454545	0.0909091	0	0.111111	0.0697674	0.0333333	0	0.1	0.037037	0.0555556	0	0.0434783	0.0357143	0.0740741	0.0392157	0.0166667	0	0	0.047619	0	0.333333	0.0294118	0.027027	0	0	0	0	0.0357143	0.0416667	0	0	0	0.0588235	0.111111	0	0.105263	0.0857143	0.0540541	0	0.027027	0	0.0222222	0.0285714	0
cg20481909	0	0	0	0.111111	0	0	0	0	0.2	0.0869565	0.333333	0	0	0.0833333	0.0769231	0	0.2	0.111111	0.125	0	0.173913	0	0.173913	0.181818	0.1	0	0.1	0.0833333	0.333333	0.0625	0	0.05	0	0	0.166667	0	0.105263	1	0	0.117647	0	0.166667	0.214286	0	0	0.0666667	0	0.686275	0
cg13036321	0.0377358	0	0.0217391	0	0.0344828	0	0	0.0535714	0	0.0344828	0.0638298	0.0434783	0.0425532	0.0344828	0.0645161	0	0	0	0.0263158	0.0363636	0	0.0344828	0.0227273	0	0.0444444	0	0.0277778	0.0769231	0.0588235	0.0714286	0.0465116	0	0	0	0	0.1	0.0444444	0.0555556	0.25	0.0208333	0	0.119048	0.0555556	0.04	0.0294118	0.025	0.0175439	0.981481	0.0377358
cg12871124	0.075	0.0588235	0	0	0.03125	0	0	0.0350877	0.0416667	0.03125	0.03125	0.0454545	0.0833333	0.111111	0	0	0	0	0	0	0.0285714	0	0.0555556	0.0625	0.0217391	0	0.0294118	0.0425532	0	0.0208333	0	0	0	0	0.0263158	0	0	0.148148	0.0909091	0.0208333	0.0689655	0	0	0	0.0222222	0.142857	0	0.952381	0.04
cg04542976	0.030303	0	0.0740741	0.0555556	0.15	0	0	0	0.047619	0	0.037037	0	0.0285714	0.0416667	0	0.0357143	0	0.0384615	0.0322581	0	0	0	0	0.0526316	0	0	0.0434783	0.0714286	0	0	0.0416667	0	0.142857	0.0434783	0	0	0	0.971429	0	0.03125	0.0454545	0	0	0.190476	0	0.0833333	0	0.96	0.0645161
cg18387516	0.0555556	0	0.0434783	0	0	0.944444	0	0	0	0.0833333	0	0.0714286	0.210526	0.136364	0	0	0	0	0.0357143	0.0769231	0.047619	0	0.0333333	0.04	0.0384615	0	0.0666667	0.0555556	0	0.0740741	0.0588235	0	0	0.0666667	0.77907	0	0	0.882353	0	0	0.888889	0.0588235	0	0	0	0.925	0.04	0.936508	0.0416667
cg04884122	0.0192308	0	0.0232558	0	0.0769231	0	0.104167	0.0434783	0	0.0909091	0.0689655	0.0606061	0	0.0810811	0	0.0444444	0.0232558	0	0.0163934	0	0.025	0.0384615	0.0655738	0.0232558	0.03125	0	0	0.0144928	0.0322581	0.0357143	0.0491803	0.0434783	0.0571429	0.0217391	0.0384615	0.0666667	0.0227273	0	0.12	0	0.105263	0.0508475	0	0.0425532	0.0384615	0.0185185	0.0117647	0.94	0.0625
cg24997298	0	0	0.0789474	0	0	0.488372	0.128205	0.0597015	0.0204082	0	0.0357143	0	0.114286	0.0833333	0.0344828	0.047619	0.0810811	0.0555556	0.030303	0	0.0416667	0	0.0263158	0.0384615	0.0731707	0.16	0	0.097561	0	0	0	0.942857	0	0	0	0	0	0.885714	0	0.0638298	0	0.0526316	0	0	0	0.0612245	0.0153846	0.971429	0
cg09156140	0	0.0645161	0	0.0333333	0	0.0625	0	0	0.0555556	0	0	0	0.0434783	0	0.130435	0.037037	0	0.0416667	0.0588235	0	0	0	0.0344828	0	0	0	0.0285714	0.0357143	0	0.05	0.0851064	0.0212766	0	0.0416667	0.03125	0	0	0	0.25	0.181818	0.0769231	0.103448	0	0.04	0	0.04	0	1	0
cg01180513	0	0	0	0	0	1	0	0.983051	0	0.166667	0	0	0	0	0.0666667	0	0	0	0	0	0	0	0	0.111111	0.0769231	0.818182	0	0	0	0.955556	0	0.230769	0	0	0.813953	0	0	0.2	0	0	0.581395	0.142857	0	0	0	0.891304	0	1	0.0666667
cg10706642	0	0.0714286	0	0.047619	0	0.0285714	0	0.0454545	0	0.047619	0	0.0625	0.0454545	0.25	0	0	0.111111	0.0769231	0.0952381	0	0.148148	0	0.0434783	0	0.0555556	0.333333	0	0	0	0	0.105263	0	0	0.0526316	0	0.142857	0.1	0.967742	0.5	0	0.1	0.0526316	0.0833333	0.05	0.15	0.037037	0	0.6875	0
cg01573955	0	0	0	0	0	0.923077	0	0		0	0		0	0	0	0	0	0	0	0	0		0.333333	0	0.333333	0	0	0	0	0.2	0	0.0243902	0		0	0	0	0.958333	0	0	0.142857	0	0	0	0.25	0.96875	0.333333	0.789474	0
cg11721464	0.865385	0.861111	1	0.16	1	0.92	0.04	0.0222222	0	0	0.0769231	0.047619	0.0740741	0	0	0	0	0	0	0.9375	0	0.0869565	0.906977	0.642857	0.551724	0.866667	0.861111	0.0377358	0.925926	0.944444	0.833333	0.0149254	0.875	1	0.95122	0.0666667	0.970588	0.973684	1	0.714286	0.959184	0.674419	0.861111	0.923077	0.914286	1	0.961538	1	0.704545
cg04868132	0.0740741	0	0.1	0	0	0.0769231	0.0625	0.0344828	0.333333	0.0526316	0.111111	0	0	0.0588235	0.153846	0.0625	0.1	0.0434783	0	0	0.0789474	0	0.105263	0.0454545	0	0	0	0	0	0.04	0.111111	0	0.0454545	0.173913	0	0	0.0344828	0.969697	0	0.0740741	0	0.0434783	0.030303	0.142857	0	0	0.0625	0.133333	0
cg25589720	0.0606061	0.0322581	0	0	0	0.047619	0	0.102564	0	0	0	0.0357143	0	0	0	0	0	0.0571429	0.03125	0.125	0.0487805	0	0.0263158	0	0.0652174	0	0	0	0.0625	0.09375	0	0	0.0294118	0	0	0	0.08	0.857143	0	0.0612245	0.0769231	0.0465116	0.0217391	0	0.0294118	0	0.0540541	0.804348	0
cg00706444	0.0645161	0.0357143	0	0	0	0	0.0769231	0.0487805	0.0434783	0.0232558	0.107143	0.0416667	0	0	0	0	0.037037	0.0588235	0	0.0322581	0.0540541	0	0	0.1	0	0	0.105263	0.0212766	0	0	0	0.025	0.0384615	0	0.0666667	0	0.111111	0	0	0	0	0	0	0	0.0294118	0.0277778	0	0	0.02
cg04400587	0.125	0.2	0	0	0	0	0.125	0.0555556	0	0	0	0	0	0.0909091	0	0.1	0	0.333333	0	0	0	0	0	0	0	0	0	0	0	0.142857	0	0.142857	0	0	0.25	0.153846	0	0	0	0.166667	0	0.125	0	0	0	0	0.2	0	0.153846
cg00500522	0.0416667	0.125	0.05	0	0.0625	0.0769231	0.0344828	0.0238095	0.0384615	0.0571429	0	0	0.146341	0	0	0	0.047619	0	0.0689655	0.03125	0.0434783	0.0740741	0	0.153846	0	0.0869565	0.0769231	0.0277778	0	0.137931	0	0.448276	0.0416667	0	0	0.0833333	0	0	0	0.0217391	0.0322581	0.0454545	0.05	0.136364	0.0540541	0.025641	0.0263158	0.741935	0
cg03914985	0	0	0.0517241	0.0465116	0.030303	0	0.0465116	0.0652174	0.0263158	0.0217391	0.0571429	0.0344828	0	0.0689655	0.0277778	0.037037	0	0	0	0.0227273	0	0	0.0454545	0	0	0	0.0263158	0	0.0416667	0.0454545	0.0333333	0.0212766	0.025641	0	0.0416667	0	0.0181818	0.805556	0.08	0	0	0	0	0.03125	0.0232558	0	0.037037	0.884615	0
cg26991024	0.04	0.02	0.0416667	0	0.0689655	0.0540541	0	0.0357143	0.0285714	0.075	0.0227273	0.03125	0	0	0.0689655	0	0.0526316	0	0.08	0.0652174	0.0149254	0	0.0909091	0	0.0535714	0.0454545	0.0526316	0	0.0410959	0.0208333	0.0615385	0.0645161	0.0185185	0.0277778	0	0.037037	0.0136986	0.047619	0.0357143	0.0615385	0.0588235	0	0	0.0227273	0.0408163	0	0	0.977778	0.0517241
cg03833628	0.02	0.111111	0.0212766	0	0.0357143	0.037037	0.05	0.0277778	0	0	0	0	0.037037	0	0.0512821	0.0263158	0.0888889	0.0243902	0.0645161	0	0.0465116	0.0333333	0.0731707	0.0322581	0.0192308	0.1	0.0208333	0.0588235	0.0384615	0.0416667	0.0612245	0.0555556	0	0.0909091	0.0322581	0	0	0.0333333	0.0416667	0	0	0.015873	0	0	0.0512821	0.0227273	0.0526316	0.839286	0.06
cg06159603	0	0.0526316	0	0.0555556	0	0.1	0.0952381	0.0909091	0	0.15	0.0909091	0	0.217391	0.0322581	0.242424	0.05	0.181818	0.0666667	0	0.025	0.0784314	0	0.0185185	0	0.047619	0	0	0.0188679	0	0.030303	0.025	0.0212766	0	0	0	0	0.0277778	0.56	0.0714286	0.0222222	0.0526316	0	0.0222222	0.03125	0	0	0.0377358	0.622222	0
cg05841627	0	0.0666667	0.0588235	0	0.0909091	0	0.125	0.0714286	0	0.0909091	0	0	0	0	0	0	0.0666667	0.0769231	0.0909091	0.1	0	0	0	0.214286	0	0	0	0	0	0.0357143	0.0588235	0.0416667	0.0588235	0.0666667	0.0769231	0	0.0869565	0.928571	0	0	0.0555556	0	0.0555556	0.0625	0.0952381	0.0454545	0.0540541	0.848485	0.04
cg21840256	0.0465116	0.0384615	0.047619	0	0.0526316	0.047619	0	0.05	0	0.0833333	0.0357143	0.0588235	0	0	0	0	0.0714286	0.0588235	0.0909091	0	0.0196078	0	0.0243902	0.0571429	0	0	0	0	0	0	0	0	0	0.0384615	0.04	0	0.0243902	0.827586	0	0	0.027027	0.0277778	0	0.0689655	0.0344828	0.0322581	0	1	0.0465116
cg08227698	0.0169492	0.0425532	0	0.0416667	0	0	0.0454545	0.0615385	0	0	0	0.0322581	0.0465116	0	0.030303	0	0	0.03125	0	0.0784314	0.0204082	0.037037	0.0263158	0	0	0	0.09375	0	0	0	0	0.0344828	0	0	0.0243902	0	0	0.0277778	0	0.0363636	0.0294118	0.0357143	0	0	0.0232558	0	0	0	0.0222222
cg24135606	0.0714286	0	0	0	0	0.885714	0	0	0.111111	0	0.0833333	0	0	0	0.0588235	0.105263	0.05	0	0.0588235	0.0384615	0	0	0.0588235	0	0.0638298	0	0.03125	0.030303	0.217391	0	0	0.0555556	0	0	0	0	0	0.961538	0.142857	0.0294118	0.0769231	0.15	0	0.125	0	0	0	1	0.0625
cg21900416	0.0526316	0.0714286	0	0.0526316	0	0.928571	0	0.0588235	0	0	0	0.117647	0.030303	0	0	0	0	0.0909091	0	0.0333333	0	0	0.037037	0	0.105263	0	0	0	0	0	0	0.946429	0	0	0.953488	0	0	0.347826	0	0	0.896552	0	0	0	0	0.96875	0.047619	0.854545	0
cg21238414	0.0408163	0	0.0606061	0	0.047619	0	0	0	0	0.0606061	0	0.0689655	0	0.115385	0	0	0	0.0322581	0.0344828	0.0227273	0.0555556	0.0606061	0.0789474	0.0681818	0	0.0357143	0.030303	0.03125	0	0.113636	0	0.0232558	0	0	0.176471	0.0666667	0.0540541	0	0	0	0.0606061	0.0212766	0.0526316	0.047619	0.0232558	0.0277778	0.0731707	0.0714286	0.0227273
cg23806084	0.0441176	0.025641	0	0.1	0.0652174	0.0857143	0.0625	0.016129	0.107143	0.027027	0	0	0.030303	0.0555556	0.0344828	0.0666667	0.025641	0.0425532	0.0212766	0.0243902	0.0153846	0.0227273	0.0212766	0.0526316	0.0576923	0	0.0344828	0	0.0178571	0.0204082	0.0576923	0.0410959	0.0243902	0	0.03125	0	0.0612245	0.74359	0	0.0447761	0	0	0.0392157	0.0434783	0.02	0.0638298	0	0.935484	0.0147059
cg21151883	0	0	0	0	0	0	0	0.025	0	0	0.0526316	0	0	0	0.0666667	0.0666667	0.0952381	0	0	0	0.0232558	0.157895	0	0	0	0	0	0	0	0	0.0434783	0	0	0	0	0	0.0357143	0	0	0	0	0	0	0.1875	0.030303	0	0.027027	0.027027	0.0408163
cg26445041	0	0.047619	0.047619	0.05	0	0.222222	0.105263	0.0606061	0.05	0.0689655	0.0714286	0.05	0.117647	0	0	0.0714286	0.136364	0.1	0	0	0.0434783	0.0714286	0.0625	0.0952381	0.0625	0.0833333	0	0.05	0.0740741	0.142857	0.05	0.0909091	0	0	0.142857	0	0.0666667	1	0	0.166667	0.192308	0	0.0285714	0	0.0357143	0.0555556	0	0.382979	0
cg18316445	0	0	0.0588235	0	0	0	0	0.0434783	0	0.0333333	0	0	0	0	0	0	0	0	0	0	0.0645161	0	0.05	0.0769231	0	0.190476	0.0833333	0	0.0294118	0	0.0333333	0	0.15	0	0	0	0	0.974359	0.125	0.037037	0.0384615	0.0384615	0	0	0	0	0	0.0217391	0
cg22016818	0.0384615	0.133333	0	0.0645161	0.105263	0.133333	0.0666667	0.0638298	0	0.0833333	0	0.2	0.04	0.1	0	0.047619	0.1	0	0.0434783	0	0.0540541	0	0.0344828	0	0.047619	0	0.0555556	0.0454545	0.04	0.105263	0	0.0526316	0	0	0.136364	0.0588235	0.0810811	0.970588	0.25	0.0384615	0.0769231	0.0588235	0	0	0.0714286	0.0666667	0.0909091	0.659091	0.025
cg16666560	0.0588235	0.025641	0.0277778	0	0	0	0.0333333	0.0163934	0.0555556	0.0185185	0.0697674	0.0689655	0.08	0.176471	0.130435	0.0833333	0	0.0263158	0.0540541	0.0181818	0	0	0.0344828	0.102564	0.0196078	0	0	0	0.0175439	0.0217391	0	0.0392157	0	0.030303	0	0	0	0	0	0.0212766	0.0227273	0	0.0444444	0	0	0	0.0133333	1	0
cg16669877	0.05	0	0.05	0	0	0	0	0.0487805	0	0.111111	0	0.142857	0	0	0	0	0.05	0	0	0	0	0	0	0	0	0.0909091	0	0	0	0.04	0	0	0	0	0	0.25	0	1	0	0.0454545	0	0	0.0434783	0.0666667	0	0	0	0.95122	0.0555556
cg17404081	0.0222222	0.0285714	0	0.0294118	0	0.0909091	0.0555556	0.0298507	0.0416667	0.0465116	0	0.037037	0.0526316	0.0384615	0	0.03125	0	0.0357143	0	0.027027	0.0645161	0.025641	0.0185185	0.025	0	0	0.0263158	0.0689655	0.0576923	0	0.0392157	0.102564	0.0277778	0	0.0344828	0	0.0810811	0.961538	0	0.0227273	0.03125	0.0222222	0.0163934	0.0322581	0.0571429	0.0227273	0.0408163	0.964286	0.0238095
cg16743070	0.0166667	0.027027	0	0	0	0.0416667	0	0	0.037037	0	0	0.0444444	0	0	0	0	0	0.0263158	0	0	0	0	0	0	0.0163934	0	0	0	0	0	0.0434783	0.0185185	0	0	0.0731707	0	0.0238095	0.970588	0	0.047619	0.0185185	0.0163934	0	0	0	0.0731707	0.0434783	0.97561	0.0188679
cg13980533	0.0714286	0.0833333	0	0.0909091	0	0.814815	0	0.0285714	0	0.0740741	0	0	0	0.130435	0.0714286	0	0	0	0	0	0.0606061	0	0.142857	0	0.0769231	0	0	0	0.0952381	0	0	0	0	0	0.0714286	0.166667	0	0.9	0	0.0285714	0.0526316	0.0526316	0.0344828	0.1	0	0.0555556	0	0.875	0.0384615
cg19610370	0.153846	0.0714286	0.0555556	0	0	0.785714	0.0714286	0.05	0	0	0.0833333	0	0	0	0	0	0.111111	0.142857	0.0666667	0	0	0	0.0869565	0	0	0	0.166667	0	0	0	0.0714286	0	0	0	0	0.142857	0.05	0.961538	0	0	0.117647	0	0	0	0	0	0.0416667	0.75	0
cg02362467	0.0784314	0	0.0357143	0.030303	0.0357143	0.4	0.0666667	0.0625	0.047619	0.107143	0.0344828	0	0.0666667	0.0588235	0.0833333	0.0526316	0.0454545	0	0.0869565	0.1	0.04	0.04	0.0227273	0.037037	0.0909091	0	0.0869565	0.1	0.030303	0.0769231	0.04	0.0232558	0	0	0	0	0.037037	1	0	0.0333333	0.1	0.0625	0	0	0.025	0	0.0612245	0.888889	0.025
cg24973585	0.105263	0.04	0	0.0285714	0	0.857143	0	0.136364	0	0.0285714	0	0.05	0	0	0	0.037037	0	0.04	0	0.0232558	0.0151515	0.047619	0.0487805	0	0.0857143	0	0	0.0192308	0.0212766	0.0512821	0	0.0697674	0	0	0	0.0769231	0.0666667	0.883721	0	0.0697674	0	0.0227273	0	0	0	0.0465116	0.0212766	0.903846	0.0810811
cg16573178	0	0.25	0.0714286	0	0.1	0	0.1	0.117647	0	0.0909091	0	0	0.125	0	0	0.166667	0.166667	0	0.125	0	0	0.142857	0.0625	0	0	0	0.0769231	0	0	0.0714286	0.153846	0.0454545	0	0.111111	0	0.1	0	0	0	0.111111	0	0	0	0.111111	0.0769231	0.0833333	0	0	0.047619
cg21077069	0.0208333	0.037037	0.0204082	0	0	0	0.03125	0.046875	0	0.0227273	0	0	0	0.0625	0	0	0	0.0857143	0.0217391	0.103448	0.0149254	0	0	0.0227273	0	0	0.0384615	0	0.0222222	0.0181818	0.0454545	0	0.0222222	0	0.025	0	0.0697674	0.76	0.0833333	0	0.0487805	0	0	0.027027	0.0172414	0	0.0294118	0	0.02
cg27341608	0.075	0.0322581	0.0222222	0.0212766	0.03125		0.0740741		0	0.0277778	0	0	0.0857143	0.0238095	0.702703	0.0333333	0.0512821	0.047619	0.027027	0.0697674	0.06	0	0.0444444	0.0666667	0.0384615	0	0	0.0576923	0.0526316	1	0.0454545	0.611111	0.025	0.027027	0.974359	0.0454545	0.0512821	0.846154	0	0.0322581		0.0697674	0.0746269	0.103448	0.108108	0.860465	0.0338983	0.119048	0
cg26354228	0	0	0.0625	0	0	0	0	0.0232558	0	0	0	0.0909091	0	0	0	0	0	0	0	0.0434783	0	0	0.0689655	0	0	0	0.0769231	0.0333333	0	0	0	0.0526316	0	0	0	0	0.0714286	0.0909091	0	0	0	0	0	0	0	0.0769231	0.04	0	0.05
cg15476279	0.1	0.0714286	0	0.190476	0.142857	0.125	0	0.0833333	0	0.192308	0	0	0.146341	0.0869565	0.125	0.166667	0	0	0	0.0333333	0.025	0	0	0	0.133333	0.105263	0.0588235	0.0967742	0	0.047619	0	0.0606061	0.0434783	0.103448	0	0	0.0487805	0.740741	0	0	0	0.0357143	0	0	0	0	0.0285714	0.95082	0.1
cg26847438	0.0465116	0.0625	0.0285714	0	0.130435	0	0.08	0	0.0967742	0.0217391	0.0238095	0.03125	0	0.0322581	0	0	0.03125	0.0512821	0.0740741	0	0.0151515	0.111111	0.333333	0.694444	0.0576923	0	0	0.046875	0.0208333	0.0357143	0.0882353	0.759259	0.0238095	0.0465116	0.0769231	0	0.0465116	0.025641	0	0.0338983	0	0.0416667	0.619048	0	0	0.102564	0.175439	0	0.118644
cg18718327	0	0	0.0196078	0	0.0222222	0.05	0	0.0333333	0	0.0571429	0.0232558	0.05	0.0416667	0.0588235	0.0444444	0.0454545	0	0.0625	0	0.04	0.047619	0	0	0	0.0149254	0	0	0	0.0757576	0.04	0.0714286	0	0.0142857	0.016129	0.0196078	0.037037	0.0888889	1	0	0.0857143	0.0727273	0.0263158	0.0555556	0.0425532	0	0	0.0571429	0.0793651	0.0322581
cg03209541	0.0555556	0	0	0	0	0	0.0625	0.047619	0	0.0769231	0	0.0666667	0.0277778	0	0	0	0.0625	0	0	0	0	0	0	0	0	0	0.0740741	0	0.0869565	0.0555556	0	0	0	0	0	0	0.037037	1	0	0.0909091	0	0.25	0.04	0.0666667	0	0.0322581	0	0.909091	0
cg27317218	0.111111	0.285714	0	0	0	0	0	0	0	0	0	0	0	0	0	0	0	0	0	0	0	0	0	0	0	0	0	0.1	0	0	0	0	0	0	0	0.333333	0.0833333	0.869565		0.153846	0	0	0	0	0	0	0	0.0357143	0
cg15525341	0	0	0	0	0	0.875	0	1		0	0	0	0	0	0.265306	0	0	0	0	0	0	0	0	0	0	1	0	0	0	0.666667	0	0.96	0	0	0.304348	0	0		0	0	0.0298507	0	0	0.571429	0	0.818182	0	0.961538	0
cg00761861	0	0	0.0285714	0.03125	0.0967742	0.0714286	0.0454545	0.0181818	0.129032	0.0465116	0.0285714	0	0.0434783	0.0740741	0	0.0454545	0.0344828	0.172414	0	0.03125	0.112676	0.0666667	0.0576923	0.0689655	0	0	0.0434783	0.0697674	0	0.05	0.0588235	0	0.0606061	0	0.157895	0.0645161	0	0.964286	0.307692	0.06	0.027027	0.0425532	0	0.0384615	0.0625	0.0227273	0.0666667	0.025	0.0185185
cg20690919	0.0615385	0	0	0.0196078	0.0263158	0	0.05	0	0.03125	0	0	0	0	0	0.025	0.030303	0.0263158	0.0384615	0.05	0	0.0298507	0	0	0	0	0.0526316	0	0.0517241	0	0.0869565	0.0487805	0	0.0212766	0	0.0232558	0	0	0	0	0.0273973	0.0232558	0.0196078	0.0185185	0	0	0.0238095	0.0681818	0.0322581	0.0357143
cg01147013	0.0166667	0	0.0192308	0	0	0.222222	0.1	0	0	0	0.0571429	0	0	0.0344828	0.0487805	0.0285714	0	0	0.0357143	0	0.0447761	0	0	0.0322581	0	0	0.0697674	0.0232558	0.037037	0.0227273	0	0.0222222	0	0.0714286	0.030303	0.0526316	0.0638298	0	0	0.0188679	0.0487805	0	0.025	0.030303	0	0.0238095	0.0166667	0.0285714	0.0357143
cg20975318	0.047619	0	0	0	0.0277778	0.956522	0	1	0.0689655	0	0.0571429	0	0	0.142857	0.0357143	0.0689655	0	0	0	0	0.0322581	0.0526316	0	0	0.0208333	0.166667	0.0740741	0.0217391	0.0285714	0.0555556	0.0263158	0.941176	0.030303	0.0769231	0.970588	0.0416667	0.027027	0.888889	0.333333	0.0454545	0.730769	0	0	0.030303	0.027027	0.924528	0.0425532	0.951613	0
cg18166347	0.0232558	0.0666667	0	0.025	0.0454545	0	0.0909091	0.0769231	0	0.0512821	0	0	0.0188679	0.0384615	0	0.0294118	0	0.0625	0.030303	0.0444444	0.0163934	0	0.0952381	0.0277778	0	0	0.025641	0	0	0.0285714	0.0175439	0.0181818	0	0.037037	0.0333333	0	0.0227273	0.106383	0	0.0204082	0.0238095	0	0.0277778	0.0294118	0.0212766	0	0		0.0232558
cg01798033	0.0517241	0.0212766	0.0869565	0.0769231	0.0652174	0.111111	0	0.0638298	0.0277778	0.0285714	0.0294118	0.16	0.192308	0.03125	0.2	0.1	0.135135	0	0.0294118	0	0.015873	0.0606061	0.0535714	0.0222222	0.0784314	0.166667	0.0909091	0.0425532	0.0208333	0.0416667	0.0333333	0.0172414	0.0555556	0.0212766	0.0930233	0	0.0566038		0	0.0384615	0	0.0208333	0	0.0425532	0.0416667	0.05	0.0724638	0.814815	0
cg12786570	0.396226	0.0344828	0.428571	0.285714	0.8	0.04	0.0294118	0.0181818	0.0243902	0	0.025641	0.0625	0.0263158	0	0	0	0	0	0	0.142857	0.0131579	0.190476	0.12963	0.764706	0.595238	0.6875	0.5	0.0869565	0.674419	0.377778	0.711111	0.813953	0.730769	0.0816327	0.689655	0.888889	0.309524	0	0.571429	0.666667	0.595238	0.522727	0.967742	0.862069	0.244444	0.0697674	0.14	0.0294118	0.174603
cg16236394	0	0.0555556	0.0384615	0.0909091	0	0.166667	0	0.02	0.0714286	0.0204082	0	0.0714286	0	0.037037	0	0	0.0740741	0	0	0.0357143	0	0.04	0	0	0	0.115385	0.0434783	0	0.025	0.0408163	0	0.0217391	0	0.210526	0.047619	0.1	0	0	0	0	0.04	0.0322581	0.0444444	0.0625	0	0	0.0833333	0	0.148936
cg01649597	0.0625	0	0	0.0666667	0		0.111111	0.0740741	0	0	0.2	0.166667	0	0	0.142857	0	0	0.2	0.111111	0	0.04	0	0.105263	0	0	0.285714	0	0	0.230769	0	0	0.0588235	0	0	0	1	0.111111	0.125	0	0.0555556	0	0	0.0714286	0	0	0.166667	0.0769231	0	0
cg17533884	0	0	0.0526316	0	0	0.125	0.105263	0.0333333	0	0.0666667	0	0	0.111111	0	0	0	0	0	0	0	0.0333333	0	0.0952381	0	0.0526316	0	0	0.0384615	0	0	0	0.0555556	0	0	0.0909091	0	0	0	0	0	0	0	0	0	0.0666667	0	0	0	0.0909091
cg18031436	0.025	0	0.0606061	0	0.0384615	0.517241	0.0555556	0.901639	0.05	0	0.153846	0.0909091	0.933333	0.037037	0.793103	0	0.975	0.111111	0	0	0.0757576	0	0.105263	0.933333	0.0810811	0.0588235	0.954545	0.0952381	0	1	0.0714286	0	0.0555556	0.0263158	0.0227273	0	0	0.970588	0	0.025641	0.913793	0.030303	0.909091	0.3	0.0357143			0.902439	0.0434783
cg20506550	0	0	0.047619	0	0.0714286	0	0.1	0	0	0.04	0	0	0	0	0	0	0.0666667	0.04	0	0	0	0.153846	0.0344828	0	0	0	0.05	0	0.103448	0.0769231	0.0909091	0	0	0	0.0833333	0	0.105263	0.755556	0	0	0	0.0666667	0.0344828	0	0.0416667	0.0909091	0	0.93617	0
cg13047989	0	0	0	0.03125	0	0	0	0	0	0	0	0	0	0	0	0	0	0	0	0.0277778	0	0	0.0285714	0	0.0277778	0	0.0357143	0	0.0588235	0.0588235	0.03125	0.0357143	0.0434783	0	0.0869565	0	0	0.0384615	0	0	0	0.025	0.0645161	0	0	0	0	0.025641	0.0930233
cg14150915	0.0714286	0.08	0.0232558	0.0425532	0.0666667	0	0.0333333	0	0.0740741	0.0487805	0.0588235	0.0416667	0	0.0384615	0.037037	0	0.025641	0.0222222	0.02	0.0222222	0.0576923	0.0294118	0.0232558	0.0408163	0.0819672	0	0.108108	0.0689655	0.0192308	0.0909091	0.0232558	0.0652174	0.0425532	0.027027	0.0208333	0	0.0217391	0.95	0	0.0357143	0	0.025	0.0357143	0	0.0363636	0	0.0925926	0.932203	0.0232558
cg15954711	0.0555556	0	0	0.0869565	0	0	0	0.0384615	0.0689655	0.0454545	0.0416667	0.0555556	0	0	0	0.0322581	0.037037	0	0.0333333	0	0.0566038	0	0.0606061	0.0285714	0.0344828	0	0.0487805	0.0555556	0.0740741	0	0	0.0625	0	0.0526316	0.0322581	0	0	0.465116	0	0	0	0.0285714	0.0857143	0	0	0.0555556	0.0243902	0.979592	0.0277778
cg11471582	0	0.0217391	0.0208333	0.0535714	0	0	0.025641	0.0277778	0	0.0217391	0	0.0322581	0	0.0344828	0	0.027027	0	0	0	0	0.037037	0	0.0196078	0.0434783	0.0394737	0	0	0	0.0363636	0.0243902	0	0.0153846	0	0.0243902	0.125	0.0740741	0	0.05	0.05	0.0121951	0	0.0175439	0.0217391	0.0238095	0	0.0166667	0.0344828	0.72	0.0222222
cg26454191	0.0149254	0	0.0327869	0	0.0243902	0	0.0384615	0.05	0.0232558	0	0.0178571	0	0.0666667	0.0222222	0	0	0.0638298	0.016129	0.025641	0.0338983	0.025974	0.0526316	0.025641	0.0652174	0.0447761	0	0.0487805	0	0.0454545	0.0571429	0.0298507	0.0491803	0.0192308	0	0.0434783	0	0.0166667	0.0416667	0	0.0350877	0.0408163	0	0.0166667	0	0	0.0217391	0.0384615	0.0727273	0
cg11017065	0	0	0.0909091	0.166667	0	0	0	0.0666667	0	0	0	0.2	0	0	0	0	0	0	0.0833333	0	0.0526316	0.0833333	0.153846	0	0	0	0.125	0.0526316	0	0.2	0	0.0909091	0	0.1	0	0	0.2	1	0	0	0	0	0	0	0	0.0769231	0	0.985714	0
cg04205193	0.0333333	0	0	0.0357143	0	0	0.0952381	0.0833333	0	0	0	0.0666667	0.0333333	0	0	0.047619	0.04	0	0.0384615	0.0357143	0	0	0.0434783	0	0.030303	0.0909091	0	0.0512821	0.0294118	0	0.0285714	0.0238095	0.0909091	0.0416667	0.125	0	0	0.24	0	0.0344828	0	0.0344828	0	0.115385	0.0952381	0	0	0.097561	0.0263158
cg25615585	0	0	0	0.1	0	0.882353	0	0.25	0	0	0	0	0	0	0	0	0	0	0	0	0	0	0	0	0	0	0.5	0	0	0.125		0.851852	0.333333	0			0	0.95	0	0.25	0	0.333333	0	0	0.5	0.896552	0	0.904762	0.5
cg05761032	0.038961	0.0227273	0.0697674	0.0333333	0.0232558	0	0	0	0.0204082	0	0.0416667	0.0526316	0.0425532	0	0.027027	0	0	0.025641	0	0	0.0327869	0	0.0483871	0.0212766	0.0172414	0	0.0196078	0.0394737	0	0	0.0392157	0	0	0.02	0.0204082	0	0	0.860465	0	0.0116279	0	0.0144928	0.05	0.0232558	0	0.0204082	0.0138889	0.6875	0
cg00665908	0.0307692	0	0	0	0.0212766	0.075	0	0.0169492	0.0408163	0.0232558	0.0294118	0.09375	0	0	0	0.0232558	0.04	0.0697674	0	0.0416667	0.0483871	0.027027	0	0.0344828	0.0555556	0	0	0.0169492	0.037037	0.0212766	0	0	0.0208333	0.027027	0.0789474	0	0	0.972222	0	0.0727273	0.0227273	0.0731707	0.0188679	0.0217391	0	0	0	0.981132	0
cg14552663	0.0384615	0.0833333	0	0	0.0625	0	0	0.0227273	0.176471	0	0	0	0.0344828	0	1	0.153846	0	0	0	0	0.0222222	0.0526316	0	0	0	0.166667	0	0	0.0285714	0.956522	0	0.775	0	0		0	0.04	0.897436	0	0	0.875	0.125	0	0.810811	0.0285714	0.837838	0	0.864407	0
cg15878588	0	0	0	0	0.111111	0.972973	0.272727	0.983871	0.125	0	0	0	0.0714286	0	0.875	0	0.692308	0.0833333	0.111111	0	0	0	0	0.901961	0	0.8125	0.928571	0.0625	0.0769231	0.923077	0	0.133333	0.0909091	0	0.807692	0.166667	0	0.913043	0	0	0.952381	0	0.956522	0.981132	0.0666667	0.921053	0.962963	0.960784	0
cg15894431	0.0789474	0.153846	0	0.0384615	0.0666667	0	0.142857	0.0416667	0	0.030303	0.0454545	0.0833333	0.178571	0	0.0434783	0.0833333	0	0.047619	0.0740741	0	0	0.0833333	0	0.125	0	0	0	0.0416667	0.0294118	0	0	0.037037	0.0454545	0.217391	0	0	0.04	0.969697	0	0.0689655	0.0606061	0.047619	0	0.04	0	0	0	0.829787	0
cg09513133	0.1	0.0833333	0	0.0526316	0	0.931034	0	0.978261	0	0	0	0	0.09375	0	0	0	0	0	0	0	0.030303	0	0	0	0	0	0	0	0	0.0357143	0.0294118	0.944444	0.0344828	0	0.0322581	0	0	0.884615	0	0.0526316	0	0	0	0	0	0.96	0	1	0
cg02047889	0.0344828	0	0	0.0196078	0	0.115385	0	0	0.0612245	0	0.0212766	0.0588235	0	0.030303	0.0238095	0.0833333	0.025	0	0	0.0731707	0.0133333	0	0.107143	0.0227273	0	0	0.047619	0.015873	0.0307692	0	0	0.015625	0.0208333	0.0540541	0	0.153846	0.0533333	1	0	0	0.0363636	0.0266667	0.0344828	0.0377358	0.0222222	0.0181818	0.0144928	0.903226	0.0123457
cg17031165	0	0	0	0	0	0	0	0.923077	0	0.0769231	0	0.0769231	0.756757	0	0.866667	0	0	0	0	0.0625	0.114286	0	0.0740741	0.638889	0	0.6875	0.92	0	0	0.970588	0.0384615	0.877551	0	0	0.744681	0.0833333	0	0	0	0	0.9	0.222222	0	0.884615	0	0.809524	0.93617	0.792453	0
cg18104674	0	0.0588235	0	0.0526316	0.0625	0.447368	0	0	0	0	0	0	0	0.0588235	0	0	0.0434783	0	0	0.047619	0.0606061	0.0909091	0.0357143	0.05	0	0	0	0.0294118	0	0.08	0	0.4	0.0833333	0	0.854839	0	0.03125	0.111111	0.333333	0.0384615	0.809524	0	0.0416667	0.0666667	0	0.956522	0	1	0.0344828
cg21533727	0	0.0869565	0.0740741	0.0285714	0.0645161	0	0	0.0243902	0	0	0.03125	0	0	0	0	0	0	0.0606061	0.0454545	0.03125	0	0.0714286	0.027027	0	0.0540541	0	0.0416667	0	0.0638298	0.0645161	0.03125	0.0517241	0.0666667	0	0	0	0.0909091	0.821429	0	0	0.0263158	0.0344828	0.025	0.0277778	0.0588235	0.0232558	0.0357143	0.8	0.0454545
cg20554312	0	0.037037	0.0526316	0.0444444	0	0.931034	0	0.0196078	0	0.0243902	0	0.115385	0.0322581	0	0	0.0625	0	0.0512821	0.0645161	0.047619	0	0	0.030303	0	0.0540541	0	0.0487805	0	0	0.0487805	0.0517241	0.0243902	0.1	0.030303	0.04	0	0.0212766	1	0	0.04	0.0540541	0.0212766	0.0545455	0.0571429	0.0238095	0.06	0.0298507	0.714286	0
cg05080811	0.0625	0.0980392	0.1	0	0.0487805		0.0416667	0.0243902	0.0465116	0.0232558	0	0.0714286	0.77193	0	0.833333	0.0204082	0.939394	0.0212766	0	0.03125	0.0116279	0.0232558	0.0212766	0.97561	0.030303	0.0869565	0	0.0566038	0.027027		0.131148	0.928571	0.0727273	0		0.09375	0.0181818	0.0882353	0.0625	0	0.448276	0.0491803	0.666667	0.636364	0.0232558	0.897959	0.933333	0.780488	0.0405405
cg08478074	0.125	0	0	0	0	0	0	0	0	0	0.133333	0.142857	0.111111	0	0.0909091	0	0	0.153846	0.153846	0	0.0344828	0	0.1	0.2	0.047619	0	0	0	0.0555556	0	0.125	0.153846	0	0	0.0625	0	0	0	0.2	0	1	0	0	0	0	0	0.0555556	0.133333	0
cg05614058	0.0147059	0.0731707	0.0185185	0.0526316	0.0208333	1	0.108108	0.754386	0	0.0444444	0.0212766	0	0	0.037037	0.0697674	0.0714286	0.0512821	0.06	0.075	0.0465116	0.0121951	0.0540541	0.0447761	0	0.0151515	0.0833333	0.027027	0.0344828	0.0697674	0.0434783	0.0517241	0.958333	0.0350877	0.0444444	0.75	0.0555556	0	0.894737	0	0.0149254	1	0.0277778	0.0491803	0.0227273	0	0.953488	0.0449438	0.859375	0
cg16697214	0.0344828	0.142857	0	0	0	0.166667	0	0	0	0	0	0	0.08	0.0769231	0	0	0.0769231	0.0833333	0.142857	0	0	0	0	0	0	0	0.0714286	0.0666667	0.111111	0.1	0.0555556	0	0.0769231	0	0.0909091	0	0.0526316	0.808511	0	0.0555556	0	0	0.05	0	0	0	0.0357143	0.970588	0
cg11798356	0.125	0	0	0	0.0769231	0	0	0	0	0.0588235	0	0	0	0	0	0	0	0.25	0	0.111111	0	0	0	0	0	0	0	0	0	0.0666667	0	0.2	0	0	0	0	0	0	0	0	0.0833333	0	0	0.142857	0	0	0.133333	0	0.0769231
cg04780126	0.0204082	0	0	0	0	0	0	0	0	0.0285714	0	0	0.0277778	0	0	0	0.0204082	0.02	0.0512821	0.0222222	0.015873	0	0	0	0.0169492	0	0	0.0175439	0.0175439	0	0	0	0	0	0	0	0	0.875	0	0.015873	0.0208333	0.0178571	0.0217391	0.025	0.0555556	0	0.0350877	0.0238095	0.0289855
cg02555513	0.0769231	0	0.0666667	0	0	0	0	0.784314	0	0	0	0	1	0	0.964286	0	0.8125	0	0.133333	0.181818	0.0588235	0.117647	0.0344828		0.0454545	0.846154	0.875	0.0689655	0	0.92	0	0.972973	0	0	0.446809	0.2	0.166667	0	0.166667	0	0.681818	0	0.709091	0.794872	0.08	0.774194	0.977273		0.0714286
cg15692687	0.166667	0	0.0909091	0.0909091	0	0	0.166667	0.0833333	0.111111	0	0	0	0.333333	0.111111	0	0	0	0.0909091	0	0.0909091	0.0625	0.0909091	0.117647	0.1	0.0666667	0	0	0.125	0.153846	0.0833333	0.0909091	0.181818	0	0	0.1	0.111111	0.0769231	0.8	0	0	0	0.0909091	0.0833333	0.153846	0	0	0	0.861538	0
cg18608369	0	0.0789474	0.0294118	0	0	0.714286	0	0.0428571	0	0	0.03125	0	0	0	0.05	0.0344828	0	0.025	0.030303	0.047619	0.0212766	0	0.111111	0.027027	0	0.105263	0	0.0444444	0.0196078	0.0681818	0.0408163	0.8	0.0344828	0	0.0465116	0	0	0.883333	0	0.025	0	0.0555556	0	0.03125	0.0666667	0.866667	0	0.958904	0.06
cg01108230	0.025641	0.037037	0.0344828	0.0540541	0	0.12	0.0526316	0	0.0357143	0.0588235	0	0.105263	0.075	0.0714286	0.0555556	0.0909091	0.142857	0.0666667	0	0.0625	0.0555556	0.0689655	0.0461538	0.047619	0	0.0555556	0	0.0344828	0.0555556	0.0227273	0.0487805	0.957447	0.0363636	0	0	0	0.0566038	0.047619	0	0.0697674	0	0.108696	0.0181818	0.04	0.0277778	0	0.0517241		0.0454545
cg17421097	0.05	0.0588235	0.142857	0	0.0909091	0.0666667	0	0.0217391	0.0689655	0	0	0	0	0	0	0.0416667	0.04	0.04	0	0	0.0487805	0.047619	0	0	0.0512821	0	0.0740741	0	0	0	0.047619	0	0	0	0.037037	0.0833333	0.037037	0	0	0	0	0	0.0740741	0.1	0	0	0.025641	0.745455	0.0294118
cg05368089	0.0576923	0.0333333	0.0833333	0.0454545	0	0	0	0.0181818	0	0.0243902	0.0277778	0.03125	0	0	0.0285714	0.025	0	0.0243902	0.0285714	0.047619	0.0757576	0.0666667	0.0208333	0	0.0238095	0.05	0	0.0208333	0.02	0	0.0652174	0.0363636	0.0434783	0	0.0454545	0	0.0338983	0.777778	0	0	0.0416667	0.0425532	0	0.037037	0.0208333	0.047619	0.0188679	0.927273	0.0517241
cg12345672	0.0454545	0	0.0555556	0.421053	0.0714286	0	0.0625	0	0.2	0	0.333333	0.142857	0.105263	0.142857	0.1	0.214286	0	0.1	0.0769231	0	0.0740741	0.157895	0.142857	0	0.0909091	0.416667	0.454545	0.222222	0.65	0.285714	0.0714286	0	0	0.384615	0.375	0	0.0588235	0.809524	0.333333	0.666667	0.428571	0.416667	0	0	0	0.157895	0.105263	0.0153846	0
cg12646931	0.103448	0	0	0.142857	0.0384615	0	0	0	0.142857	0.0888889	0.0645161	0.1	0	0	0	0	0.04	0	0.04	0.0882353	0.0222222	0.111111	0.0857143	0	0.037037	0.0555556	0.0454545	0.0930233	0.0555556	0.0731707	0	0	0.0344828	0.08	0	0	0	0.0555556	0.25	0.176471	0.119048	0.225	0.0465116	0.0416667	0.0740741	0.0285714	0.0425532	0.946429	0.128205
cg17291521	0.196078	0.142857	0.146341	0.880952	0.113636	0.176471	0.0512821	0.0632911	0.0322581	0.113636	0.0793651	0.0909091	0.22	0.0606061	0.125	0.166667	0.212121	0.142857	0	0.106061	0.027027	0.0344828	0.137931	0	0.132075	0.0833333	0.121951	0.0769231	0.0851064	0.0566038	0.333333	0.03125	0.340909	0.214286	0.574468	0.0384615	0.12	0.0681818	0.608696	0.25	0.837838	0.676056	0.0416667	0.12766	0.0652174	0.1	0.0416667	1	0.057971
cg18573544	0.0142857	0.0238095	0.0344828	0.016129	0.0487805	0	0.0555556	0.0470588	0.0222222	0.0217391	0	0.0833333	0.02	0	0.0175439	0.0465116	0	0	0.0166667	0.0606061	0.043956	0.0285714	0.0298507	0	0.0136986	0	0	0.118644	0.046875	0	0	0.0285714	0	0.031746	0.0227273	0.0416667	0	0.785714	0	0.0133333	0	0.0833333	0	0.0227273	0	0.0508475	0	0.08	0
cg23601994	0.0163934	0	0	0.0166667	0.0212766	0.0571429	0.0333333	0.030303	0.04	0.0333333	0.0612245	0	0.0222222	0.04	0	0.0212766	0.0243902	0	0.0416667	0.0377358	0.037037	0.0416667	0	0	0	0.0384615	0.0882353	0.0508475	0.0517241	0.0392157	0.0377358	0.0447761	0.0322581	0.0208333	0.0238095	0.0833333	0	0.95	0.05	0.0833333	0.0416667	0.0461538	0.0377358	0.0263158	0.0909091	0.0566038	0.0263158	0.852459	0.0333333
cg03948536	0	0	0	0.0425532	0.0425532	0.0149254	0.05	0.0447761	0.0294118	0	0	0.03125	0.0606061	0	0.030303	0.0222222	0	0.027027	0	0.0204082	0.0151515	0	0.0294118	0.0588235	0.0392157	0.105263	0.0232558	0.0444444	0.0144928	0	0	0.0444444	0	0.0222222	0.030303	0	0	0.0625	0	0	0.0350877	0.0151515	0	0.0294118	0.0465116	0	0	0.974359	0.057971
cg10070578	0.0357143	0	0.142857	0	0	0	0.0666667	0.103448	0	0.0277778	0	0	0	0	0	0	0.125	0	0	0	0.0909091	0	0.107143	0	0.0384615	0.0666667	0	0.0344828	0.137931	0.0588235	0.1	0	0.0454545	0.0555556	0	0	0.08	0.228571	0.2	0	0.0769231	0.0625	0.0357143	0.05	0	0	0.0344828	0.0344828	0
cg27275634	0	0.1	0.0588235	0.0434783	0	1	0.142857	0.816901	0	0	0	0.0666667	0	0	0.111111	0	0	0	0	0.0714286	0	0.04	0.133333	0.0666667	0	0	0	0.025641	0.0285714	1	0	0.533333	0	0	0.941176	0	0.0967742	1	0.166667	0	0.863636	0	0.0416667	0	0	0.935484	0.117647	0.983333	0.0222222
cg19226647	0.0535714	0	0.0277778	0	0	0.0555556	0	0.0588235	0.030303	0.04	0.075	0	0.0857143	0	0	0.0294118	0.027027	0	0	0	0.0769231	0	0	0.025641	0.0833333	0.05	0.0277778	0.0212766	0.0392157	0.05	0.0217391	0.0227273	0.0322581	0.0606061	0.0357143	0	0	0.777778	0.111111	0.0697674	0	0	0.179487	0	0	0	0	0.869565	0.0425532
cg22019999	0.0571429	0.047619	0.12	0	0	0	0.0434783	0.0588235	0	0.027027	0.0714286	0.0909091	0	0	0.0434783	0	0	0.2	0.0384615	0.0285714	0.0227273	0.047619	0.0967742	0.037037	0.030303	0	0	0.0322581	0.0526316	0	0	0	0.08	0	0.0714286	0.2	0	0	0.153846	0	0.0333333	0.0833333	0.0322581	0.0555556	0.0625	0.115385	0.05	0.916667	0.0285714
cg24451981	0	0.0384615	0.025641	0	0	1	0.030303	0	0	0.0238095	0	0.0454545	0	0.0333333	0.0434783	0.0434783	0	0	0	0	0.047619	0.0833333	0.0652174	0.0689655	0.0232558	0.05	0.0322581	0.08	0.0714286	0.0555556	0.03125	0.0714286	0.0714286	0.0322581	0	0	0.0263158	1	0	0	0.0322581	0.027027	0.0714286	0	0	0.0465116	0.0204082	0.894737	0.0333333
cg08989932	0.0322581	0	0.0857143	0	0	0	0	0.037037	0	0	0.0416667	0	0	0.0909091	0	0	0.0833333	0.0769231	0	0.125	0	0	0.0384615	0	0	0	0.176471	0	0	0	0	0	0.0526316	0.0357143	0.0416667	0	0	0	0	0.0606061	0	0	0	0	0	0	0	0.515152	0.0322581
cg18247042	0.0727273	0.0882353	0.0625	0.0967742	0.115385	0.181818	0.0833333	0.0208333	0.047619	0.0625	0.0222222	0.0769231	0.0909091	0.0909091	0	0	0.0714286	0.0285714	0.0512821	0.0526316	0.047619	0.04	0.0571429	0.0512821	0.0571429	0	0	0.0851064	0	0.0322581	0.0243902	0.0444444	0.0333333	0.0869565	0	0.181818	0.111111	0.966667	0	0.04	0.0857143	0.142857	0.025	0.0833333	0.0714286	0.0357143	0.0588235	0.977273	0
cg23846459	0.0666667	0.166667	0	0	0.0714286	0	0	0	0	0.0833333	0.166667	0	0.0588235	0	0	0	0.0833333	0.142857	0	0	0	0	0.125	0	0	0	0.1	0.125	0	0	0.0833333	0	0.4	0	0	0	0	0.909091	0	0	0	0	0	0.125	0	0	0	0.978723	0.0555556
cg15635442	0	0	0	0	0	0	0	0	0	0.25	0	0	0	0	0	0	0	0	0	0	0	0	0.2	0	0	0	0	0.1	0	0	0	0	0	0	0	0	0	0.928571	0	0	0	0	0	0	0	0	0	0.934783	0
cg02871614	0.0408163	0.0882353	0	0.0625	0.03125	0	0	0.0789474	0.05	0	0.0833333	0	0.136364	0.0333333	0.0666667	0.037037	0.0769231	0.0526316	0	0.03125	0.0652174	0	0.0731707	0.037037	0.0571429	0	0	0.102564	0.166667	0.05	0	0.893617	0.136364	0.0277778	0.5	0.176471	0.0232558	0	0.105263	0.0833333	0.0363636	0.0526316	0	0.1	0.025641	0.88	0.0571429	0	0.0204082
cg27590748	0	0.0769231	0.0357143	0.0526316	0.047619	0.230769	0	0.0232558	0	0	0.0526316	0.0454545	0	0.117647	0	0.166667	0	0.0588235	0	0	0.0512821	0.04	0.025641	0	0.030303	0.142857	0.0454545	0	0.0263158	0	0.0322581	0	0	0.0333333	0	0	0	0.0909091	0	0.04	0	0.027027	0	0	0.03125	0.037037	0.0740741	0.914894	0
cg21565550	0.0454545	0.0277778	0	0.047619	0.04	0.0833333	0	0.0588235	0.0588235	0.0566038	0.0238095	0.0434783	0.0232558	0	0.0666667	0.0526316	0.0666667	0.0294118	0	0.0434783	0	0	0.0444444	0	0	0	0	0.0238095	0	0.0465116	0	0.0196078	0	0.05	0	0.037037	0.0212766	0.964286	0.0714286	0.037037	0.0571429	0.0465116	0	0.0606061	0.0444444	0.0454545	0.031746	0.952381	0
cg01137708	0	0	0	0.0540541	0	0	0	0.0344828	0	0	0	0.0714286	0	0	0.0555556	0	0.111111	0.15	0.0952381	0.0555556	0	0	0	0	0.0714286	0	0	0	0.0384615	0.166667	0.25	0.0487805	0.0625	0	0	0.111111	0	0.04	0	0.05	0.0322581	0.04	0.173913	0.0666667	0.0454545	0	0.129032	0	0
cg12012932	0	0	0.0714286	0	0	0.863636	0.027027	0	0.0217391	0.138889	0.0444444	0.0416667	0.0365854	0	0.037037	0	0	0.0425532	0.0526316	0.0449438	0.0188679	0	0	0.0131579	0.0144928	0.0645161	0.0816327	0.0638298	0.0285714	0	0.0769231	0	0	0.0338983	0.0196078	0	0.0232558	0.923077	0	0.016129	0.0465116	0	0.057971	0.030303	0.0263158	0.03125	0.0363636	0.0425532	0
cg17506739	0	0.272727	0	0	0	0	0	0.04	0.0909091	0.210526	0	0.0833333	0	0	0.05	0	0	0	0	0	0	0	0	0	0.0555556	0	0.0833333	0	0.125	0.047619	0	0	0.0666667	0	0.0952381	0	0.047619	0.911765	0	0.210526	0.0526316	0.0588235	0.0666667	0	0	0	0	0.926829	0.08
cg09141038	0	0.121212	0	0	0		0	0	0	0.0232558	0	0	0.0357143	0.0285714	0.0285714	0.0344828	0	0.027027	0.025	0	0.0153846	0	0.02	0	0.047619	0	0.0930233	0.0163934	0	0.0444444	0	0.980392	0.025641	0.0232558	0.0731707	0	0	0.642857	0	0	0	0.0555556	0	0	0.0238095	0.877193	0	0.979592	0.0181818
cg03761210	0.0322581	0.0833333	0	0	0.0588235	0.966667	0.0769231		0.0588235	0	0	0.0833333	0	0	0.896552	0	0	0.0769231	0.0588235	0.0833333	0.0263158	0.0555556	0.0666667	0.0384615	0	0.842105	0	0.0333333	0	0.959184	0.0606061	0.956522	0	0	0.222222	0	0.0434783	0.0263158	0	0	0.736842	0	0	1	0	1	0.0571429	0.433333	0.0540541
cg04533380	0.015625	0.0227273	0.0408163	0.0425532	0.0833333	0.7	0	0.0338983	0	0	0.0212766	0.0333333	0	0	0.0277778	0.0208333	0.0344828	0.0909091	0.0285714	0.0666667	0.0571429	0.0606061	0.03125	0	0.0408163	0	0	0	0	0.037037	0.0677966	0.854167	0.0681818	0.0625	0	0	0.0227273	0.0714286	0.0454545	0.0816327	0.0192308	0.0185185	0.0540541	0	0.037037		0.047619	0.96875	0.0181818
cg01226806	0.0322581	0	0.09375	0.025641	0.107143	0	0	0.097561	0.0588235	0.0294118	0.0769231	0.117647	0.0588235	0	0.157895	0.0294118	0	0.0666667	0	0	0.0212766	0.047619	0.108108	0.0416667	0.0344828	0	0.0384615	0.0243902	0.1	0.121212	0.0588235	0	0	0.157895	0.0769231	0.133333	0.0344828	0.918919	0	0.0833333	0	0.0769231	0.0588235	0.0689655	0	0	0	1	0
cg26134152	0	0	0.0666667	0	0	0	0	0	0	0.0666667	0.047619	0.125	0	0	0	0	0	0	0	0.0714286	0.0416667	0	0	0.0833333	0.333333	0	0	0.0555556	0	0.125	0.0714286	0	0.0555556	0	0.166667	0	0.0769231	0.818182	0	0	0.105263	0	0	0	0	0	0	0.958333	0
cg05618386	0.0344828	0.0454545	0.0181818	0	0	0	0.0952381	0.04	0	0.025	0	0	0	0.0571429	0.0740741	0	0	0	0	0.0322581	0.0344828	0	0.0588235	0.04	0.0263158	0	0.0606061	0.05	0.0212766	0.0232558	0.0277778	0.655172	0.0344828	0.0526316	0	0.111111	0.0277778	0	0	0	0.105263	0.0263158	0	0.04	0.0285714	1	0.0377358	0.826923	0.0454545
cg26338453	0.037037	0	0.0277778	0.0465116	0.027027	0.666667	0.0769231	0.0357143	0.037037	0.1	0.135135	0.105263	0.0638298	0.047619	0.030303	0	0.111111	0.0740741	0.04	0.0208333	0.0357143	0.0454545	0.0606061	0.02	0.0181818	0.1	0.0666667	0.037037	0.04	0.0217391	0.225	0.0517241	0	0	0.0322581	0.0384615	0.0238095	1	0	0.0294118	0.0294118	0.0192308	0.0163934	0	0.0857143	0.0277778	0	0.162162	0.0888889
cg02445720	0.047619	0.0238095	0.0444444	0.0444444	0.03125	0.923077	0.0526316	0.961538	0.0277778	0.0243902	0.030303	0.0714286	0.139535	0.025641	0.924528	0	0	0.0222222	0.0588235	0.0222222	0.0454545	0.0285714	0.0322581	0.0384615	0.0263158	1	0	0.0535714	0.0363636	0.0263158	0	0.921569	0.08	0	0.939394	0	0.0217391	0.911111	0	0.0612245	0.0434783	0.0425532	0.0350877	0.9375	0.0909091	0.807692	0	0	0
cg05873285	0.0384615	0	0.0454545	0	0	0	0	0	0	0.047619	0	0	0.08	0	0	0	0	0	0	0.125	0	0	0	0.0666667	0	0	0	0	0	0	0.0769231	0.0384615	0	0	0	0	0.05	1	0	0	0.04	0.0416667	0	0	0.05	0.0416667	0.1	0	0
cg27200190	0	0	0	0	0	0.952381	0.047619	0.0238095	0	0	0	0	0	0.04	0	0	0	0.0526316	0	0	0	0	0	0	0	0	0.037037	0	0	0	0	0.983051	0	0	0	0	0	0.428571	0	0	0	0	0	0.0384615	0.0344828	0.138889	0	0.0714286	0
cg10376058	0.0163934	0.0277778	0.0487805	0.117647	0.025641	0	0	0	0.0526316	0.04	0.025	0	0	0	0.0909091	0.025641	0.02	0.027027	0	0	0.0153846	0.0588235	0	0.097561	0.046875	0	0.0810811	0.0545455	0.0363636	0.0465116	0	0.0222222	0	0	0.047619	0.0344828	0.0222222	0.0512821	0	0.0576923	0.0327869	0.0222222	0.0222222	0.037037	0.025	0	0	0	0.0212766
cg26930643	0.0434783	0	0	0	0	0	0	0.025	0	0.0384615	0	0	0	0.0526316	0	0	0	0	0	0.05	0	0.0666667	0	0	0	0	0	0.05	0.0666667	0	0	0.0555556	0	0	0.0625	0	0.0909091	0		0	0	0	0	0	0	0.0769231	0	0	0
cg16707720	0		0	0	0	0.380952	0	0		0.2	0	0	0	0	0	0	0	0.2	0	0	0	0	0.0666667	0.166667	0	0	0	0	0	0	0	0.92	0	0	0.516129	0	0	0.969697	0	0	0.0294118	0	0	0	0	0.948718	0	0.970149	0.111111
cg05819172	0	0	0.0714286	0	0	0.0714286	0	0	0	0	0.0833333	0.0769231	0	0.0384615	0.125	0.0454545	0.0526316	0	0.047619	0	0.0204082	0	0	0.0833333	0.0571429	0	0	0.0465116	0.0333333	0	0	0	0	0	0	0	0.125	0.05	0	0.0227273	0	0	0.0465116	0	0	0	0	0.0212766	0
cg12219828	0.222222	0.2	0	0.166667	0	0.885714	0	0	0	0	0.333333	0	0.285714	0	0	0	0.25	0.666667	0	0	0.125	0	0	0	0.222222	0.5	0	0	0.0909091	0	0	0.902439	0	0.333333	0.92	0.1	0	0.906977	0	0	0.909091	0.2	0.1	0.25	0	0	0.0769231	0.129032	0
cg16419136	0	0.0833333	0	0	0	0.870968	0.25	0.0714286	0	0	0.166667	0	0	0	0	0	0	0	0.0769231	0	0.037037	0.222222	0	0	0.0714286	0	0	0	0.0714286	0	0	0	0	0.142857	0	0	0	0.810811	0	0	0	0.125	0	0	0.222222	0	0	0	0
cg09580567	0.0169492	0	0	0	0.0196078	0	0.0689655	0	0.0434783	0.0238095	0.0606061	0	0	0.0294118	0.0333333	0	0.027027	0	0	0.0731707	0.0222222	0	0.02	0.0512821	0.0222222	0	0.0333333	0	0.0377358	0	0.0208333	0.0588235	0	0	0.0384615	0	0.0555556	0.0666667	0.125	0.0294118	0.0384615	0	0	0	0.0487805	0.0454545	0.0243902	0	0
cg04380635	0	0	0	0.0416667	0.0333333	0	0	0	0.117647	0.025641	0	0	0	0	0	0	0.047619	0	0.142857	0.0357143	0.0166667	0	0	0	0	0	0	0	0	0.0344828	0.04	0.0714286	0	0	0	0	0.0294118	0	0	0	0	0.0909091	0	0.04	0.0357143	0	0	0.0526316	0
cg17729859	0	0.047619	0.04	0.142857	0	0.0666667	0	0	0.0588235	0.047619	0	0	0.103448	0.0666667	0	0	0	0	0	0.0555556	0.0444444	0	0.04	0	0	0	0	0	0	0.0454545	0	0.0588235	0	0	0.0344828	0	0	0.947368	0	0.133333	0	0	0	0	0	0.0357143	0	0.0666667	0
cg12967001	0	0	0	0	0	0.05	0	0	0	0	0.111111	0	0.166667	0	0	0.0588235	0.05	0	0.12	0	0.0263158	0	0.0606061	0.125	0.037037	0	0.0357143	0.0588235	0.04	0.0869565	0	0.883721	0	0	0.942857	0	0.0344828	0.977778	0	0	0	0	0	0.111111	0	0.884615	0.0625	0.964286	0
cg01690366	0.0222222	0	0.03125	0.0285714	0.047619	0.977273	0	0	0	0	0	0.181818	0	0.0869565	0	0	0.0526316	0	0	0.0277778	0.0377358	0.107143	0.0277778	0.03125	0.0967742	0	0	0.0384615	0.0238095	0.0357143	0	0.974359	0.05	0	0.03125	0.0526316	0.0333333	1	0	0.0465116	0.0952381	0.04	0.0277778	0	0	0.555556	0.025641	0.95122	0.0714286
cg01613638	0.0285714	0.0740741	0.025641	0	0.0344828	0	0.0243902	0	0	0.097561	0.0322581	0.0416667	0	0	0.0645161	0	0.0333333	0	0	0	0	0.0769231	0	0.0277778	0	0.190476	0	0	0.119048	0.155556	0.0238095	0	0.0416667	0.075	0	0.105263	0.0263158	1	0	0	0	0.0833333	0.030303	0.0666667	0	0	0.0196078	0.923077	0
cg20481343	0.03125	0	0.037037	0.0454545	0	0	0	0.0196078	0.047619	0.025	0.04	0	0	0.0689655	0.0285714	0.0322581	0.0740741	0	0	0	0.08	0.130435	0.0512821	0	0.030303	0	0.0434783	0.047619	0.0227273	0	0	0	0.0263158	0	0	0	0.0322581	0.75	0.0384615	0.027027	0.0588235	0	0	0	0.0285714	0	0	0.967213	0.0294118
cg03365332	0	0	0	0	0	0	0.0909091	0.0384615	0	0	0	0	0	0	0	0	0	0	0.0714286	0	0.08	0.0909091	0.0666667	0	0	0	0	0	0	0	0	0.0588235	0	0	0	0.181818	0	0.351351	0.25	0.1	0	0	0	0	0.230769	0.05	0.142857	1	0.0588235
cg19671201	0.04	0	0	0.0454545	0.0909091	0	0	0	0	0	0.0909091	0	0	0.0625	0	0.0555556	0.0666667	0	0	0.0740741	0.03125	0	0	0	0	0	0	0	0	0.047619	0.0740741	0	0	0	0	0.0769231	0	0.939394	0	0	0	0	0.0833333	0.0769231	0.1	0	0.0606061		0.027027
cg15471812	0.166667	0.166667	0	0	0.0769231	0.956522	0	0	0	0	0.666667	0	0.2	0	0	0	0	0	0	0	0	0	0.04	0	0	0	0.25	0.111111	0	0	0	0.970588	0	0	0.166667	0	0	0.833333	0	0	0	0.142857	0	0	0	0.923077	0	0.941176	0
cg05515713	0.0416667	0.0555556	0.0454545	0	0	0	0	0	0.2	0.04	0	0	0	0	0	0	0.0588235	0	0	0	0.0606061	0.04	0.0416667	0	0.0952381	0	0.047619	0.0833333	0	0.0434783	0	0.0555556	0	0.0588235	0	0.133333	0	0.0555556	0.25	0.0555556	0	0	0.0588235	0	0.04	0.05	0	0.137931	0.105263
cg01988550	0.0727273	0	0.0769231	0.027027	0.03125	0.222222	0	0.121212	0	0.0181818	0.1	0	0.08	0.047619	0	0.0285714	0.0810811	0	0.0277778	0.0363636	0.109375	0	0.0425532	0.025641	0.0204082	0	0.0526316	0.0350877	0	0.0857143	0.0196078	0.0833333	0.0285714	0.0294118	0	0	0.0344828	0.969697	0.05	0	0.0188679	0.0333333	0.0461538	0	0.1	0.0263158	0.0422535	0.730769	0.0526316
cg11237883	0.0454545	0.027027	0.0666667	0.030303	0.0344828	0	0	0.0166667	0.037037	0	0	0	0.0434783	0	0.25	0.0333333	0	0	0	0.0277778	0.0208333	0.0416667	0.0952381	0.0689655	0.037037	0	0.0689655	0	0	0.106383	0.05	0.0217391	0.03125	0.0789474	0	0.0434783	0.0222222	0.94	0.0769231	0.0322581	0	0	0	0	0.0512821	0.0333333	0.0196078	0.97561	0
cg03423524	0.0425532	0.0645161	0.0689655	0.0277778	0	0	0.05	0.04	0.037037	0	0.0666667	0.0909091	0	0.0740741	0	0	0	0.0357143	0.0322581	0.102564	0.04	0.0285714	0.030303	0	0.0769231	0	0.137931	0.0465116	0.0425532	0	0	0	0	0	0.04	0.0769231	0	0.576923	0	0	0.0294118	0	0.027027	0.0740741	0.0625	0	0.0263158	0	0.0877193
cg10196309	0	0	0.166667	0.05	0	0	0	0.0588235	0.111111	0	0	0	0	0	0	0	0	0	0.125	0	0	0	0	0.047619	0.0769231	0	0	0	0	0	0.111111	0.0588235	0	0	0	0.166667	0.05	1	0	0	0.0714286	0.111111	0	0	0.0909091	0.166667	0	0.576923	0
cg09300796	0.0344828	0.0571429	0	0	0.0384615	0.9	0.1	0	0.0930233	0.0238095	0	0.0384615	0.0232558	0	0	0	0	0.0638298	0.0408163	0.0232558	0.0163934	0.0606061	0.0833333	0.0540541	0.0454545	0	0.0243902	0.0298507	0	0.0208333	0	0.836735	0.025	0.0487805	1	0	0.0232558	0.909091	0	0.0142857	0.931818	0	0.0172414	0	0	0.964286	0.0655738	0.708333	0.0434783
cg04384181	0	0.166667	0	0	0	0.333333	0	0.1	0.222222	0.176471	0	0.25	0.107143	0.1	0.0666667	0	0.0833333	0	0.1	0.0740741	0.0645161	0	0.0434783	0	0.0588235	0	0	0	0.05	0.0625	0	0	0.105263	0	0	0	0	0	0.5	0	0	0.166667	0.0909091	0	0.0625	0.05	0	0.969231	0.0357143
cg12317783	0.0188679	0	0.0555556	0	0.0769231	0	0.0869565	0.05	0	0	0.0416667	0	0.0526316	0	0.0714286	0.0540541	0.153846	0.0625	0	0.05	0.0227273	0	0	0	0.0192308	0	0	0.0192308	0.0487805	0	0.047619	0.0333333	0	0	0	0	0.0731707	0	0	0.0714286	0	0	0	0	0	0	0	0.0392157	0.03125
cg14246859	0.133333	0	0.0689655	0.25	0.0769231	0.0454545	0	0.0697674	0.2	0	0	0.111111	0	0	0	0.142857	0	0	0	0.0555556	0	0.1	0.04	0.0555556	0.142857	0	0	0.0454545	0.133333	0	0.0625	0.0555556	0	0	0.0588235	0.142857	0.0769231	0.795455	0	0	0	0.0909091	0	0	0	0	0	0.910714	0.047619
cg14695609	0.0344828	0	0	0.0208333	0.0434783	0.0909091	0.0416667	0.0227273	0.037037	0.0714286	0.0416667	0	0.0285714	0	0	0.047619	0	0.0416667	0	0	0.0185185	0.0666667	0.0285714	0.0869565	0	0	0	0	0.0857143	0.0697674	0.025	0.0263158	0	0.030303	0.0294118	0	0	0.0322581	0.0666667	0.0571429	0	0	0	0.0769231	0.037037	0.030303	0	0.0588235	0.04
cg26352374	0	0	0	0.15	0.5	0.384615	0.25	0.1	0	0.0555556	0	0.111111	0	0	0	0	0	0	0	0	0	0	0.0526316	0.05	0.047619	0.1	0	0.047619	0.0714286	0.0526316	0	0	0	0	0.0666667	0	0	0.97561	0	0	0.142857	0	0	0	0	0	0.0416667	1	0.0625
cg14533206	0.0857143	0.105263	0	0.0606061	0	0.181818	0.1	0	0	0.16129	0.0714286	0.0588235	0.0588235	0	0.0555556	0.0952381	0.130435	0.214286	0.0769231	0.04	0.0789474	0.05	0	0	0.0384615	0	0	0.0769231	0	0.117647	0.05	0.0285714	0.0666667	0.0588235	0	0.153846	0.0769231	0.954545	0	0	0	0	0.103448	0	0.0588235	0.111111	0.0689655	0.921053	0.09375
cg05049323	0.0454545	0	0	0.025641	0	0	0.0263158	0.0344828	0	0.0285714	0.0344828	0.0740741	0	0.148148	0.0681818	0	0.0555556	0.0217391	0	0.030303	0	0	0	0.0222222	0.0588235	0	0.0689655	0.0408163	0	0.0540541	0.025641	0	0.02	0	0.0333333	0.0769231	0.0192308	0.95	0.0434783	0.0416667	0	0.0769231	0.0208333	0.0333333	0	0.0294118	0.0588235	0.6875	0.0408163
cg25938262	0.0172414	0	0.0666667	0.0333333	0.09375	0	0	0.047619	0	0	0.0606061	0	0.0217391	0.0384615	0.0555556	0.0333333	0	0	0.0454545	0.0425532	0.0408163	0.0666667	0	0.125	0.04	0	0.0833333	0	0	0.027027	0	0.0217391	0	0.0333333	0.0232558	0.05	0.0222222	1	0	0	0	0.015873	0.0540541	0.0232558	0.0487805	0.0208333	0.0470588	0.0153846	0.0612245
cg03260792	0.0243902	0.025641	0	0.04	0	0	0.0689655	0	0	0.0576923	0	0	0.025641	0	0.0571429	0.0606061	0.0444444	0.030303	0.027027	0.0384615	0.0144928	0	0.097561	0.113636	0.0909091	0	0.0285714	0	0.016129	0	0.0666667	0.0851064	0.0540541	0	0	0.117647	0.0789474	0.333333	0	0.0227273	0	0.0487805	0.0243902	0	0	0.0689655	0.0363636	0.740741	0.0869565
cg20353692	0.0344828	0	0	0.0238095	0	0.05	0.0294118	0	0.0333333	0.05	0.0263158	0	0.0238095	0	0	0	0.0909091	0.0294118	0.0227273	0.0408163	0	0.030303	0	0	0.0526316	0	0.0232558	0.016129	0	0.0243902	0.05	0.0172414	0.0344828	0.0227273	0	0	0	0.657143	0	0.0232558	0.0208333	0.0294118	0	0.0588235	0	0.0666667	0	0.595745	0.027027
cg02990567	0	0	0.0540541	0.05	0.0909091	0	0	0.0238095	0.0769231	0	0.121212	0.0714286	0	0	0	0.037037	0.0333333	0.0344828	0.0645161	0.030303	0.0217391	0	0.0384615	0	0.02	0.166667	0.0714286	0	0.0208333	0.0833333	0.0454545	0.0227273	0	0	0.111111	0	0.0465116		0	0.0263158	0.0333333	0.0357143	0	0.0454545	0	0	0.0416667	0.951613	0.0363636
cg26014827	0	0	0	0.0322581	0	0	0	0.0188679	0.037037	0	0	0.05	0.075	0	0.0714286	0.0714286	0.0294118	0.04	0	0	0.0227273	0	0.105263	0	0.0212766	0	0.0714286	0.0227273	0.0384615	0.05	0	0.0416667	0	0	0	0	0	0.942857	0.0434783	0	0	0.030303	0.0227273	0	0	0	0	0.846154	0.0212766
cg13854399	0	0	0.214286	0	0	0	0	0.0333333	0	0	0	0	0.030303	0	0	0.0588235	0	0	0.0769231	0.047619	0	0	0.0588235	0	0	0	0	0	0.047619	0.0322581	0.0666667	0	0	0	0	0.153846	0	0	0	0	0	0	0	0	0	0.0526316	0.0416667	0.03125	0.0384615
cg24863624	0.0666667	0	0.0212766	0.0666667	0	0	0.025641	0	0.0384615	0.0196078	0	0	0.025	0.09375	0.03125	0.0487805	0.0263158	0	0.0322581	0.0285714	0.078125	0.027027	0.0392157	0.0681818	0	0.157895	0.025641	0.046875	0.0357143	0.0243902	0	0.0322581	0.0444444	0.0645161	0.0232558	0	0.037037	0.0392157	0.0384615	0	0	0.0491803	0.016129	0.0243902	0	0.0384615	0.015625	0.0172414	0.0384615
cg24738387	0.0666667	0	0	0	0	0.125	0	0.0588235	0.222222	0	0.1	0	0	0	0	0.25	0	0	0	0.05	0	0	0	0	0.0526316	0	0.0526316	0	0	0.0952381	0.15	0.08	0	0	0	0	0	0.111111	0	0	0.0769231	0.0666667	0	0.0769231	0.0666667	0.153846	0.0714286	0.0625	0
cg11741254	0	0.0666667	0.0384615	0	0	0.0666667	0	0	0.08	0	0.0416667	0	0.0652174	0.0322581	0.12	0	0	0	0.0357143	0.0243902	0.0483871	0.0625	0	0.0322581	0.027027	0	0	0.0377358	0.025641	0.0512821	0	0.0238095	0.0333333	0.0666667	0	0	0	0	0	0	0	0.037037	0.0232558	0	0.0238095	0.03125	0	0.888889	0.0392157
cg19938857	0.0789474	0.0357143	0	0	0	0.0666667	0	0.0212766	0	0.133333	0.0384615	0	0.115385	0	0.1	0.0344828	0.111111	0.105263	0	0.0588235	0.027027	0.115385	0.0689655	0.0869565	0.0555556	0	0.0833333	0.0322581	0.0243902	0.0454545	0.0666667	0.0833333	0.05	0.05	0.0357143	0	0.0285714	0.842105	0	0.030303	0	0.030303	0.08	0.0555556	0.0357143	0.105263	0.105263	0.982143	0.0277778
cg04689082	0.04	0	0	0	0.0571429	0.0869565	0	0.0731707	0.0434783	0	0	0	0.037037	0.0322581	0	0	0	0	0	0.0588235	0.0227273	0.0434783	0	0.105263	0.0322581	0.181818	0.0322581	0.0322581	0	0	0.0606061	0	0.108108	0.030303	0	0	0.0322581	0	0.0952381	0.0392157	0.0357143	0	0.0217391	0	0	0.0294118	0.047619	0	0.0208333
cg01304440	0	0	0.0357143	0	0	0	0.037037	0.0344828	0.0714286	0.166667	0.047619	0.0454545	0.0344828	0	0.0740741	0	0.047619	0.047619	0	0	0	0	0.0465116	0	0.0526316	0	0.142857	0.0666667	0.0285714	0.0714286	0.0277778	0.0652174	0.0714286	0.0416667	0	0	0.0344828	0.025641	0	0.0784314	0.0344828	0.0645161	0	0	0.0869565	0	0.027027	0.025641	0.0487805
cg04790084	0.0645161	0	0	0.111111	0	0.947368	0	0.0204082	0.111111	0.0444444	0.0434783	0.05	0.111111	0.047619	0.047619	0	0.105263	0.0384615	0.0434783	0	0.05	0	0.0392157	0.0333333	0.0714286	0	0	0.0789474	0.05	0.0689655	0.030303	0.9375	0.037037	0	0.05	0	0.0357143		0	0.0697674	0.037037	0	0.0689655	0.0625	0.0243902	0.192308	0.0227273	0.961538	0.0344828
cg03941577	0.0277778	0.0434783	0	0	0.0666667	0	0.0625	0.0294118	0.166667	0.0625	0.0526316	0	0	0	0	0.0625	0	0.0526316	0	0	0	0	0	0.0357143	0.0222222	0.0454545	0.047619	0.0357143	0.0512821	0	0	0.0909091	0	0	0	0.142857	0.0666667	0.05	0	0.0294118	0	0.05	0	0	0	0	0.0571429	0	0
cg22728534	0	0.0666667	0	0	0.0588235	0	0.0555556	0	0	0.0357143	0	0.0588235	0	0.0769231	0	0	0	0	0.0454545	0.03125	0	0	0	0.0454545	0	0	0	0	0	0	0	0.0322581	0	0	0	0	0	0	0	0	0	0.157895	0	0.210526	0	0.0625	0.0322581	0.0294118	0.09375
cg01324507	0	0	0	0	0	0	0.2	0	0.166667	0.0666667	0	0	0	0	0	0	0	0.2	0.1	0.111111	0	0	0	0	0	0	0	0.0833333	0	0	0	0.0714286	0.5	0	0	0	0	0.930233	0	0	0	0	0	0	0.125	0	0	0.557692	0.142857
cg14671453	0.0149254	0	0	0.0238095	0		0	0.0810811	0	0.0263158	0.0357143	0.0434783	0	0	0	0	0	0	0	0.0681818	0.0677966	0	0.0740741	0.0882353	0.0727273	0	0.0285714	0	0	0.0540541	0.0217391	0.0172414	0.0232558	0	0	0	0	0.8	0	0.0363636	0.0555556	0.0363636	0.08	0.0666667	0	0	0.0363636	0.866667	0.0392157
cg16726667	0.025	0	0	0	0.0526316	0.8	0.157895	0.030303	0	0.0217391	0	0	0.0322581	0	0	0	0.0606061	0	0	0	0.0857143	0.105263	0.025	0.0454545	0.0285714	0	0	0.025	0.0344828	0.0740741	0	0.125	0.0357143	0.0666667	0.0322581	0	0	0.837209	0.125	0.04	0.05	0.176471	0	0.0714286	0.0571429	0.0769231	0.190476	0.945946	0.142857
cg00168514	0	0.166667	0	0	0	0.352941	0.166667	0.804348	0	0.04	0.0909091	0	0	0	0.185185	0	0	0	0.125	0	0.0714286	0	0.0454545	0.0833333	0	0.1	0	0.0384615	0	0.979592	0		0	0	0.536585	0	0	0.727273	0	0.0909091	0.976744	0	0.047619	0	0	0.967742	0.166667	0.952381	0
cg22405728	0	0.0294118	0.0681818	0	0	0.73913	0.0571429	1	0.0740741	0.0212766	0.0769231	0.0344828	0	0	0.5	0.0263158	0	0.0652174	0.0606061	0.0454545	0.03125	0	0.06	0.0571429	0.0612245	0.7	0.0227273	0.0178571	0.0204082	0.0384615	0	0.526316	0.030303	0	0.966102	0.0909091	0.0208333	0.775	0.0526316	0.0208333	0.422222	0.025	0.0263158	0.25	0	0.08	0		0
cg23581656	0.0163934	0	0.0416667	0.031746	0.0555556	0.075	0	0.0263158	0	0	0.027027	0.0571429	0	0.0526316	0.0540541	0.0227273	0.037037	0.0833333	0	0.025	0.0416667	0.0857143	0.0188679	0.0238095	0.025641	0	0.0645161	0	0	0.0196078	0.0188679	0.0294118	0.02	0.0192308	0.0350877	0.0434783	0.0185185	0	0	0.0327869	0.0212766	0	0	0.0185185	0.015873	0.0217391	0.111111	0	0
cg04136590	0.0416667	0.0588235	0	0	0.125	0.0769231	0.153846	0.04	0	0.0588235	0	0	0	0.166667	0	0	0.105263	0.222222	0	0.111111	0.0344828	0	0	0	0.0454545	0	0	0.03125	0.0833333	0	0	0.0263158	0	0	0	0	0	0.48	0	0.0555556	0	0	0.142857	0	0.0769231	0	0	0.82	0.0322581
cg15004949	0.0447761	0	0.0833333	0.0512821	0	0.0344828	0.0909091	0.030303	0	0.0588235	0.0357143	0.0714286	0.025641	0.0909091	0	0	0.0333333	0	0	0.0625	0.0727273	0.0625	0.0232558	0.0434783	0	0.222222	0.0769231	0.0344828	0	0	0.0465116	0.869565	0.0967742	0.0588235	0.780488	0.0588235	0.0512821	0.821429	0	0.05	0.030303	0	0.05	0.0833333	0.037037	0.916667	0.0526316	0.886364	0.0512821
cg21131031	0.0204082	0	0.030303	0.09375	0.0285714	0	0.0263158	0.0428571	0.0416667	0.104167	0.0689655	0.0909091	0.142857	0.0333333	0.125	0	0.0434783	0.0357143	0.075	0	0	0.037037	0.0909091	0.0243902	0.0731707	0	0.0277778	0.0185185	0	0	0	0	0	0.037037	0.0357143	0	0	0.04	0.0714286	0	0	0	0.0222222	0.05	0.166667	0.0857143	0	0.0652174	0.0277778
cg14868550	0	0	0	0	0	0	0.125	0	0	0.05	0	0	0	0	0.0714286	0	0		0.0909091	0	0.04	0	0.0833333	0	0	0	0	0	0	0	0	0	0	0	0	0	0	0.948276	0	0.142857	0	0	0	0	0	0	0.0833333	0.878788	0
cg00318380	0.0322581	0.0277778	0.0425532	0.0196078	0	0.0740741	0.0571429	0.0980392	0.0333333	0	0.0294118	0.0740741	0.1	0.107143	0.0789474	0.0882353	0.0571429	0.0196078	0	0.0377358	0.04	0	0	0.0454545	0.0344828	0.0740741	0	0.0363636	0.047619	0.05	0.0416667	0.0232558	0.0612245	0	0.0540541	0.0666667	0.02	0.826087	0	0	0.0434783	0.0434783	0.0666667	0	0	0	0.0344828	0.833333	0.0204082
cg12240824	0.0454545	0	0	0.06	0	0.909091	0	0.109375	0	0.0681818	0.097561	0.030303	0.0212766	0	0.0217391	0	0	0.0731707	0.0980392	0.04	0.0222222	0.206897	0	0.0277778	0.030303	0	0.0285714	0.0212766	0.0465116	0.0444444	0	0.901961	0.0526316	0.0277778	0.931034	0.0588235	0.0526316	0.787879	0	0	0.954545	0	0.0357143	0	0.0434783	0.0263158	0.0377358	0.978723	0
cg13274936	0	0	0.0869565	0	0	0	0	0	0	0	0	0.142857	0	0	0.2	0	0.0666667	0	0	0	0	0	0	0.0555556	0	0	0	0	0.0526316	0	0	0.0666667	0	0.0526316	0	0.0909091	0	0	0	0.1	0	0.125	0	0	0	0	0	0	0.125
cg15830607	0	0.0909091	0	0	0.0714286	0.0588235	0	0.0175439	0	0.0196078	0.0714286	0	0	0	0	0.0434783	0.0769231	0	0.148148	0.047619	0.02	0.0740741	0.0227273	0	0.0526316	0	0	0.0285714	0.0444444	0.0555556	0.03125	0.0625	0	0.0769231	0.08	0	0	0.953488	0	0.027027	0.027027	0	0	0.0333333	0.0714286	0	0.0212766	0.910714	0.0444444
cg04407853	0.125	0	0	0.333333	0	1	0	0		0	0.25	0	0	0.0769231	0	0	0.2	0.333333	0	0.25	0.166667	0	0	0.25	0	0	0.333333	0.2	0	0.2	0	0.54386	0	0	0.638298	0.142857	0	0	0	0	0.95122	0	0	0	0.1	0.923077	0.0833333	0.966102	0.1
cg04591808	0	0	0	0.037037	0	0.390244	0	0.0222222	0	0.0357143	0	0	0.142857	0	0	0.117647	0	0	0	0	0	0.0434783	0.190476	0	0	0	0.0416667	0.030303	0.0263158	0	0	0.0833333	0	0.0454545	0	0	0	0	0	0.0333333	0.037037	0	0	0	0	0	0.0606061	0.942308	0
cg14572485	0	0	0.166667	0.05	0.0454545	0.833333	0	0.0263158	0	0	0	0	0.037037	0.0588235	0	0	0.0555556	0.0666667	0.0909091	0.0416667	0.0666667	0.0454545	0	0.117647	0	0.222222	0.153846	0.0344828	0.0625	0.047619	0.0434783	0.1875	0	0.111111	0	0.142857	0.0434783	0.205128	0	0.0909091	0.0526316	0	0	0	0	0.6	0.0769231	0.948718	0
cg08444220	0.1	0	0	0.0454545	0	0.0714286	0	0.097561	0	0.030303	0.181818	0	0.2	0	0.0714286	0.0645161	0.047619	0.1	0	0	0.0454545	0	0.037037	0	0.08	0	0	0.0888889	0.115385	0.0357143	0	0.0769231	0	0.0434783	0	0	0.037037	0.903226	0	0.0588235	0.0689655	0.0526316	0.08	0	0.0606061	0	0.0357143	0.977778	0
cg07996548	0	0.0869565	0	0	0	0	0.0588235		0	0	0	0	0.030303	0.0434783	0.95	0	0.047619	0.037037	0	0	0.0238095	0.0714286	0.0689655	0	0.0731707	1	0.0384615	0.030303	0.0588235	0.65625	0	0.94	0.129032	0.0769231	0.346939	0	0.0740741	1	0	0.06	0.75	0.03125	0.03125	0.878788	0	0.981481	0.0487805	1	0.027027
cg23426054	0.153846	0	0	0	0.333333	0.939394	0	0	0.142857	0.047619	0	0	0.0666667	0	0	0	0	0	0	0	0.0416667	0	0	0	0	0	0	0.0588235	0.0666667	0	0	0.0454545	0	0	0.0909091	0.1	0	0.970588	0	0	0	0.181818	0	0	0.1	0	0	0.924528	0.047619
cg11820993	0	0.117647	0.0416667	0	0	0.83871	0	0.0571429	0.0625	0	0.111111	0	0.1	0	0	0	0	0.0909091	0	0.0434783	0	0	0	0	0	0.0714286	0	0	0.111111	0	0.117647	0.976744	0	0	0.54386	0	0	0.1	0	0	0	0	0.0333333	0	0.111111	0.128205	0.0540541	0.214286	0
cg10663781	0.0338983	0.0357143	0.0666667	0.0196078	0.0789474	0	0.03125	0.0363636	0	0	0	0.0416667	0	0.04	0.0333333	0.0333333	0	0	0.025641	0.0952381	0.0933333	0	0.06	0.0444444	0.0181818	0.0526316	0.0384615	0	0.03125	0	0	0.0517241	0.0238095	0.025	0.0277778	0	0.0172414	0.681818	0	0.0508475	0.0714286	0.0192308	0.0322581	0.0833333	0.04	0.0677966	0	0.966102	0.0425532
cg15040075	0.117647	0	0	0	0	0	0.0625	0	0	0.0666667	0.142857	0	0	0.0588235	0	0	0	0	0	0.037037	0.0384615	0.0833333	0	0.0769231	0	0	0.0714286	0	0	0	0.0833333	0	0	0	0	0.0769231	0	0	0	0.030303	0	0.047619	0	0.25	0	0	0.0277778	0	0
cg19641395	0.0512821	0	0.09375	0	0.04	0.1	0	0	0.111111	0.0740741	0	0	0	0	0	0	0.03125	0.0416667	0.037037	0	0.0188679	0.0740741	0.117647	0.0416667	0	0	0.0740741	0.0666667	0.0377358	0.0277778	0.025	0.025641	0	0	0	0	0.0277778	0	0	0	0.0357143	0	0	0.0416667	0.03125	0	0.02	0.0263158	0
cg03976895	0.025641	0.0769231	0.0576923	0.0384615	0	0.0526316	0	0	0	0.105263	0.0930233	0.0869565	0.0444444	0	0.0666667	0	0	0.0243902	0.0416667	0.0322581	0.0188679	0.0357143	0	0.0434783	0.0425532	0.117647	0.0555556	0.0731707	0.025641	0	0	0.0540541	0	0.0384615	0	0	0.0625	1	0.1	0	0	0.0588235	0.0285714	0.0434783	0.0222222	0	0.0416667	0.745098	0.030303
cg12980527	0.0277778	0.0769231	0.0555556	0	0.0740741	0	0	0.0208333	0.0606061	0.030303	0.0606061	0.0526316	0.0625	0	0	0	0	0	0	0.102564	0.0909091	0	0.0666667	0.0416667	0.0212766	0.0555556	0.1	0.0454545	0.0243902	0.153846	0	0	0	0.0384615	0.027027	0	0	0.0909091	0.142857	0.0888889	0.105263	0.0392157	0	0.0434783	0.0294118	0	0.0238095	0.866667	0
cg03629351	0.0243902	0.0769231	0.0967742	0.0666667	0	0.891892	0	0	0	0	0	0	0	0.166667	0	0.0434783	0.111111	0.0434783	0.111111	0.0967742	0.0333333	0	0	0	0	0.0714286	0	0.0277778	0.047619	0.037037	0.1	0.93617	0.0322581	0.0666667	0.85	0.0714286	0	0.885714	0	0	0.785714	0	0	0.1875	0		0.025641	0.933333	0.030303
cg26863324	0	0.0238095	0	0	0.0384615	0.928571	0	0	0	0.02	0	0.05	0.0588235	0	0	0.075	0	0.0555556	0.08	0	0.025	0	0.0465116	0.04	0	0	0.047619	0	0.0169492	0	0	0.976744	0.0731707	0	0.025641	0	0.0192308	0.431579	0.133333	0.176471	0.107143	0.0869565	0	0	0.0731707	0.918919	0	0.727273	0.0208333
cg23197280	0	0	0	0.0588235	0.0666667	0	0	0.0769231	0	0	0	0	0	0	0.142857	0	0.0769231	0	0	0	0.0555556	0	0	0.0833333	0	0	0	0.05	0.0454545	0	0.047619	0	0	0.0625	0	0	0	0.897436	0	0	0	0	0	0.0833333	0.0625	0	0	0.913043	0
cg04656330	0.0833333	0	0	0	0	0	0	0	0	0	0	0	0	0.333333	0	0	0.142857	0	0	0.25	0	0	0	0.142857	0.0666667		0	0	0	0	0	0	0	0	0	0	0	0	0	0	0.3	0	0	0	0	0	0	0	0
cg19428682	0	0.04	0.0588235	0	0	0.285714	0.0666667	0.0196078	0.0588235	0.0833333	0	0.0833333	0	0	0	0.0714286	0.05	0.173913	0	0.0434783	0	0.047619	0.0357143	0	0.0740741	0	0.0555556	0.0333333	0.0454545	0.12	0	0.0434783	0.235294	0	0.05	0	0	0.121951	0	0.0857143	0.047619	0	0	0	0.0689655	0.0357143	0.037037	0.791667	0.0322581
cg03414474	0.0810811	0	0.142857	0.0294118	0.0666667	0	0.0666667	0.0344828	0.0526316	0	0.0555556	0.2	0.0909091	0.111111	0.210526	0	0.117647	0.0714286	0.0416667	0.037037	0	0.0625	0.136364	0.0909091	0.0769231	0.0588235	0.0434783	0.0357143	0.1	0.117647	0	0.0833333	0	0.117647	0.111111	0	0.08	0.0909091	0	0.0833333	0	0.105263	0	0.0769231	0.037037	0.133333	0	0	0.030303
cg04081899	0	0	0	0.0588235	0	0	0.037037	0.025	0	0	0.05	0	0	0	0	0.0454545	0	0.0588235	0.04	0	0.0212766	0.04	0.025	0	0	0	0	0	0.025641	0.03125	0.0243902	0	0.0588235	0	0	0	0.0540541	1	0	0.025	0.0333333	0	0.0465116	0	0	0.0555556	0.0232558	0.0555556	0
cg21027152	0.05	0.0357143	0.0454545	0.027027	0.0322581	1	0.125	0.0196078	0	0.0344828	0.0227273	0	0	0	0.0416667	0	0.0645161	0.037037	0	0.04	0.05	0.0294118	0.0540541	0.0294118	0.0408163	0	0.0769231	0.0526316	0.0655738	0.0588235	0.0277778	0.0512821	0	0	0.966667	0.2	0.075		0	0	0.0294118	0.0638298	0.047619	0	0.0869565	0.925	0.037037	0.927273	0.0178571
cg23352712	0.0204082	0.108108	0.02	0	0.0333333	0.208333	0	0.06	0	0.0740741	0.0740741	0.0555556	0.030303	0.0555556	0.0285714	0.0810811	0	0.0285714	0	0.0810811	0.0196078	0.0512821	0.0204082	0.030303	0.0810811	0	0.0740741	0.1	0.0454545	0.05	0.0243902	0.0192308	0	0.0263158	0.03125	0.05	0.0416667	0.941176	0	0	0.0638298	0.027027	0	0	0.0769231	0	0.047619	0.781818	0.0166667
cg16653173	0	0	0	0	0	0.846154	0	0.953125	0	0	0	0	0.956522	0	0.973684	0	0.972222	0.5	0	0	0	0	0	0.0847458	0	0.888889	0.0769231	0.25	0	0	0		0	0	0.875	0	0	0.976744		0	0.916667	0	0.547619		0	0.941176	0.928571	0.983871	0
cg09309913	0.025	0.0434783	0	0	0	0	0.05	0.0416667	0.105263	0.0344828	0.0769231	0	0.0540541	0	0.0454545	0	0	0.111111	0.0869565	0	0.0454545	0	0.0909091	0	0.0714286	0.0833333	0	0	0	0.025	0	0.025	0.04	0.0625	0.0625	0.047619	0.0294118	0.928571	0	0.0526316	0.0344828	0.0344828	0.025641	0	0.027027	0.0212766	0.0465116	0.966667	0.0714286
cg16901991	0.0666667	0.0625	0.047619	0	0	0	0	0.0344828	0.214286	0.04	0	0.0769231	0.0645161	0	0	0	0.125	0.0555556	0.0588235	0	0.0243902	0.117647	0	0.0277778	0.0526316	0	0.0625	0	0.03125	0	0.037037	0.0697674	0.0571429	0	0.047619	0	0	0.0952381	0	0.0666667	0.05	0.0588235	0.037037	0.0625	0.0384615	0	0	0.0285714	0.027027
cg14275842	0	0	0.0526316	0.037037	0	0.92	0.0384615	0.025641	0	0.09375	0.0454545	0	0.0555556	0.111111	0	0	0.0571429	0	0.030303	0.125	0.0652174	0.0625	0.0285714	0.0645161	0.0588235	0	0.0384615	0.0285714	0.0294118	0.025641	0.030303	0.0227273	0	0.030303	0.0416667	0	0.0277778	0.794872	0.153846	0	0	0.047619	0.0263158	0.0869565	0.0322581	0	0	0.396825	0
cg16904639	0.0350877	0.0952381	0.0588235	0.05	0.0833333	0	0.030303	0	0.166667	0.0909091	0.0263158	0.0344828	0.0444444	0.0384615	0.0526316	0.0322581	0.0512821	0.0571429	0.0285714	0.0238095	0.0166667	0.037037	0	0	0.0833333	0.125	0	0.0666667	0.0222222	0.0294118	0.027027	0.0212766	0.047619	0.09375	0.153846	0.04	0	0.0526316	0.05	0.0857143	0.142857	0.0714286	0.025	0	0.0416667	0.131579	0	0	0.0697674
cg21709909	0.12	0.0869565	0.0857143	0	0	0	0.0714286	0	0	0.0967742	0	0.0555556	0.0277778	0.0588235	0.0769231	0.125	0.115385	0.0714286	0	0.037037	0.027027	0	0.125	0.0526316	0.0909091	0	0.117647	0.0606061	0	0	0	0.0344828	0.125	0.125	0	0	0.027027	0.947368	0	0	0.0434783	0	0.0666667	0.0952381	0.0238095	0.0454545	0.0416667	0.0666667	0
cg13674042	0.0294118	0	0	0.0294118	0.037037	0.111111	0	0.0377358	0.0454545	0.0714286	0	0	0.108108	0.0869565	0	0	0.0357143	0.0454545	0	0	0.0666667	0	0.0294118	0	0	0	0.0285714	0	0	0	0	0	0.0243902	0.0294118	0	0.117647	0.0384615	0	0	0	0	0	0	0.0526316	0	0.0689655	0.0731707	0.972973	0
cg17035412	0	0.0555556	0.0666667	0.142857	0	0.125	0.0322581	0.025	0.0416667	0.0740741	0.111111	0	0	0.047619	0	0	0.0625	0.0588235	0.0434783	0	0.025641	0	0	0.0454545	0.0588235	0	0.0909091	0.0909091	0	0.0869565	0	0	0.0384615	0.125	0	0	0	0.980769	0	0	0.0625	0.0555556	0	0	0.166667	0.0454545	0.0740741	0.933333	0
cg17940673	0.0363636	0	0.0454545	0	0	0	0	0.0196078	0	0.0333333	0.0392157	0	0.0363636	0.107143	0.0294118	0	0.025641	0	0.037037	0.0465116	0.0416667	0	0.04	0	0.0243902	0	0.0333333	0.0588235	0	0	0	0	0	0.0263158	0.0357143	0	0	0	0	0	0	0.0697674	0	0	0	0.0465116	0	0.0192308	0
cg05973813	0.0357143	0.157895	0.0434783	0	0	0	0	0.025641	0	0.0384615	0	0	0.0833333	0	0.133333	0	0.0526316	0.0625	0.0526316	0	0.0243902	0.0384615	0	0	0.0909091	0	0	0	0	0.0740741	0.0416667	0.0384615	0	0	0	0	0	0.807692	0	0.0434783	0.037037	0	0	0	0	0.0322581	0.0416667	1	0.0384615
cg07816366	0.0344828	0	0.0263158	0	0.0434783	0	0.0416667	0.0169492	0	0	0.0714286	0.130435	0.025641	0.04	0.105263	0.0294118	0.0588235	0	0.03125	0	0.0555556	0	0.0930233	0.0731707	0.0217391	0.136364	0	0.0454545	0.0588235	0	0.0263158	0.0175439	0.0208333	0.0909091	0	0.0588235	0.0204082	0	0.142857	0	0	0	0	0.0416667	0.0294118	0.025641	0.0943396	0.93617	0.028169
cg10465551	0	0	0	0	0	0	0.166667	0.0384615	0.1	0.105263	0.0714286	0	0.125	0.125	0.181818	0	0.272727	0	0	0	0	0	0.0588235	0	0.0909091	0.0909091	0	0.0769231	0.0666667	0.181818	0	0.04	0.0909091	0	0	0	0.111111	0	1	0	0	0	0.0952381	0.285714	0	0	0	0	0.0666667
cg15509594	0.0175439	0.0357143	0.0307692	0	0.025641	0.0789474	0	0.0434783	0.0294118	0	0.03125	0	0.0425532	0.05	0.0294118	0.047619	0.0540541	0.0298507	0	0	0.0512821	0	0.0851064	0.0769231	0.0138889	0	0.0322581	0.0649351	0.05	0	0.0416667	0.0144928	0.0196078	0	0.0425532	0	0.0222222	0.931034	0.0434783	0.0138889	0.0217391	0	0.0196078	0	0.0377358	0.0344828	0.0153846	0.909091	0.02
cg21957028	0.0238095	0.1	0	0	0.05	0	0	0.0204082	0	0.0333333	0.0357143	0	0	0.0952381	0	0.04	0	0	0.04	0	0.0196078	0.0769231	0.0571429	0	0.117647	0.181818	0.0357143	0.0666667	0	0	0	0	0	0	0	0	0.0740741	1	0.142857	0	0.027027	0.0357143	0.025	0	0	0	0.0434783	0.944444	0.025641
cg25390352	0	0	0	0	0	0	0.142857	0	0	0.1	0	0.166667	0	0.142857	0	0.1	0	0	0	0	0	0	0.0714286	0.2	0	0.142857	0	0	0	0	0	0	0	0	0	0	0	1		0.142857	0	0	0	0	0	0	0.0952381	0.816327	0
cg14510404	0	0.037037	0.0540541	0.0384615	0	0.878049	0.0869565	0	0.0769231	0.05	0	0	0.2	0	0	0.037037	0	0.0869565	0	0	0.0222222	0.0930233	0.0232558	0	0.03125	0	0.0952381	0.105263	0.027027	0	0	0.0909091	0.037037	0.027027	0.0909091	0	0.030303	0.956522	0	0.0294118	0.0357143	0	0	0.0689655	0.0344828	0	0.0227273	0.833333	0
cg11369172	0.0384615	0.0227273	0	0	0.037037	0	0.0227273	0.0508475	0.030303	0.0384615	0.0285714	0	0	0	0.0285714	0	0.037037	0.0181818	0.0277778	0	0.0757576	0.0357143	0	0.0285714	0.05	0	0.0454545	0.0144928	0.0677966	0	0	0.02	0.0232558	0.0425532	0.04	0.05	0.0392157	0.976744	0.0769231	0.0545455	0	0.0208333	0	0	0	0	0.038961	0.933333	0.0163934
cg15481636	0.0714286	0	0	0.111111	0	0	0.04	0.0333333	0.105263	0.047619	0	0	0	0	0	0	0.047619	0	0.0526316	0.0322581	0	0	0.0227273	0	0	0	0	0.0425532	0.153846	0.0588235	0	0.0555556	0.107143	0	0.0909091	0	0.08	0	0	0.0294118	0	0.0333333	0.0625	0.0909091	0.16	0.0740741	0	0.0384615	0.0555556
cg24186864	0.0444444	0.0294118	0	0.0263158	0	0.96875	0	0.0196078	0	0.114286	0.0232558	0	0	0	0.04	0	0.03125	0	0	0	0.0277778	0	0.04	0.0625	0	0	0	0.0357143	0.102564	0	0.0526316	0.571429	0	0.0344828	0	0.0454545	0	0.928571	0	0.0350877	0	0	0	0.0333333	0	1	0.0151515	0.883721	0.0181818
cg07420190	0	0.0434783	0	0	0	0.125	0.1	0.037037	0.0769231	0.0714286	0	0	0.0540541	0.04	0.102564	0.105263	0.115385	0	0.04	0.0512821	0.0540541	0	0.111111	0.0454545	0	0.0869565	0.0344828	0.0434783	0.0666667	0	0	0.0588235	0.0909091	0	0.0588235	0	0	0	0.0769231	0.0277778	0	0	0.03125	0.0555556	0	0.030303	0.117647	0.03125	0.0888889
cg06530742	0.030303	0	0	0	0	0.727273	0.0769231	0.96875	0	0	0.0833333	0.0588235	0	0	0.181818	0	0.037037	0	0	0	0	0.0555556	0	0	0	0	0.0555556	0	0	0	0	0.949153	0.1	0	0.85	0	0	0.8125	0.2	0	0.970588	0	0.0909091	0	0	0.978261	0	0.5	0
cg19400876	0.0491803	0.0322581	0.025	0.0277778	0.0810811	0.047619	0.0967742	0	0	0	0	0	0	0.0833333	0.129032	0.0869565	0.0645161	0	0	0.0277778	0	0.027027	0.0196078	0.0689655	0.03125	0	0.0487805	0.0487805	0.0851064	0.025641	0	0.0408163	0.0285714	0.0434783	0	0	0.0526316	0.0344828	0	0.0681818	0.03125	0.0263158	0.0638298	0	0	0.027027	0.0416667	0.0606061	0
cg10421688	0.111111	0.0909091	0	0.1	0.0588235	0.2	0	0	0.111111	0.0909091	0.166667	0.125	0.1	0.0588235	0.0666667	0.0666667	0	0	0.285714	0	0.03125	0	0	0	0	0.25	0.0769231	0.142857	0.0714286	0.0384615	0.0625	0	0.0555556	0	0	0	0	0	0	0	0.0526316	0	0	0	0.0714286	0	0	0.111111	0.206897
cg16997989	0	0	0.0666667	0	0	0.964286	0.0714286	0.0714286	0	0.0769231	0.05	0	0	0.0909091	0.0625	0	0	0	0	0.037037	0.037037	0	0	0	0	0	0	0.030303	0.0769231	0	0	0.764706	0.0909091	0	0.956522	0	0	0.948718	0	0.15	0	0	0.0666667	0	0	0.897436	0	0.740741	0
cg03919554	0	0	0	0	0	0	0	0	0	0	0	0.25	0	0	0	0	0.111111	0.25	0	0	0	0	0	0	0	0	0	0	0	0	0	0.111111	0.333333	0	0	0	0	0.222222	0	0	0	0	0	0	0.142857	0	0	0.333333	0
cg24711626	0.0227273	0	0	0	0	0.9375	0.0434783	0.0465116	0	0.0277778	0.09375	0	0	0.0285714	0.0416667	0	0	0	0	0	0.0377358	0	0.0512821	0	0	0	0	0	0.0416667	0.030303	0	0.928571	0	0	0.95122	0	0.0357143		0	0	0	0.0238095	0	0.0384615	0	0.902439	0	0.961538	0.0196078
cg04170442	0.0888889	0.04	0.05	0.0217391	0	0.030303	0	0.027027	0.0588235	0.0238095	0.0444444	0.09375	0	0.0263158	0.025	0.0810811	0.025641	0.0612245	0.0444444	0.0149254	0.0149254	0.027027	0.0681818	0.0238095	0	0	0.0444444	0.0535714	0	0.06	0.0192308	0.139535	0.0196078	0.0645161	0.0487805	0	0.025641	0.025	0	0.0322581	0.0163934	0.0169492	0.0655738	0.0192308	0.0461538	0.0892857	0	0.0163934	0.0243902
cg06779945	0.025641	0.047619	0	0	0.0526316	0	0.04	0	0	0.12	0.0740741	0	0.0294118	0	0	0	0	0	0.047619	0	0.0285714	0	0.0294118	0	0.025641	0	0	0.0232558	0	0	0.0416667	0.0285714	0	0	0	0	0	0.481752	0	0	0	0.0740741	0	0	0	0.0740741	0.0540541	1	0
cg10765900	0.037037	0.02	0	0.0806452	0.0571429	0.04	0.105263	0.0714286	0.030303	0.04	0	0.0869565	0.0208333	0.0232558	0.0277778	0.0731707	0	0.0363636	0.0243902	0.0392157	0.0483871	0.037037	0.0724638	0	0.0422535	0	0.030303	0	0.0285714	0.102041	0.0566038	0.0408163	0.0416667	0.0714286	0	0	0.037037	0.913043	0	0	0.04	0.0208333	0.027027	0	0.0208333	0	0.0447761	0.0526316	0.0888889
cg16179125	0	0.125	0	0.111111	0.166667	0.789474	0	0.818182	0	0.0769231	0.0588235	0	0	0.142857	0.83871	0.166667	0	0	0.111111	0	0	0	0.0555556	0.0833333	0	0.9375	0.692308	0.153846	0	0.666667	0	0.919355	0	0.142857	0.933333	0	0.166667	0.958333	0	0.0625	0.757576	0	0	0.378378	0	0.785714	0	0.945946	0.05
cg11316868	0.0294118	0.0652174	0.209677	0.181818	0.0294118	0.913043	0	0.924528	0	0	0.0392157	0.0769231	0.111111	0	0.964286	0.0227273	0.0243902	0	0	0.0181818	0.0574713	0.0789474	0.232558	1	0.113208	1		0.0588235	0.0491803	0.939394	0.0147059	0.921569	0.0652174	0.315789		0.181818	0.125	0.888889	0.222222	0.118644	1	0.3	0.2	0.407407	0.05	0.930233	0.975	0	0.0508475
cg15843009	0.0769231	0.0714286	0.05	0	0	0	0.0434783	0	0	0	0.0833333	0.0714286	0.0322581	0	0	0	0	0	0.0344828	0.0294118	0.111111	0.0833333	0.0333333	0.0454545	0.0625	0	0.0434783	0.025	0.0196078	0.04	0	0	0.030303	0	0.1	0	0	0.52381	0	0.0434783	0	0.0344828	0.030303	0	0.0357143	0	0	0.568627	0
cg02175291	0.0392157	0.0555556	0	0.0188679	0.148936	0	0	0.0307692	0	0.0212766	0.0344828	0	0	0	0.0625	0	0.0232558	0	0	0	0.0178571	0	0.0392157	0	0	0	0.0666667	0.0384615	0.0212766	0	0.0151515	0.0327869	0.0555556	0.0512821	0	0	0	0.953488	0	0	0	0	0.0769231	0.047619	0	0	0.0147059	0.722222	0.0163934
cg05768908	0.0204082	0	0.0277778	0.0882353	0	0	0.027027	0	0.1	0	0.04	0	0	0	0.0909091	0	0.0277778	0.0454545	0	0	0.0491803	0.0869565	0.0232558	0.0512821	0.0444444	0	0.117647	0.0192308	0	0.0357143	0.0357143	0.0217391	0.0666667	0.08	0.0238095	0.047619	0.0444444	0.355556	0.1	0.0238095	0.0967742	0	0	0.0434783	0.025	0.025	0	0.863636	0.0204082
cg05865567	0.025	0	0	0.025	0	0.0555556	0	0.0222222	0	0	0.0857143	0	0	0	0	0	0	0	0.0357143	0.115385	0	0.0810811	0	0	0	0.2	0	0	0	0.0909091	0.04	0.05	0	0.0384615	0.0344828	0.0625	0.0487805	0.925926	0	0.0465116	0.05	0	0	0	0.0465116	0.0487805	0.0392157	0.945946	0
cg22093035	0	0.0526316	0	0.047619	0.0555556		0	0	0	0	0	0	0	0	0	0	0	0	0	0.03125	0.0526316	0	0.030303	0	0.121951	0.166667	0.0454545	0.025	0	0	0.0689655	0.95	0	0	0.895833	0	0.025641	0.0689655	0	0.030303		0.0454545	0.0243902	0	0	0.888889	0	0.923077	0
cg12801392	0	0	0	0	0	0	0	0	0.166667	0.0769231	0	0.166667	0	0	0.125	0	0	0	0.125	0	0.0416667	0	0	0	0	0	0.1	0.1	0	0	0	0	0	0.166667	0	0	0.0833333	0.0909091	0	0	0	0	0	0	0.0909091	0	0.0714286	0	0
cg11792516	0		0	0			0	0		0	0				0		1	0	0	0	0	0	0	0	0.5	0		0	0	0.333333	0	0	0			0	0	0		0	0	0	0		0	0	0	0	0
cg23599104	0.0615385	0.0588235	0.0238095	0.0227273	0.0645161	0.037037	0.0277778	0.0461538	0	0.0217391	0.102041	0.0434783	0	0.0357143	0.047619	0.0571429	0.0212766	0.0338983	0.016129	0.0222222	0.0147059	0.0571429	0.0392157	0.0175439	0.0410959	0	0.0263158	0.0185185	0.0689655	0.0166667	0.0175439	0.0491803	0.0425532	0	0.0222222	0	0.0169492	0.0333333	0	0	0.0555556	0.0454545	0.0487805	0.0465116	0	0.0238095	0.03125	0	0.0454545
cg23858565	0.0377358	0.08	0.0243902	0.0384615	0.121212		0.102564	0	0.0512821	0.0535714	0.0571429	0	0.0285714	0	0.0232558	0	0.0454545	0.0697674	0.02	0.0425532	0.0588235	0	0	0	0.0192308	0	0.025	0	0.0185185	0.0731707	0.0697674	0.027027	0.0204082	0.0508475	0.0512821	0	0.025641	0	0.0909091	0	0	0	0.0363636	0.0322581	0	0.047619	0.0384615	0	0
cg14500569	0.0526316	0	0.153846	0	0	0	0	0.0285714	0	0	0	0	0.0357143	0.166667	0.142857	0	0	0	0	0	0	0	0.111111	0	0.111111	0	0	0	0.1	0	0.1	0	0	0.0666667	0	0	0	0.375	0	0	0	0	0	0	0	0	0.15	0.87931	0
cg15305780	0.0444444	0.105263	0	0	0	0.947368	0.0857143		0	0	0	0.0625	0.0588235	0	0.162162	0.0625	0.0540541	0.0294118	0	0.030303	0.05	0	0.0612245	0	0.0625	0	0.0454545	0.0208333	0	0.5625	0.0212766	1	0	0	0	0	0	0.909091	0.0769231	0	0.0227273	0	0	0.266667	0.0322581	0.965517	0	0.0588235	0.05
cg17216478	0	0	0	0	0	0	0	0.0232558	0	0	0	0	0	0	0.1	0	0	0	0	0	0.0294118	0	0	0	0.05	0	0	0.142857	0	0	0	0	0	0	0	0	0	0.0555556	0	0	0	0	0	0	0	0	0.04	0	0
cg03286969	0.0714286	0.0588235	0	0.0333333	0	0	0.047619	0.0526316	0.178571	0.116279	0	0	0.171429	0	0.0769231	0.0555556	0.1	0	0	0.0625	0.0322581	0	0	0.1	0	0	0.037037	0	0.115385	0.2	0	0.0322581	0.0833333	0	0	0	0	0.956522	0	0.0243902	0	0	0.05	0	0.0333333	0.037037	0.03125	1	0.030303
cg00941745	0.0545455	0	0.0277778	0.0454545	0.0294118	0	0.04	0.025974	0.0294118	0.125	0.0434783	0.027027	0	0	0.0588235	0.0222222	0.0666667	0.0217391	0.0566038	0	0.0454545	0.0625	0.0408163	0.0238095	0.0240964	0.09375	0.0652174	0	0.0416667	0.037037	0.037037	0.0547945	0.0227273	0.0277778	0.0185185	0.0454545	0	1	0	0.0136986	0.037037	0	0.0188679	0.05	0	0.0888889	0.0263158	0.333333	0.0294118
cg07001630	0	0	0	0.0666667	0.0625	0	0.0357143	0.0232558	0	0	0	0.0434783	0.0606061	0.05	0.0967742	0.0357143	0	0	0	0	0.0153846	0.0689655	0.0540541	0	0.03125	0	0.0384615	0	0.0769231	0	0.0222222	0.0217391	0	0.0454545	0	0	0.0294118	0	0.0714286	0	0.0357143	0	0	0	0.0294118	0	0.0540541	0	0.02
cg10294200	0.0526316	0.125	0.05	0.0487805	0.0454545	0	0.0625	0	0.117647	0.107143	0.0740741	0	0.037037	0	0.0357143	0	0.0769231	0.0384615	0	0	0.0816327	0	0	0.027027	0.0232558	0	0.030303	0.0444444	0	0	0.0344828	0	0.0285714	0	0.0465116	0	0.027027	0.6	0	0.0227273	0.0909091	0.0789474	0.037037	0.037037	0	0	0	1	0.097561
cg07893149	0.0487805	0.025	0.0555556	0.0208333	0.0434783	0.0384615	0.0540541	0.0410959	0	0.0196078	0.0222222	0.04	0.025641	0.0357143	0.0606061	0.0666667	0	0.05	0.0285714	0.0645161	0	0.0357143	0	0.047619	0.0555556	0	0.166667	0.0545455	0.02	0.047619	0	0.04	0	0	0.0652174	0	0.0327869	0	0	0.0169492	0.0238095	0.0930233	0.0465116	0.04	0.0681818	0.0243902	0.0153846	0.03125	0
cg00866976	0	0.0555556	0	0.047619	0.0909091	0.961538	0.111111	0.0526316	0	0.0181818	0	0.0625	0	0	0.0384615	0	0	0.0357143	0.0645161	0.0263158	0.0434783	0	0.04	0	0.0217391	0	0.181818	0.0816327	0.0576923	0.0769231	0	0.0434783	0.0344828	0.047619	0	0	0	0.285714	0	0.0666667	0.0344828	0.0909091	0.135135	0	0.0526316	0.0512821	0.0754717	0.191489	0.0508475
cg11653406	0	0	0	0.0689655	0	0	0	0	0.142857	0	0	0.1	0.0540541	0.05	0	0.0588235	0.0588235	0	0.0833333	0.0555556	0.075	0	0.0333333	0.142857	0	0	0	0	0	0.0625	0.0588235	0	0.125	0	0	0	0	0	0	0	0	0	0	0	0	0	0	0	0.025
cg05900883	0	0	0	0	0	0.555556	0	0	0	0	0	0	0	0	0	0	0	0	0	0	0.1	0	0	0	0	0	0.2	0.25	0	0	0	0.942857	0	0	0.666667	0.333333	0			0	0		0.125	0	0	1	0	0.915493	0
cg03711182	0.0166667	0.0277778	0	0.1	0	0.791667	0.0294118	0.0877193	0	0.0227273	0.0263158	0.111111	0.103448	0.0645161	0.0416667	0.0357143	0.155556	0.0277778	0	0	0.0185185	0	0.0277778	0	0.0833333	0	0.0769231	0	0.0344828	0.025641	0.0434783	0.025	0.0512821	0	0.0227273	0	0.0232558	0.909091	0	0.0344828	0.0625	0.0512821	0	0.0882353	0.0243902	0.122449	0	0.658537	0
cg02369618	0.05	0.0666667	0	0	0	0.916667	0.166667	0	0	0	0	0	0	0	0	0	0	0	0	0.0714286	0	0	0	0	0	0	0.181818	0.0625	0	0	0	0	0	0	0.04	0	0	1	0	0	0	0	0	0	0	0	0	0.769231	0
cg07308943	0.0140845	0.0243902	0	0.02	0.03125	0	0.0227273	0.0253165	0.04	0	0.027027	0	0.025641	0.0697674	0	0	0.0192308	0.04	0.0208333	0.0181818	0.0410959	0	0.145455	0	0.0204082	0	0	0.0263158	0.0655738	0.0217391	0	0.0338983	0.0263158	0	0	0	0	0.0238095	0.0434783	0.031746	0	0.025641	0.0192308	0.02	0.0465116	0.0227273	0	0.05	0.0294118
cg23898175	0	0	0	0.375	0.0833333	0	0.2	0.047619	0	0	0	0	0	0	0	0.111111	0	0	0	0	0	0	0.0666667	0	0.1	0.142857	0	0	0	0	0	0.125	0.0714286	0	0	0.166667	0	0.818182	0	0	0	0.2	0.0833333	0	0	0	0.0909091	0.521739	0
cg06482044	0	0	0	0	0	0.827586	0.1	0	0.105263	0.2	0	0.0588235	0	0.0588235	0.25	0	0	0	0	0.0434783	0.0294118	0	0	0	0.0833333	0	0.0714286	0.0952381	0.105263	0	0.1	0.0384615	0.0384615	0.0909091	0.047619	0	0	0.964286	0	0	0	0.12	0.0869565	0	0.0833333	0	0.0294118	0.8	0.0333333
cg14311608	0.0285714	0	0.0204082	0	0	0	0.0350877	0.0294118	0.0384615	0.0454545	0.0512821	0.025641	0	0.027027	0.0238095	0.0333333	0	0	0	0.0172414	0.0535714	0.0555556	0.0833333	0.0952381	0.0350877	0	0	0	0.0153846	0	0.0740741	0.0307692	0	0	0.0727273	0	0	0	0	0.0517241	0.0163934	0.0140845	0.0634921	0.0178571	0.0344828	0.0322581	0.030303	0.016129	0.0724638
cg15217011	0	0.0333333	0	0.0540541	0	1	0	0	0.025	0	0	0.0294118	0.02	0.037037	0	0.0416667	0.0689655	0	0.0285714	0	0.031746	0	0.075	0	0.0540541	0	0	0.0535714	0.0185185	0.0444444	0.0166667	0.95	0	0.0294118	0.0169492	0	0	0.842105	0.047619	0.0136986	0.0208333	0.0338983	0	0	0	0	0.0192308	0.824561	0.0597015
cg23137597	0	0.0571429	0.027027	0	0	0.0666667	0.0454545	0	0	0.0571429	0	0.05	0	0	0	0.04	0	0	0.0263158	0.0666667	0.0227273	0	0.0294118	0	0.05	0	0	0.116279	0	0.0512821	0.0571429	0.037037	0.111111	0.0833333	0.0689655	0	0	0.04	0.142857	0	0	0.025	0.0322581	0.0588235	0	0.0540541	0.0833333	0.030303	0.0333333
cg06135755	0.0454545	0	0	0	0	0.135135	0	0.0333333	0	0.0571429	0	0	0.030303	0	0	0	0	0	0	0	0	0.047619	0.0769231	0.12	0	0.0454545	0	0	0	0	0	0	0	0	0	0	0	0.90625	0	0	0.0357143	0.0416667	0	0	0	0.0666667	0.025641	0.925	0
cg00885732	0.015873	0	0	0	0	0.695652	0.0204082	0.0434783	0.0344828	0.0238095	0.03125	0.0769231	0	0.04	0	0	0.037037	0	0	0.0465116	0.0588235	0.0571429	0	0	0.0555556	0	0	0.0175439	0	0.0277778	0	0.0166667	0.0444444	0	0	0.05	0.0212766	0.0555556	0	0.0217391	0	0	0.0350877	0	0	0	0.037037	0.90566	0.0566038
cg03198275	0.0357143	0	0.0454545	0	0	0	0.0714286	0	0	0	0	0	0.0344828	0	0	0	0	0	0	0	0.0149254	0.037037	0.0392157	0.0454545	0.0666667	0	0.0645161	0	0.075	0	0	0.0322581	0	0.176471	0	0	0.025641	0.0540541	0	0	0.04	0.0357143	0.0243902	0	0.05	0	0.0222222	0	0.0377358
cg13875840	0	0.0833333	0.0384615	0	0	0.0769231	0	0	0	0	0.166667	0	0	0	0	0.0555556	0	0	0	0	0.0263158	0	0.0384615	0.0434783	0.0344828	0	0	0	0	0.0294118	0.030303	0	0	0	0.0333333	0.05	0	0.842105	0	0	0	0	0	0.0588235	0.0322581	0	0.0714286	0.725806	0
cg22562194	0.266667	0	0	0	0	0.928571	0	0.214286	0	0.0322581	0.133333	0.166667	0	0	0	0	0	0.25	0	0.0625	0.0714286	0	0.05	0.148148	0	0	0.142857	0	0	0.0526316	0.166667	0.959184	0	0	0.0714286	0	0.166667	0.25	0	0.230769	0	0	0	0	0.1		0.0588235	0.6	0.05
cg13348246	0	0.0243902	0	0.0652174	0	0.956522	0.0689655	0.981132	0.05	0	0.0392157	0.0416667		0	1	0	0.894737	0.0169492	0	0.0491803	0.0566038	0.0571429	0	0.857143	0.015625	0.25	0	0	0.0307692	0.960784	0.0545455	0.678571	0.0196078	0	0.923077	0	0.0434783	0.52381	0	0.0344828	0.794872	0.0327869	0.209302		0.0434783		0.642857	0.925926	0.0350877
cg14350088	0.0212766	0.030303	0	0	0	0.0333333	0.0666667	0.0416667	0.0454545	0.0238095	0	0.107143	0.0465116	0	0	0.037037	0	0.0689655	0.030303	0	0.030303	0.0384615	0.0740741	0	0.0540541	0	0.0333333	0.0338983	0	0.0444444	0	0.0333333	0.025641	0.0512821	0.0740741	0	0	0.0454545	0	0.0465116	0	0.0384615	0	0.0285714	0.02	0.0238095	0.025974	0.05	0.016129
cg22951641	0.0447761	0	0.106383	0	0.03125	0	0.0285714	0.0571429	0	0	0.0526316	0	0.0196078	0.030303	0	0	0.0227273	0.0512821	0	0.0357143	0	0.0666667	0.0508475	0.0384615	0.0222222	0.1	0	0.0217391	0.015625	0	0	0.0277778	0.0638298	0.030303	0.0434783	0	0.0322581	0.0526316	0	0.0149254	0.0232558	0.0163934	0.0425532	0.0294118	0.0212766	0.0434783	0.0185185	0	0.031746
cg12576153	0.0192308	0.0357143	0.0285714	0.06	0.0869565	0	0.08	0.0338983	0.0526316	0.106383	0.0232558	0	0.0238095	0.09375	0.027027	0.0384615	0	0.0333333	0.0740741	0	0.0344828	0	0.0243902	0.0344828	0.0208333	0.125	0.0357143	0.0526316	0.025641	0.0227273	0.0434783	0.0217391	0	0	0.0357143	0	0.0227273	0.392857	0	0.0181818	0	0.025	0	0.0714286	0	0.047619	0.0547945	0.854167	0
cg19452873	0	0	0	0	0.0333333	0	0.05	0	0	0.0344828	0.08	0.333333	0.0357143	0	0	0.0909091	0	0	0.0526316	0	0.0243902	0.0333333	0.111111	0	0.0243902	0.25	0	0	0.030303	0.0571429	0	0	0	0	0	0	0.0333333	0	0	0	0.037037	0	0	0	0.0540541	0	0	0.0555556	0
cg03953257	0.0434783	0.0666667	0	0	0.125	0	0	0	0	0	0	0.333333	0	0	0	0	0.0666667	0.125	0	0	0	0.05	0.0277778	0	0.0588235	0	0	0	0	0.0689655	0	0	0	0.125	0	0	0	0.886364	0	0	0	0	0.1	0	0	0	0	0.84	0.117647
cg13547925	0.1	0	0	0	0	0	0	0	0.125	0	0	0	0	0	0	0	0	0	0	0	0.0333333	0	0	0	0	0	0	0	0	0.0588235	0	0	0.125	0	0	0	0	0.1	0	0.142857	0	0	0.1	0.125	0	0	0.0357143	0	0.0952381
cg06636527	0.0454545	0	0.133333	0	0	0	0	0	0	0.0434783	0	0	0	0	0	0	0.111111	0	0	0	0.0357143	0	0.15	0	0.05	0	0	0	0	0.0625	0	0.037037	0	0.0833333	0.0666667	0	0	0	0	0	0	0	0	0	0	0.0434783	0	0	0
cg04025701	0.0285714	0	0	0.111111	0.0952381	0	0.0416667	0.0357143	0	0.0606061	0	0	0.0857143	0.0555556	0	0	0.0714286	0	0	0.0384615	0.0204082	0	0	0.030303	0	0	0.0869565	0.0277778	0.0714286	0	0.0740741	0.047619	0	0	0.0645161	0	0	0.833333	0	0	0.037037	0	0.0263158	0.125	0	0	0.047619	0.822222	0.0465116
cg10585600	0	0.2	0	0	0.25	1	0	0.111111	0	0	0	0	0	0.176471	0	0	0	0	0	0.153846	0	1	0	0	0	0	0.333333	0	0	0	0	0	0	0.666667	0.2	0	0	0.3125	0	0	0	0	0	0	0.166667	0	0	0.9	0
cg05542957	0	0.0588235	0.142857	0	0	0	0	0.0588235	0	0	0.04	0.0526316	0.0769231	0	0	0.0322581	0	0	0	0.0416667	0.0416667	0	0	0.0526316	0	0	0	0	0.04	0.0645161	0.0357143	0	0.0333333	0	0	0	0.0571429	0	0	0.0454545	0	0	0.0344828	0	0	0	0	0.864865	0.0277778
cg09795194	0	0.0666667	0	0	0	1	0	0	0	0.0869565	0	0	0	0	0	0	0.0952381	0	0	0.0416667	0	0	0.0571429	0.0666667	0.157895	0.166667	0	0	0.04	0.0571429	0.0526316	0.907407	0	0.0666667	0	0	0	0.972973	0	0.0555556	0.0666667	0	0	0	0.0555556	0.93617	0	0.958333	0.12
cg01032359	0	0.125	0	0	0	0.1	0.166667	0.0612245	0.0909091	0.0434783	0	0.105263	0	0	0	0.0666667	0.0357143	0.0416667	0.0769231	0.0333333	0	0.0769231	0	0.0769231	0.0434783	0	0.0526316	0.0526316	0.03125	0.181818	0.0434783	0	0	0	0	0	0.0434783	0.90625	0	0.0882353	0	0.0625	0.1	0	0.0740741	0	0	0.62	0.0222222
cg27211781	0.0454545	0	0	0.0392157	0.0526316	0.222222	0.0416667	0.0408163	0	0	0.0689655	0	0	0.0833333	0.08	0	0.0294118	0.0333333	0.0697674	0.0208333	0.0192308	0	0	0.09375	0.0285714	0	0.0540541	0.0208333	0	0	0	0	0.0285714	0.08	0.0606061	0	0	1	0	0	0	0.0212766	0.0212766	0.0588235	0.0243902	0.075	0	0.934426	0.0227273
cg07128174	0.025	0	0.0204082	0.103448	0	0.6	0	0	0	0	0.0882353	0.157895	0.04	0.136364	1	0.0588235	0.192308	0.0222222	0.0714286	0.0465116	0.02	0	0.0212766	0.684211	0	0.6		0.0181818	0.0444444	0.371429	0.0212766	0.972973	0.0571429	0	0.958333	0	0	0.6	0.117647	0.0363636	0.380952	0.102564	0	0.757576	0.0212766	0.857143	0.348485	0.93617	0.0576923
cg21140292	0	0	0	0	0	0	0	0.0357143	0	0.0384615	0.0769231	0	0	0	0.0769231	0.05	0	0	0	0.166667	0.047619	0.0555556	0.142857	0	0.0526316	0	0	0	0	0.133333	0.0526316	0	0	0	0	0.181818	0.15	0.851852	0	0	0	0	0	0	0.0434783	0.0666667	0.0909091	0.923077	0
cg17186444	0	0.0232558	0	0.0666667	0	0.425	0	0.0181818	0.0588235	0.0434783	0.0625	0.179487	0	0.0588235	0.0645161	0.025	0.0526316	0.025641	0	0	0	0.125	0	0.025	0.0204082	0.153846	0.03125	0.0192308	0.0483871	0	0.0232558	0.0192308	0.0294118	0	0.0277778	0	0.0196078	1	0	0.016129	0	0.0188679	0	0	0	0.0227273	0.0882353	0.954545	0.0746269
cg00837765	0.0243902	0	0.0487805	0.0243902	0.142857	0.0454545	0	0.0833333	0.0833333	0.037037	0	0.0625	0	0	0.04	0	0.0454545	0.04	0.030303	0	0.0652174	0	0.0434783	0.0833333	0.0517241	0	0.0625	0.05	0	0.0434783	0.0571429	0.0416667	0	0	0	0	0	0.944444	0	0	0.0263158	0.0816327	0	0.0666667	0.0666667	0.025641	0.0612245	0.972222	0
cg10546523	0.02	0	0.027027	0	0.0322581	0.0384615	0.030303	0	0	0.0540541	0.0333333	0.0357143	0.04	0	0.0208333	0	0	0.0204082	0.0645161	0.0392157	0.0625	0.0789474	0.0444444	0.0555556	0.0784314	0	0.0294118	0.04	0.0877193	0	0.0227273	0.0491803	0.025641	0.117647	0.105263	0.105263	0	0.03125	0	0.0175439	0.0571429	0.0714286	0.0816327	0	0.0243902	0.0222222	0.0246914	0.0576923	0.0363636
cg05775742	0	0.04	0	0	0	0	0	0	0	0.03125	0.111111	0.0952381	0.0857143	0	0.0666667	0	0.037037	0	0.0384615	0	0.0204082	0.0416667	0.0645161	0.0833333	0.0540541	0.176471	0.0588235	0.0344828	0	0	0	0.0357143	0.047619	0.0769231	0.0357143	0.111111	0.0714286	1	0	0.0344828	0.05	0	0	0.166667	0	0.1	0.025	0.0606061	0.05
cg21651436	0.0285714	0	0	0	0	0	0	0.0638298	0	0	0	0	0.0625	0.0588235	0	0	0.111111	0	0	0.0434783	0.0377358	0	0	0	0	0.0555556	0	0	0	0.0714286	0	0.0357143	0.0833333	0	0	0	0	0.176471	0	0	0.05	0	0	0	0	0.133333	0.0277778	0.962264	0
cg01328111	0	0	0	0.125	0	0	0	0	0	0	0	0	0	0	0	0.2	0	0	0.222222	0	0.111111	0	0	0	0	0	0	0	0	0	0.0909091	0.0714286	0	0	0	0	0	0	0	0	0	0	0	0.111111	0	0	0	0	0
cg23207616	0.08	0.0454545	0.0606061	0	0	0	0	0.0540541	0	0.111111	0.0454545	0	0	0.0384615	0	0.05	0	0.0909091	0.1	0.05	0	0.05	0.111111	0	0.0344828	0	0	0.03125	0	0	0.03125	0	0.0322581	0	0	0.0909091	0	0	0	0	0	0.0333333	0	0.0555556	0.0285714	0.129032	0.0344828	0	0.0416667
cg20879085	0.0227273	0.0322581	0.0243902	0	0.222222	0.0909091	0	0.0181818	0.0344828	0.027027	0.103448	0	0.0526316	0	0	0	0	0.0357143	0	0	0.0806452	0.0333333	0.047619	0	0.0243902	0	0.0645161	0.0588235	0.027027	0.0232558	0.0243902	0.0384615	0.2	0	0.0588235	0.05	0.0888889	0.823529	0	0.0555556	0	0.0555556	0.03125	0.166667	0.117647	0.0444444	0.0277778	0.952381	0
cg16286776	0.03125	0.0645161	0.0285714	0	0	0.0384615	0	0.0697674	0.0416667	0.0566038	0	0	0	0	0.0208333	0	0	0	0	0	0.0181818	0.0285714	0	0.0384615	0	0	0.0333333	0.02	0.0196078	0	0.0714286	0.05	0	0	0.0571429	0	0.0333333	0.9	0	0	0.0857143	0.0333333	0	0	0	0	0.025	0.763636	0
cg05516942	0	0	0.0232558	0.0196078	0.04	0.0588235	0.0769231	0.0689655	0.0714286	0.0294118	0.0588235	0	0.0333333	0	0	0.037037	0.0416667	0	0.0285714	0	0.0227273	0.0769231	0	0.0769231	0.0222222	0	0.0714286	0	0.025641	0.04	0.0227273	0.0454545	0	0.037037	0.03125	0	0.0540541	0.815789	0.0909091	0.0512821	0.0810811	0	0.0588235	0.0344828	0.0222222	0.116279	0.0526316	0.96	0.0566038
cg14614403	0	0.0555556	0	0.0740741	0	0	0	0	0.0357143	0	0	0	0	0	0	0	0.037037	0.111111	0.0357143	0.0384615	0.025641	0	0.0465116	0.0384615	0	0	0.0384615	0	0.025	0	0	0.05	0	0.0277778	0.0689655	0.111111	0	0	0.0833333	0	0.0333333	0	0.0243902	0	0.037037	0	0	0.980392	0
cg00185839	0	0	0	0	0	0	0	0	0	0	0	0	0	0.1	0	0.0454545	0	0.0833333	0	0	0.0416667	0.0869565	0	0.0833333	0	0	0.0952381	0	0.0909091	0.0588235	0.0555556	0.08	0.272727	0.0909091	0.0588235	0	0	0	0.4	0	0.0666667	0.1	0.0384615	0	0	0	0	0.947368	0.0344828
cg14101193	0	0	0	0	0	0	0	0	0.5	0	0	0	0	0	0	0.222222	0	0	0	0	0	0	0	0	0	0	0	0.0769231	0	0	0.111111	0.375	0	0	0	0	0.166667	0.25	0	0	0	0	0	0	0	0	0	0	0
cg08825929	0	0.0454545	0	0.0625	0.125	0.111111	0.117647	0.138889	0	0.0344828	0.047619	0.222222	0	0.0769231	0.133333	0.08	0.153846	0	0.0384615	0.142857	0.0555556	0	0.277778	0.129032	0.037037	0	0	0	0.04	0.0571429	0	0.0555556	0.235294	0.125	0.047619	0	0.1	0.0588235	0	0.0344828	0.142857	0	0	0.166667	0	0.0526316	0.0285714	0.0555556	0.04
cg07472158	0.0294118	0.0681818	0.0666667	0.0652174	0	0	0	0.0294118	0.0714286	0.0333333	0.030303	0.0967742	0	0	0.0740741	0.0322581	0	0	0	0.0789474	0.0384615	0	0.0263158	0.027027	0.0666667	0.0526316	0.0285714	0.0425532	0.0612245	0.030303	0.0263158	0	0	0.0540541	0.025	0	0.0344828	0.0243902	0	0.0526316	0	0.027027	0.0243902	0.025641	0.0217391	0.0454545	0.0392157	0.0408163	0.0243902
cg00241998	0.111111	0	0	0	0	0	0.2	0.0357143	0	0.16	0.333333	0.125	0	0.0833333	0	0	0.0833333	0	0	0.047619	0	0	0.0714286	0	0	0	0	0	0.111111	0	0	0.142857	0	0.0769231	0	0	0	0.0909091	0	0	0	0.0555556	0.136364	0	0	0.05	0	0.05	0.117647
cg19040620	0.0163934	0.0208333	0	0	0.0930233	1	0.0465116	0.0151515	0.0444444	0	0.0178571	0.0606061	0	0	0.0943396	0.0232558	0.0512821	0.0727273	0.02	0	0.0144928	0.0888889	0.02	0.0175439	0.0322581	0	0.0243902	0.0144928	0.0123457	0	0.0289855		0.0185185	0	0.0491803	0	0.0576923	0.971429	0	0.0526316	0.037037	0.0151515	0	0	0.0217391	0.947368	0	0.976744	0.0263158
cg20279784	0.0338983	0.0444444	0.0243902	0	0.0357143	0	0	0.0394737	0	0.0243902	0.0322581	0.0357143	0.0555556	0.0512821	0.0263158	0.025641	0.06	0.0465116	0.0512821	0.0232558	0	0	0.0408163	0.0416667	0.0163934	0	0.0204082	0.0357143	0.0925926	0.0833333	0.0285714	0.0961538	0	0	0	0.222222	0.0144928	0.864865	0	0.0487805	0	0.05	0	0	0.0163934	0.0238095	0.025974	0	0.0410959
cg01083915	0	0.0434783	0	0.0625	0	0.222222	0.0555556	0.814815	0	0	0.117647	0		0	1	0	0.925	0.0666667	0	0.0833333	0	0	0.04		0	0.95	0.878049	0.0243902	0	0.823529	0	0.818182	0.0294118	0.0416667	0.933333	0	0	0.333333	0	0.0344828	0.95	0	0.628571	1	0	0.903226	0.926829		0
cg00933242	0.0185185	0	0	0	0.037037	1	0.037037	0.0625	0	0.0243902	0	0.0357143	0.0606061	0.04	0	0	0	0.0357143	0	0.0555556	0.0338983	0	0	0.0243902	0	0	0.0285714	0.0566038	0.025641	0.1	0.0181818	0.75	0.0243902	0.0487805	0.98	0.05	0	0.9	0.0454545	0.0208333	0.980392	0.0285714	0.0384615	0	0.025641		0.0465116	0.976744	0.128205
cg19450531	0.0238095	0.047619	0.030303	0.03125	0.0555556	0.047619	0.125	0.1	0.0952381	0	0	0	0	0.1	0	0.03125	0.037037	0.0294118	0.0357143	0	0.0377358	0	0.0434783	0	0.0185185	0	0.0666667	0	0.0294118	0.0512821	0	0.0277778	0	0.0833333	0	0.0869565	0.0277778	0	0	0.0517241	0.111111	0	0	0.0833333	0.025641	0.0333333	0.037037	0.0277778	0.0425532
cg02603192	0	0	0.148148	0	0	0.965517	0	0	0	0	0	0	0.0416667	0		0	0.0357143	0	0	0	0.0238095	0	0	0	0.0232558	0.909091	0.111111	0.0416667	0.0526316	0.9375	0	0.961538	0	0	0.568182	0	0.037037	0.90625	0	0.0555556	1	0	0	0.611111	0	0.976744	0.03125	0.946429	0
cg13472558	0.05	0.0625	0.0645161	0	0	0.0555556	0.0344828	0.027027	0	0.0277778	0	0.115385	0	0.0555556	0.0833333	0	0	0.0714286	0.03125	0	0.0192308	0	0.0285714	0.0232558	0.0408163	0	0	0.0188679	0.0625	0	0	0.0425532	0.0588235	0	0.0217391	0.0555556	0.0232558	0.147059	0	0	0	0.0789474	0.0487805	0	0	0	0	0.55	0
cg18846554	0.0731707	0	0	0	0.037037	0	0	0	0.0588235	0.0294118	0.0625	0	0	0	0	0	0.0344828	0	0	0	0.0188679	0	0.0588235	0.0344828	0.025641	0.111111	0	0.0930233	0.0555556	0.0263158	0	0.04	0.0263158	0	0	0	0		0	0.0681818	0.0322581	0	0	0.1	0.0526316	0	0.0350877	0.956522	0.0697674
cg02237470	0	0.0384615	0	0	0.136364	0	0.0606061	0	0.0740741	0.0425532	0.047619	0.0952381	0.137931	0	0	0.121212	0.0689655	0.0322581	0.115385	0.0555556	0.0350877	0	0.0465116	0.047619	0.025	0.0384615	0.259259	0.0444444	0.0689655	0.21875	0.0294118	0.0172414	0	0.1	0.0333333	0.125	0.0444444	0.911765	0.142857	0	0.025641	0.0277778	0.0512821	0.0769231	0.03125	0	0.0263158	0	0.136364
cg27093000	0	0	0.1	0.0384615	0	0	0	0.0392157	0.0769231	0.0232558	0	0.047619	0.107143	0	0.0666667	0	0.153846	0	0.0454545	0.15	0.0727273	0	0.0227273	0	0	0	0	0	0	0	0	0.0454545	0.0454545	0	0.0416667	0	0.025641	0.37931	0	0.0322581	0	0.04	0.025641	0.03125	0.0526316	0	0	0.843137	0.0384615
cg25678052	0.05	0	0	0.0952381	0	0	0	0.0322581	0.0833333	0.0454545	0	0	0	0.125	0	0.153846	0	0.125	0	0	0	0	0	0	0.037037	0.222222	0	0.0357143	0.105263	0	0	0.0434783	0.0454545	0	0	0	0.0588235	0.975	0.142857	0.285714	0	0	0.0555556	0	0	0	0.0714286	0.918367	0.05
cg04785675	0.015625	0	0.0212766	0.047619	0.0612245	0.037037	0.0277778	0	0.030303	0.0243902	0	0.0344828	0	0.0689655	0	0.0232558	0.025	0	0	0	0.0428571	0.025641	0.0444444	0	0	0.025641	0.0526316	0.0138889	0.0322581	0.0227273	0.0350877	0.0333333	0	0.0263158	0	0	0.0408163	0	0.0555556	0	0.0192308	0	0	0	0.0512821	0	0.0441176	0.016129	0.0135135
cg12583659	0.047619	0	0.05	0.0666667	0.0833333	0	0	0	0	0	0	0.0526316	0	0	0.0909091	0.1	0	0	0	0	0.025	0	0	0	0.0571429	0	0	0	0.047619	0	0	0	0	0	0	0.25	0	0	0	0.0357143	0.0588235	0.0217391	0.0434783	0	0.04	0	0.03125	0	0.037037
cg10699215	0	0	0.0909091	0	0	0	0	0.0277778	0	0.0714286	0	0	0.1	0.0625	0	0	0	0.0666667	0	0	0.0540541	0.0714286	0.0344828	0	0.037037	0	0.166667	0.0277778	0	0	0.0833333	0.0384615	0.0625	0	0	0	0.047619	0	0.2	0.1	0	0	0	0.0833333	0.0714286	0	0.0238095	0.0357143	0.0909091
cg02095806	0.0227273	0.0454545	0	0	0	0	0.0416667	0	0.0909091	0.0217391	0.0285714	0	0.0769231	0	0	0.0322581	0	0	0.0294118	0	0.0422535	0	0	0.030303	0	0	0	0.0384615	0.0232558	0	0.0512821	0.0416667	0	0.0294118	0.0243902	0	0	0	0	0	0.0277778	0.0208333	0	0	0	0.0377358	0.0333333	0	0
cg06046431	0.0384615	0.08	0.037037	0.181818	0.181818	0.347826	0.0588235	0.0769231	0.227273	0.178571	0.176471	0.125	0.0833333	0.263158	0.266667	0.235294	0.130435	0	0.030303	0.08	0.0606061	0.0526316	0.12	0.08	0.03125	0	0.2	0.0789474	0.0645161	0.12	0.0789474	0.0588235	0	0.259259	0.176471	0.190476	0.0645161	1	0	0.08	0.12	0.214286	0.107143	0.04	0.0526316	0.047619	0.0555556	0.830189	0.0740741
cg26633994	0.0444444	0.0294118	0.0909091	0	0.0344828	0.72	0	0.952381	0.0909091	0.0232558	0.0454545	0.0689655	0.0909091	0	0.925926	0	0	0.1	0.0263158	0.025	0.0322581	0.0909091	0.0227273	0.0625	0.0454545	0	0.0444444	0.0384615	0.0212766	0.852941	0	0.981481	0.0263158	0.0625	0.864865	0	0.0408163	0.653846	0	0.0338983	1	0.0217391	0.0204082	0.0357143	0	0.970588	0		0.0677966
cg25841943	0.0333333	0	0.025	0	0	0.0454545	0	0.04	0.105263	0.0263158	0	0	0	0.05	0	0.0333333	0	0.0294118	0	0	0.0147059	0.275862	0.0930233	0.09375	0.0833333	0	0.0833333	0.047619	0.025641	0.0285714	0.0238095	0.0606061	0	0.0294118	0	0.111111	0.0816327	0.965517	0.111111	0.0408163	0.0344828	0	0.0434783	0	0.0555556	0.0512821	0.0212766	0.967742	0.027027
cg20969781	0.0425532	0	0.08	0.047619	0	1	0	0.0181818	0	0.0232558	0	0	0.0238095	0	0	0.03125	0	0	0.0357143	0	0	0	0.0196078	0	0.037037	0	0.0434783	0.0238095	0.0178571	0	0	0.02	0.03125	0.0416667	0	0	0	0.166667	0.125	0.0181818	0	0	0.0204082	0	0.0588235	0	0.0204082	0.578947	0.0181818
cg17416009	0.0322581	0.0909091	0.0540541	0	0	0.0909091	0	0	0.0909091	0.0571429	0	0.111111	0	0.0454545	0.0277778	0.0227273	0	0	0.0357143	0.027027	0	0.027027	0	0.117647	0	0.230769	0	0	0.0465116	0.105263	0.0588235	0.0232558	0.0789474	0.0571429	0.0769231	0	0.0857143	0	0.133333	0.0217391	0.047619	0.0243902	0	0.047619	0.027027	0.0333333	0.06	0	0.016129
cg02246180	0	0	0	0	0	0	0	0	0	0	0	0	0	0.03125	0	0	0	0.03125	0	0	0	0	0	0	0.027027	0.25	0.025	0	0.0277778	0	0.027027	0	0.0555556	0	0.047619	0	0.05	0.588235	0	0	0	0	0	0	0	0	0	0.928571	0.0285714
cg23687724	0.0508475	0.0294118	0	0.0232558	0	0	0.0344828	0.142857	0	0	0.0540541	0	0.90625	0	0.921053	0	0.0434783	0.04	0.0322581	0.025641	0.0606061	0.08	0.0555556	0.96	0.0392157	0.894737	1	0.0483871	0	0.925	0	0.944444	0.0425532	0.0277778	1	0.0869565	0.0196078	0.935484	0.0833333	0.0172414	0.805556	0.0625	0.047619	0.878788	0.0243902	0.962963	0.928571	1	0.0217391
cg00741600	0.0425532	0	0	0.0243902	0.0294118	0	0.0222222	0.0151515	0.0333333	0.02	0	0.04	0.0232558	0.0789474	0.0222222	0	0	0	0.09375	0	0.0517241	0	0	0	0	0	0	0.0204082	0	0.0204082	0	0	0.0263158	0.027027	0.0263158	0	0.0697674	0.62963	0	0	0.0344828	0	0.0188679	0.0384615	0.025	0.0227273	0	0.978723	0
cg20498414	0.1	0	0	0.222222	0.1	1	0.2	0.893617	0	0	0	0	0.0555556	0.125	0	0.166667	0.111111	0	0	0	0.030303	0.125	0.04	0	0	1	0	0.037037	0.222222	0.888889	0	0.0222222	0	0.0909091	0.868421	0.0666667	0	0.966667	0	0.0909091	0.875	0	0	0.741935	0.0666667	0.0540541	0.0555556	0.906977	0.133333
cg04010122	0.0212766	0.025641	0	0.0212766	0.0789474	0.0625	0.0243902	0.0175439	0	0	0	0.130435	0	0	0	0	0	0.0238095	0	0	0.0333333	0.0638298	0.0652174	0	0	0	0.04	0	0.0175439	0.0217391	0	0	0.0652174	0.0769231	0.0185185	0.0454545	0	0.025641	0	0.0178571	0.0232558	0	0.0892857	0.0465116	0	0	0.0185185	0	0.03125
cg06894251	0	0	0.125	0	0.25	0.967742	0.166667	0	0	0.2	0	0	0.05	0	0.142857	0	0	0	0.0714286	0	0.0555556	0	0	0	0	0	0	0.0666667	0	0	0	0.0851064	0.0769231	0.0909091	0.756757	0.111111	0	0.666667		0	1	0	0.1	0	0	0.242424	0	0.975	0
cg18757242	0	0	0	0	0	0	0	0.0833333	0	0	0.2	0	0	0	0.25	0	0	0	0	0	0	0	0.181818	0	0	0	0	0.142857	0	0.0909091	0.111111	0	0	0	0	0	0	0.111111	0	0	0	0	0.111111	0	0.0714286	0	0.0769231	0	0
cg14768335	0	0.0555556	0.0344828	0	0	0.4	0.0588235	0.0322581	0	0.0740741	0	0	0	0	0.142857	0.117647	0	0	0	0.0666667	0.0769231	0	0.0740741	0.047619	0.0357143	0	0.125	0.0769231	0.0344828	0.0416667	0.0625	0	0.04	0	0.08	0	0	0	0.272727	0	0	0	0	0	0	0	0.0384615	0	0
cg06954540	0	0	0	0		0	0	0	0	0		0	0	0	0	0	0		0		0	0	0.2	0	0.25	0	0	0	0	0	0	0	0	0	0	0	0	0.428571		0	0	0	0		0	0	0	0.957447	0
cg00194207	0	0	0	0.0652174	0	0.95	0.0384615	0	0	0	0	0.0689655	0.0666667	0	0	0.0689655	0	0	0.0208333	0.0212766	0.0181818	0	0.117647	0.0512821	0	0	0	0.0444444	0.0243902	0.025	0	0.0888889	0.02	0	0.121212	0	0.0188679		0	0	0	0	0.0588235	0.0731707	0	1	0.0263158	0.588235	0
cg19110523	0.027027	0	0.0740741	0	0.0526316	0	0	0.0175439	0.0344828	0.125	0	0	0	0	0	0	0	0	0	0.0645161	0.0172414	0	0	0	0.0851064	0	0.030303	0	0.0357143	0.025641	0.027027	0.0434783	0.0294118	0.12	0.0357143	0	0	0.931034	0.0833333	0	0	0.0285714	0.0408163	0	0	0.0454545	0.0232558	0.96875	0.0238095
cg15320455	0	0.0714286	0.0416667	0.0454545	0	0.0588235	0	0.0212766	0	0.0294118	0.0416667	0	0.08	0	0	0.0625	0.0555556	0	0	0.0869565	0	0	0.157895	0.05	0.0227273	0.133333	0	0.025	0	0	0	0.0384615	0	0.0322581	0.107143	0.0588235	0	0.515152	0.133333	0.0277778	0.0526316	0	0.0285714	0	0	0.0263158	0.0188679	0.878788	0.0689655
cg26787435	0.0232558	0	0	0.0243902	0	0.782609	0	0	0.0526316	0	0	0	0	0	0	0.0666667	0.0526316	0	0	0	0	0	0.108108	0	0	0	0.166667	0.03125	0	0	0.0322581	0.980392	0	0	0	0.166667	0.0384615	0.725	0	0	0	0	0.0512821	0	0.0294118	1	0.0454545	0.943662	0.0322581
cg09266433	0.0204082	0.0555556	0.0243902	0	0.0384615	0.0666667	0.0606061	0.0655738	0	0.0425532	0	0.0769231	0.0652174	0	0.0571429	0.0434783	0.0526316	0.0638298	0.0769231	0.0217391	0.03125	0	0.0384615	0.0588235	0.0555556	0.111111	0.0606061	0.015625	0.0909091	0.0487805	0.131579	0	0	0.0645161	0.025641	0	0	0.0285714	0	0.0188679	0.030303	0.0416667	0.0555556	0.0666667	0	0.0588235	0.0491803	0	0.0508475
cg16169373	0.0416667	0	0.0344828	0.0357143	0	0.0833333	0.0869565	0	0	0.05	0.0434783	0	0	0	0.0454545	0	0	0	0.04	0	0	0	0.105263	0.0357143	0.0487805	0	0	0	0.04	0.0434783	0.0333333	0.0645161	0	0	0.0454545	0	0.0606061	0.944444	0	0.0625	0	0.0344828	0	0.0588235	0.0357143	0.0333333	0.0238095	0.982143	0
cg10533351	0.047619	0.03125	0	0.0606061	0	0.210526	0	0.95	0	0	0.05	0.0588235	0.0454545	0.0526316	0.105263	0	0.027027	0	0	0.0232558	0.0185185	0.0333333	0.037037	0.0512821	0.0344828	0	0.0277778	0.037037	0.0204082	0.257143	0.0285714	0.0217391	0	0	0.944444	0	0	0.952381	0	0	0.125	0.0204082	0	0.0555556	0	0.942857	0.0227273	1	0.0222222
cg19066060	0.0322581	0	0.047619	0	0	0.931034	0.0588235	1	0.125	0	0.0666667	0.111111	0	0.0625	0.111111	0	0.285714	0.0526316	0.0833333	0	0	0	0.0454545	0.0357143	0.153846	0	0.0833333	0.0384615	0	0.12	0.0434783	0.964286	0	0.0555556	0.921569	0	0	0.966667	0	0	0.592593	0	0	0	0.0555556	0.97561	0	0.8	0.0322581
cg06039624	0	0	0	0.027027	0.05	0.5	0	0	0	0.04	0	0	0	0.0333333	0	0.0769231	0.0357143	0	0	0	0.0185185	0.0625	0.111111	0	0.0263158	0	0	0	0.0204082	0	0	0	0	0	0.0285714	0	0.047619	0.95122	0	0.05	0.0285714	0.0526316	0	0.0333333	0	0	0.0652174	0.833333	0
cg15827554	0.181818	0	0.25	0	0	0.333333	0.333333	0.117647	0	0	0	0	0.111111	0	0	0	0	0	0.666667	0	0.3	0	0	0.125	0.111111	0	0.166667	0	0.0769231	0.181818	0.166667	0	0.166667	0	0.2	0.2	0.222222	0.375	0	0	0.125	0	0.0833333	0.166667	0	0.125	0.176471	0.166667	0.2
cg02048807	0.0714286	0	0.0689655	0	0	0.666667	0.05	0.030303	0	0.117647	0.111111	0.0833333	0.0909091	0	0	0	0.0434783	0.0909091	0.117647	0.117647	0.0909091	0.0666667	0.0434783	0.0769231	0.0952381	0	0	0	0.0588235	0	0	0.0857143	0.0357143	0.05	0.04	0.166667	0	0.666667	0.333333	0	0	0	0	0	0.03125	0.0952381	0.0512821	1	0.117647
cg15827677	0	0	0.0740741	0.0212766	0	0.931034	0.030303	0.0384615	0	0	0	0.0909091	0.222222	0.115385	0.0277778	0	0.0416667	0.142857	0	0	0.0384615	0	0.08	0.0571429	0.0238095	0	0.0588235	0.0434783	0.0545455	0.025	0.0294118	0.04	0	0.0645161	0.05	0	0.0526316	0.277778	0	0	0.0384615	0	0.16129	0.0384615	0	0.0487805	0.0178571	0.970588	0.0576923
cg17968077	0.0588235	0.047619	0	0	0	0.65625	0	0	0.05	0	0.05	0	0	0	0.0714286	0.107143	0	0.0555556	0.0909091	0.0625	0.0294118	0.0344828	0.0384615	0.037037	0	0	0.0625	0.0333333	0.0555556	0.0689655	0	0.8	0.0967742	0.0416667	1	0	0.0384615	0.967742	0	0.0666667	0.783784	0.0416667	0.027027	0	0	0.784314	0	0.911765	0.0512821
cg14209005	0	0.0322581	0	0	0	0	0.047619	0.047619	0	0.0697674	0.0869565	0.0454545	0.103448	0.0384615	0	0	0	0	0	0.142857	0	0	0.0571429	0.0322581	0.0588235	0	0.0526316	0.0731707	0.0571429	0.037037	0.0625	0.027027	0.0357143	0	0.0333333	0	0.166667	0.8	0.0588235	0.0285714	0	0	0.103448	0.05	0.0740741	0.0416667	0		0
cg08905652	0.0166667	0	0.0392157	0.0434783	0.025	0	0.0285714	0.016129	0	0.0208333	0.147059	0.125	0	0	0.0277778	0.0227273	0	0.025641	0.0645161	0.04	0.0175439	0	0	0.0526316	0.0357143	0.6	0.484848	0.0983607	0	0.0588235	0	0.04	0.0188679	0.0232558	0.193548	0.130435	0.05	0.925	0.181818	0.04	0.0833333	0.0169492	0.125	0.0238095	0.025	0.0810811	0.0333333	0.32	0.0508475
cg19344870	0.121212	0.0454545	0	0.0555556	0	0.666667	0.1	0.0416667	0.25	0	0	0	0.0789474	0	0.875	0.0384615	0	0.0454545	0.0833333	0	0	0	0	0.0714286	0	0	0.08	0.0384615	0.0540541	1	0.037037	0.916667	0	0	0.881356	0	0	0.914286	0	0	0.0909091	0	0.0344828	0.482143	0.03125	0.914286	0	0.244898	0.0217391
cg06131578	0.0140845	0.0465116	0	0.0487805	0	0.0285714	0	0.0298507	0	0.0181818	0.02	0.0243902	0.027027	0	0.030303	0.0454545	0	0.027027	0.0263158	0.0377358	0	0	0	0	0	0.0666667	0	0	0	0.0196078	0.0169492	0.0185185	0.0697674	0	0.0188679	0	0	0.956522	0.0714286	0.0188679	0.0208333	0.016129	0.0149254	0	0.025	0.0153846	0	0.909091	0.0535714
cg12104945	0.0454545	0	0	0.0714286	0	0	0	0	0	0.0666667	0.0555556	0	0.05	0.0666667	0.0769231	0.0454545	0	0	0	0	0.0454545	0	0	0	0.0416667	0.0769231	0.0952381	0	0.0344828	0.0909091	0	0	0	0	0	0	0	0.956522	0	0	0	0	0	0	0	0.0555556	0.030303	0.925	0
cg01038450	0	0	0	0	0	0	0.142857	0	0.166667	0	0	0	0	0	0	0	0	0	0.285714	0	0	0	0.181818	0	0.285714	0	0	0.181818	0	0	0.125	0	0	0	0	0	0	1	0	0	0	0	0	0	0.1	0.0625	0	0.792453	0
cg16090273	0	0	0.0238095	0	0.0588235	0.0769231	0.0666667	0.0238095	0	0	0.0588235	0	0.0357143	0	0.0714286	0	0.0952381	0	0.1	0	0	0	0	0	0	0	0.0357143	0	0.0454545	0	0	0	0.0869565	0.0416667	0	0	0	0.837838	0	0	0	0	0.0333333	0	0	0	0.027027	0.791667	0.027027
cg04143929	0.0454545	0.0857143	0.0243902	0.0192308	0.114286	0.0285714	0.0769231	0.0517241	0.037037	0.0238095	0.0232558	0	0	0.030303	0.0277778	0.0555556	0.0666667	0.0714286	0.0327869	0	0.047619	0.0384615	0.0588235	0	0.0526316	0	0	0.0175439	0.0384615	0.111111	0	0	0.0857143	0.0408163	0.0322581	0.125	0.0384615	0	0.0714286	0.0188679	0.037037	0.0909091	0.0392157	0.0277778	0.0697674	0.0810811	0.0151515	0.0181818	0.0416667
cg14061529	0.0833333	0	0.133333	0	0.111111	0	0	0	0	0	0.0666667	0	0.0526316	0	0.0666667	0	0.111111	0	0	0	0.0740741	0.111111	0	0.222222	0	0.2	0.285714	0	0.1	0.0555556	0	0.0588235	0	0.0833333	0	0.0909091	0	0.625	0.142857	0	0	0.142857	0.0909091	0.0833333	0	0.0714286	0.0666667	1	0.192308
cg09177131	0.05	0	0	0.0909091	0	0.133333	0	0	0	0.0333333	0.181818	0	0	0	0	0.0666667	0	0	0.05	0.0666667	0.0434783	0.0625	0.172414	0.0588235	0.0434783	0	0.133333	0.0434783	0	0.0416667	0	0	0.142857	0.214286	0	0	0	0		0	0	0.0555556	0	0.1	0.047619	0	0.166667	0	0.0454545
cg11401682	0.0615385	0.0833333	0.0277778	0.0217391	0.0333333	0.047619	0.0416667	0.04	0	0.0208333	0	0.0555556	0	0.0357143	0.04	0	0.030303	0	0.047619	0.0222222	0.0169492	0.05	0.0384615	0	0	0.0666667	0	0.0217391	0.0232558	0.0638298	0	0.0277778	0.04	0	0.0555556	0.0645161	0	0.930233	0	0.280702	0.108696	0.0350877	0	0	0.0434783	0.0243902	0.0153846	0.428571	0
cg07648498	0.0930233	0	0	0	0.0416667	1	0.0555556	0.03125	0	0	0.0588235	0.153846	0.0869565	0	0	0	0.037037	0.0588235	0.125	0.0277778	0	0.0384615	0	0.0526316	0.0344828	0.133333	0.04	0.027027	0.0625	0.04	0.03125	0	0	0	0.0869565	0	0.0571429	0.888889	0	0	0	0	0.0714286	0	0.0238095	0.0769231	0	0.839286	0.0175439
cg08519865	0	0.0588235	0	0.0263158	0	0	0	0.0232558	0.0645161	0.0625	0	0	0	0.0294118	0	0.107143	0.0434783	0	0	0	0	0.0833333	0.0571429	0.0263158	0.0416667	0	0.03125	0.0444444	0.0188679	0.0333333	0	0	0.0769231	0.0833333	0	0	0	0.891892	0.153846	0.0188679	0	0.0384615	0.027027	0.0869565	0	0.0185185	0.04	0.791667	0
cg13607511	0.0857143	0.04	0.0714286	0.0909091	0	0	0.0454545	0.06	0.0526316	0.0857143	0	0	0	0	0.04	0	0	0.0588235	0	0.0833333	0.0576923	0	0.0512821	0.09375	0	0	0.121212	0.0526316	0.103448	0.0294118	0.0357143	0.0540541	0	0	0.0909091	0	0.0322581	0.965517	0	0.0208333	0	0	0	0.0454545	0	0.138889	0.0930233	0.0322581	0.166667
[truncated: 30,540 more rows]
[truncated: 33 more columns]

## Sheet: Fig. 1c (methylated)
probe	Adipocytes	Aorta-Endothel	Aorta-Smooth-Muscle	Bladder-Epithelial	Bladder-Smooth-Muscle	Blood-B-Mem	Blood-B	Blood-Granulocytes	Blood-Monocytes	Blood-NK	Blood-T-CD3	Blood-T-CD4	Blood-T-CD8	Blood-T-CenMem-CD4	Blood-T-Eff-CD8	Blood-T-EffMem-CD4	Blood-T-EffMem-CD8	Blood-T-Naive-CD4	Blood-T-Naive-CD8	Bone-Osteoblasts	Bone-marrow-Erythrocyte-progenitors	Breast-Basal-Epithelial	Breast-Luminal-Epithelial	Cerebellum-Neuron	Colon-Fibroblasts	Colon-Left-Endocrine	Colon-Left-Epithelial	Colon-Macrophages	Colon-Right-Endocrine	Colon-Right-Epithelial	Coronary-Artery-Smooth-Muscle	Cortex-Neuron	Dermal-Fibroblasts	Endometrium-Epithelial	Epidermal-Keratinocytes	Esophagus-Epithelial	Fallopian-Epithelial	Gallbladder-Epithelial	Gastric-antrum-Endocrine	Gastric-antrum-Epithelial	Gastric-body-Epithelial	Gastric-fundus-Epithelial	Heart-Cardiomyocyte	Heart-Fibroblasts	Kidney-Glomerular-Endothel	Kidney-Glomerular-Epithelial	Kidney-Glomerular-Podocytes	Kidney-Tubular-Endothel	Kidney-Tubular-Epithelial
[truncated: 6,143 more rows]
[truncated: 33 more columns]

[truncated: 27 more sheets: Fig. 2a, Fig. 2b, Fig. 3cd, Fig. 4a, Fig. 4b, Fig. 4c, Fig. 4d, Fig. 4efg, Fig. 5, Fig. 6, Fig. 7b, Fig. 7d, Fig. 7e, Supp. Fig. 1, Supp. Fig. 2 (unmethylated), Supp. Fig. 2 (methylated), Supp. Fig. 3, Supp. Fig. 4, Supp. Fig. 5, Supp. Fig. 6a …]
